# Supplementary material for: Dietary potassium restriction causes hypercalciuria, hypocalcemia, and bone loss in male mice
Source: JCI Insight. 2026 Jan 22;11(5):e196339. doi: 10.1172/jci.insight.196339 (PMC13041686; doi:10.1172/jci.insight.196339)
Supplement: Supplemental data set 1 [file jciinsight-11-196339-s143.xlsx]

## Sheet: From ProteomeDiscoverer
Accession	Description	Gene name	NS/NK	NS/NK	NS/NK	NS/NK	NS/NK	NS/NK	NS/NK	NS/0K	NS/0K	NS/0K	NS/0K	NS/0K	NS/NK	NS/NK	NS/NK	NS/NK	NS/NK	NS/NK	NS/NK	NS/0K	NS/0K	NS/0K	NS/0K	NS/0K	Fold Change (0K/NK)	Log2FC	TTEST	Log10 p	RANK	q value	log10 q (adjusted p)	Transporters and Channels	Kinases	TF	E3 Ubiquitin Ligases	DUB
P11588	Major urinary protein 1 OS=Mus musculus OX=10090 GN=Mup1 PE=1 SV=1	Mup1	75.1	30	41.8	62.4	38.8	59	83.3	340.1	244.3	166	329.7	336	1.87564	1.47712	1.62118	1.79518	1.58883	1.77085	1.92065	2.53161	2.38792	2.22011	2.51812	2.52634	5.07823	2.34433	1.14135e-05	4.94258	46	0.00150808	2.82158	No	No	No	No	No
P04939	Major urinary protein 3 OS=Mus musculus OX=10090 GN=Mup3 PE=1 SV=1	Mup3	59.1	41.6	49.3	50	53.5	60.7	69.6	401.1	133.3	178.3	284.6	295.1	1.77159	1.61909	1.69285	1.69897	1.72835	1.78319	1.84261	2.60325	2.12483	2.25115	2.45423	2.46997	4.71433	2.23705	8.46994e-06	5.07212	37	0.00139136	2.85656	No	No	No	No	No
P10923	Osteopontin OS=Mus musculus OX=10090 GN=Spp1 PE=1 SV=1	Spp1	65.7	48.3	65.6	58.1	59.7	69.5	56.4	399.1	103.1	222.2	295.6	312.2	1.81757	1.68395	1.8169	1.76418	1.77597	1.84198	1.75128	2.60108	2.01326	2.34674	2.4707	2.49443	4.40605	2.13949	3.9877e-05	4.39928	83	0.00292015	2.53459	No	No	No	No	No
Q5QNS5	Hepatitis A virus cellular receptor 1 homolog OS=Mus musculus OX=10090 GN=Havcr1 PE=1 SV=2	Havcr1	66.6	63.9	86.2	67.5	79.6	70.2	69.6	384.7	138.3	304.4	368	381.3	1.82347	1.8055	1.93551	1.8293	1.90091	1.84634	1.84261	2.58512	2.14082	2.48344	2.56585	2.58127	4.3832	2.13198	7.48287e-06	5.12593	34	0.00133767	2.87365	No	No	No	No	No
P11589	Major urinary protein 2 OS=Mus musculus OX=10090 GN=Mup2 PE=1 SV=1	Mup2	74.9	46.5	81.9	66.6	55	61.1	69.7	309.6	137.4	158.1	279.5	320.9	1.87448	1.66745	1.91328	1.82347	1.74036	1.78604	1.84323	2.4908	2.13799	2.19893	2.44638	2.50637	3.70353	1.8889	2.46016e-05	4.60904	60	0.00249214	2.60343	No	No	No	No	No
Q5FW60	Major urinary protein 20 OS=Mus musculus OX=10090 GN=Mup20 PE=1 SV=1	Mup20	69	55	67.3	64.9	60.6	70.5	82.6	309.2	119.6	156.1	302.8	267.9	1.83885	1.74036	1.82802	1.81224	1.78247	1.84819	1.91698	2.49024	2.07773	2.1934	2.48116	2.42797	3.44295	1.78364	4.10437e-05	4.38675	87	0.00286739	2.54251	No	No	No	No	No
Q8BTY2	Sodium bicarbonate cotransporter 3 OS=Mus musculus OX=10090 GN=Slc4a7 PE=1 SV=2	Slc4a7	53.1	82.5	80.2	69.3	58.2	81.4	73.4	225.2	171.7	184.6	155.2	207	1.72509	1.91645	1.90417	1.84073	1.76492	1.91062	1.8657	2.35257	2.23477	2.26623	2.19089	2.31597	2.65244	1.40732	1.30715e-06	5.88368	12	0.000662071	3.1791	Yes	No	No	No	No
P04230	H-2 class II histocompatibility antigen, E-B beta chain OS=Mus musculus OX=10090 GN=H2-Eb1 PE=1 SV=1	H2-Eb1	72.9	64	32.8	57	63.3	76.7	80.6	212.7	110.3	162.7	160.3	193	1.86273	1.80618	1.51587	1.75587	1.8014	1.8848	1.90634	2.32777	2.04258	2.21139	2.20493	2.28556	2.62598	1.39285	0.000156808	3.80463	188	0.00506957	2.29503	No	No	No	No	No
P14434	H-2 class II histocompatibility antigen, A-B alpha chain OS=Mus musculus OX=10090 GN=H2-Aa PE=1 SV=2	H2-Aa	65.3	85.2	56.8	62.5	82	93.9	114.3	229.9	144.3	196.9	170.4	225.3	1.81491	1.93044	1.75435	1.79588	1.91381	1.97267	2.05805	2.36154	2.15927	2.29425	2.23147	2.35276	2.417	1.27322	5.64642e-05	4.24823	101	0.00339792	2.46879	No	No	No	No	No
P35230	Regenerating islet-derived protein 3-beta OS=Mus musculus OX=10090 GN=Reg3b PE=1 SV=1	Reg3b	85.4	69	63.4	74.7	75.6	68.8	63.6	281	94.9	131.3	144.2	211.2	1.93146	1.83885	1.80209	1.87332	1.87852	1.83759	1.80346	2.44871	1.97727	2.11826	2.15897	2.32469	2.41287	1.27075	0.000568044	3.24562	338	0.0102147	1.99077	No	No	No	No	No
B5X0G2	Major urinary protein 17 OS=Mus musculus OX=10090 GN=Mup17 PE=2 SV=2	Mup17	84.4	72.7	85.6	82.8	71.1	80.9	77.7	209.4	141.4	129.3	232	229.9	1.92634	1.86153	1.93247	1.91803	1.85187	1.90795	1.89042	2.32098	2.15045	2.1116	2.36549	2.36154	2.37536	1.24815	1.65599e-05	4.78094	54	0.00186391	2.72958	No	No	No	No	No
P11679	Keratin, type II cytoskeletal 8 OS=Mus musculus OX=10090 GN=Krt8 PE=1 SV=4	Krt8	68.3	76	96.7	82.3	83.4	84.2	71.2	205.3	150.5	178.6	196	203.7	1.83442	1.88081	1.98543	1.9154	1.92117	1.92531	1.85248	2.31239	2.17754	2.25188	2.29226	2.30899	2.32653	1.21818	3.45986e-07	6.46094	5	0.000420581	3.37615	No	No	No	No	No
Q07797	Galectin-3-binding protein OS=Mus musculus OX=10090 GN=Lgals3bp PE=1 SV=1	Lgals3bp	75.1	77.9	84.2	77.8	81.5	78	78.6	176	154.1	155.8	196.8	189.9	1.87564	1.89154	1.92531	1.89098	1.91116	1.89209	1.89542	2.24551	2.1878	2.19257	2.29403	2.27852	2.20871	1.14321	7.22663e-09	8.14106	1	4.39234e-05	4.3573	No	No	No	No	No
P25206	DNA replication licensing factor MCM3 OS=Mus musculus OX=10090 GN=Mcm3 PE=1 SV=2	Mcm3	104.1	96.2	66.3	89.2	81.6	81.5	88.3	234	126.6	203.6	176.8	208.3	2.01745	1.98318	1.82151	1.95036	1.91169	1.91116	1.94596	2.36922	2.10243	2.30878	2.24748	2.31869	2.18877	1.13012	3.4918e-05	4.45695	74	0.00286799	2.54242	No	No	No	No	No
Q9DCP2	Sodium-coupled neutral amino acid transporter 3 OS=Mus musculus OX=10090 GN=Slc38a3 PE=1 SV=1	Slc38a3	66.6	88.7	114.6	136.7	75.5	97.2	68.6	191.2	195	227.6	174.3	209	1.82347	1.94792	2.05918	2.13577	1.87795	1.98767	1.83632	2.28149	2.29003	2.35717	2.2413	2.32015	2.15456	1.10739	9.67373e-05	4.01441	145	0.00405496	2.39201	Yes	No	No	No	No
Q6ZWY8	Thymosin beta-10 OS=Mus musculus OX=10090 GN=Tmsb10 PE=1 SV=3	Tmsb10	94.6	86.8	87.5	91.7	87.1	99.7	90.5	226.4	130	164.9	223.4	215.8	1.97589	1.93852	1.94201	1.96237	1.94002	1.9987	1.95665	2.35488	2.11394	2.21722	2.34908	2.33405	2.10801	1.07588	1.48282e-05	4.82891	51	0.00176718	2.75272	No	No	No	No	No
P49300	C-type lectin domain family 10 member A OS=Mus musculus OX=10090 GN=Clec10a PE=1 SV=1	Clec10a	73.6	72.1	61.3	62.4	75.7	80.6	91.5	187.5	100.1	150.2	157.4	168.9	1.86688	1.85794	1.78746	1.79518	1.8791	1.90634	1.96142	2.273	2.00043	2.17667	2.197	2.22763	2.06833	1.04847	6.52492e-05	4.18542	108	0.00367208	2.43509	No	No	No	No	No
Q91X17	Uromodulin OS=Mus musculus OX=10090 GN=Umod PE=1 SV=1	Umod	81.3	72.7	92.3	89.3	83.5	91	80.6	178.9	118.1	154.3	229.6	184	1.91009	1.86153	1.9652	1.95085	1.92169	1.95904	1.90634	2.25261	2.07225	2.18837	2.36097	2.26482	2.04987	1.03553	3.41831e-05	4.46619	73	0.00284609	2.54575	No	No	No	No	No
O09049	Regenerating islet-derived protein 3-gamma OS=Mus musculus OX=10090 GN=Reg3g PE=1 SV=1	Reg3g	92.5	79.8	70.2	75	92.4	67.5	79.1	197.9	100.3	134.1	156.5	206.7	1.96614	1.902	1.84634	1.87506	1.96567	1.8293	1.89818	2.29645	2.0013	2.12743	2.19451	2.31534	2.00126	1.00091	0.000299689	3.52333	257	0.00708758	2.1495	No	No	No	No	No
P11672	Neutrophil gelatinase-associated lipocalin OS=Mus musculus OX=10090 GN=Lcn2 PE=1 SV=1	Lcn2	54.5	55.6	65.4	70.9	53	56.8	58	146.9	61.8	99.4	139.2	141.5	1.7364	1.74507	1.81558	1.85065	1.72428	1.75435	1.76343	2.16702	1.79099	1.99739	2.14364	2.15076	1.99015	0.992877	0.00122449	2.91204	464	0.0160398	1.7948	No	No	No	No	No
P97821	Dipeptidyl peptidase 1 OS=Mus musculus OX=10090 GN=Ctsc PE=1 SV=1	Ctsc	79.3	81.9	111.6	101	91	91.1	84.5	164.2	140.2	179.6	186	196.3	1.89927	1.91328	2.04766	2.00432	1.95904	1.95952	1.92686	2.21537	2.14675	2.25431	2.26951	2.29292	1.89385	0.92132	5.67725e-06	5.24586	25	0.00138025	2.86004	No	No	No	No	No
P14483	H-2 class II histocompatibility antigen, A beta chain OS=Mus musculus OX=10090 GN=H2-Ab1 PE=1 SV=1	H2-Ab1	74.3	82.6	68.2	74.5	78.4	81.3	95.1	170.7	111	149.1	127.5	163	1.87099	1.91698	1.83378	1.87216	1.89432	1.91009	1.97818	2.23223	2.04532	2.17348	2.10551	2.21219	1.82146	0.865099	2.70266e-05	4.56821	65	0.00252719	2.59736	No	No	No	No	No
P97310	DNA replication licensing factor MCM2 OS=Mus musculus OX=10090 GN=Mcm2 PE=1 SV=3	Mcm2	98.3	99.2	82.9	84.2	82.5	86.6	76	198.9	113.3	151.2	139.9	179.6	1.99255	1.99651	1.91855	1.92531	1.91645	1.93752	1.88081	2.29863	2.05423	2.17955	2.14582	2.25431	1.7977	0.846155	0.000103919	3.9833	149	0.00423906	2.37273	No	No	No	No	No
P19973	Lymphocyte-specific protein 1 OS=Mus musculus OX=10090 GN=Lsp1 PE=1 SV=2	Lsp1	89.6	97.9	66.4	65.6	91.7	77.8	90.4	180.2	101.5	143	150.1	164.4	1.95231	1.99078	1.82217	1.8169	1.96237	1.89098	1.95617	2.25575	2.00647	2.15534	2.17638	2.2159	1.78612	0.836832	0.000383408	3.41634	286	0.0081481	2.08894	No	No	No	No	No
Q9D6P8	Calmodulin-like protein 3 OS=Mus musculus OX=10090 GN=Calml3 PE=2 SV=1	Calml3	84.4	89.7	96.5	99.3	90.1	75.1	84.6	168.2	104.6	155.1	166.5	181.1	1.92634	1.95279	1.98453	1.99695	1.95472	1.87564	1.92737	2.22583	2.01953	2.19061	2.22141	2.25792	1.75198	0.808984	0.000130448	3.88456	172	0.00460967	2.33633	No	No	No	No	No
Q9Z110	Delta-1-pyrroline-5-carboxylate synthase OS=Mus musculus OX=10090 GN=Aldh18a1 PE=1 SV=2	Aldh18a1	95.5	59.2	59.5	68.8	74.1	73.4	122.5	150.8	107.4	139.7	140.1	145.4	1.98	1.77232	1.77452	1.83759	1.86982	1.8657	2.08814	2.1784	2.031	2.1452	2.14644	2.16256	1.73013	0.790878	0.00126333	2.89848	472	0.016268	1.78867	No	No	No	No	No
B1AZI6	THO complex subunit 2 OS=Mus musculus OX=10090 GN=Thoc2 PE=1 SV=1	Thoc2	77.5	84.5	85.6	84.3	78.4	86.5	76.9	185.1	91.1	128	134.9	166.7	1.8893	1.92686	1.93247	1.92583	1.89432	1.93702	1.88593	2.26741	1.95952	2.10721	2.13001	2.22194	1.72236	0.78439	0.000572307	3.24237	340	0.0102308	1.99009	No	No	No	No	No
P05784	Keratin, type I cytoskeletal 18 OS=Mus musculus OX=10090 GN=Krt18 PE=1 SV=5	Krt18	77.6	76.6	107.2	94.6	91.3	83.8	75.7	153.8	135.9	142.9	156	153.7	1.88986	1.88423	2.03019	1.97589	1.96047	1.92324	1.8791	2.18696	2.13322	2.15503	2.19312	2.18667	1.71262	0.776208	6.10976e-06	5.21398	29	0.00128052	2.89261	No	No	No	No	No
P54227	Stathmin OS=Mus musculus OX=10090 GN=Stmn1 PE=1 SV=2	Stmn1	97.3	88.1	80.1	88.9	87.4	81.9	69.1	170.5	104.4	134.2	141.7	153.7	1.98811	1.94498	1.90363	1.9489	1.94151	1.91328	1.83948	2.23172	2.0187	2.12775	2.15137	2.18667	1.6638	0.734481	0.000136572	3.86464	176	0.0047164	2.32639	No	No	No	No	No
Q61881	DNA replication licensing factor MCM7 OS=Mus musculus OX=10090 GN=Mcm7 PE=1 SV=1	Mcm7	107.4	100.8	81.1	97.6	84.6	80.1	87.9	166.3	119.4	161.1	147.3	157.2	2.031	2.00346	1.90902	1.98945	1.92737	1.90363	1.94399	2.22089	2.077	2.2071	2.1682	2.19645	1.64475	0.717872	3.96604e-05	4.40164	82	0.00293971	2.5317	No	No	No	No	No
Q9CQE5	Regulator of G-protein signaling 10 OS=Mus musculus OX=10090 GN=Rgs10 PE=1 SV=1	Rgs10	90.3	82.9	96.1	101.3	93.3	78.9	92.9	153.1	120.3	143.5	162.1	166.8	1.95569	1.91855	1.98272	2.00561	1.96988	1.89708	1.96802	2.18498	2.08027	2.15685	2.20978	2.2222	1.64247	0.71587	1.24317e-05	4.90547	49	0.00154203	2.81191	No	No	No	No	No
P19001	Keratin, type I cytoskeletal 19 OS=Mus musculus OX=10090 GN=Krt19 PE=1 SV=1	Krt19	76.1	72.5	138.9	88.7	90.8	92.1	90.5	155.4	125.6	145.3	173.5	161.4	1.88138	1.86034	2.1427	1.94792	1.95809	1.96426	1.95665	2.19145	2.09899	2.16227	2.2393	2.2079	1.64052	0.714151	0.000682848	3.16568	367	0.0113089	1.94658	No	No	No	No	No
P70429	Ena/VASP-like protein OS=Mus musculus OX=10090 GN=Evl PE=1 SV=2	Evl	169.6	120.1	100.4	86.2	73.9	125	106.4	236.3	168.9	127.5	207	163.1	2.22943	2.07954	2.00173	1.93551	1.86864	2.09691	2.02694	2.37346	2.22763	2.10551	2.31597	2.21245	1.61709	0.693403	0.00863025	2.06398	1075	0.048795	1.31162	No	No	No	No	No
Q99M71	Mammalian ependymin-related protein 1 OS=Mus musculus OX=10090 GN=Epdr1 PE=1 SV=1	Epdr1	74.5	82.7	64.9	83.5	81.3	77.1	70.7	121	109.2	121.8	130	135.5	1.87216	1.91751	1.81224	1.92169	1.91009	1.88705	1.84942	2.08279	2.03822	2.08565	2.11394	2.13194	1.61679	0.693136	3.09446e-06	5.50941	19	0.000989903	3.00441	No	No	No	No	No
Q62266	Cornifin-A OS=Mus musculus OX=10090 GN=Sprr1a PE=1 SV=1	Sprr1a	84.4	103.1	109.2	96.1	87.4	96.1	101.3	163.9	100.4	151.5	176.4	185.4	1.92634	2.01326	2.03822	1.98272	1.94151	1.98272	2.00561	2.21458	2.00173	2.18041	2.2465	2.26811	1.60661	0.684021	0.00101452	2.99374	425	0.0145089	1.83837	No	No	No	No	No
P28667	MARCKS-related protein OS=Mus musculus OX=10090 GN=Marcksl1 PE=1 SV=2	Marcksl1	104.8	90.5	82.6	83.6	89.1	94.6	95.7	172.9	102	136.8	149.3	173.8	2.02036	1.95665	1.91698	1.92221	1.94988	1.97589	1.98091	2.23779	2.0086	2.13609	2.17406	2.24005	1.60512	0.682679	0.00044515	3.35149	302	0.00895901	2.04774	No	No	No	No	No
O89053	Coronin-1A OS=Mus musculus OX=10090 GN=Coro1a PE=1 SV=5	Coro1a	83.7	92.2	77.6	77.5	91.8	82.1	96.3	144.7	104	136.7	143.9	158.9	1.92273	1.96473	1.88986	1.8893	1.96284	1.91434	1.98363	2.16047	2.01703	2.13577	2.15806	2.20112	1.60259	0.68041	6.87761e-05	4.16256	112	0.00373233	2.42802	No	No	No	No	No
Q9JHI4	Solute carrier family 13 member 1 OS=Mus musculus OX=10090 GN=Slc13a1 PE=2 SV=2	Slc13a1	80.5	90.6	87.3	85.9	92.9	98.9	87.5	150.8	99.9	134.7	159.8	167.5	1.9058	1.95713	1.94101	1.93399	1.96802	1.9952	1.94201	2.1784	1.99957	2.12937	2.20358	2.22401	1.60003	0.678101	0.000239645	3.62043	231	0.00630547	2.20028	Yes	No	No	No	No
O70456	14-3-3 protein sigma OS=Mus musculus OX=10090 GN=Sfn PE=1 SV=2	Sfn	84.6	86	113.8	97.1	87.3	91.3	86.3	161	113.7	142	165.8	155.9	1.92737	1.9345	2.05614	1.98722	1.94101	1.96047	1.93601	2.20683	2.05576	2.15229	2.21958	2.19285	1.59926	0.677402	9.04286e-05	4.04369	132	0.00416382	2.38051	No	No	No	No	No
P14602	Heat shock protein beta-1 OS=Mus musculus OX=10090 GN=Hspb1 PE=1 SV=3	Hspb1	89.2	82.8	113.9	97.3	82.9	89.1	96.7	156.2	99.1	149.2	165.9	171.8	1.95036	1.91803	2.05652	1.98811	1.91855	1.94988	1.98543	2.19368	1.99607	2.17377	2.21985	2.23502	1.59393	0.672584	0.000854572	3.06825	395	0.0131496	1.88109	No	No	No	No	No
Q8VEN2	Placenta-expressed transcript 1 protein OS=Mus musculus OX=10090 GN=Plet1 PE=1 SV=1	Plet1	89.4	83.7	110.8	96.1	99.5	101	87.5	184.1	128.1	163.9	138.3	141.8	1.95134	1.92273	2.04454	1.98272	1.99782	2.00432	1.94201	2.26505	2.10755	2.21458	2.14082	2.15168	1.58485	0.664347	6.34892e-05	4.1973	104	0.00371046	2.43057	No	No	No	No	No
Q9D708	Protein S100-A16 OS=Mus musculus OX=10090 GN=S100a16 PE=1 SV=1	S100a16	98.2	92.3	116.2	102.2	102.1	92.3	92.7	163.4	144.5	149.8	162.4	159.2	1.99211	1.9652	2.06521	2.00945	2.00903	1.9652	1.96708	2.21325	2.15987	2.17551	2.21059	2.20194	1.56756	0.648518	9.78393e-07	6.00949	9	0.000660742	3.17997	No	No	No	No	No
Q61093	Cytochrome b-245 heavy chain OS=Mus musculus OX=10090 GN=Cybb PE=1 SV=1	Cybb	86.1	88	89.9	85.5	90.1	90.8	102.9	144.7	120	137.3	145.7	160.9	1.935	1.94448	1.95376	1.93197	1.95472	1.95809	2.01242	2.16047	2.07918	2.13767	2.16346	2.20656	1.56646	0.647509	3.48055e-06	5.45835	21	0.00100737	2.99681	No	No	No	No	No
P49710	Hematopoietic lineage cell-specific protein OS=Mus musculus OX=10090 GN=Hcls1 PE=1 SV=2	Hcls1	79.5	91.1	75.6	84.2	87.6	89.4	90.7	138.9	105	132.8	139	150	1.90037	1.95952	1.87852	1.92531	1.9425	1.95134	1.95761	2.1427	2.02119	2.1232	2.14301	2.17609	1.55823	0.639912	2.53819e-05	4.59548	63	0.00244875	2.61106	No	No	No	No	No
P29533	Vascular cell adhesion protein 1 OS=Mus musculus OX=10090 GN=Vcam1 PE=1 SV=1	Vcam1	90	91.6	89.2	103.2	83.2	84.6	84.1	158.7	106.3	132.4	140.3	156.5	1.95424	1.9619	1.95036	2.01368	1.92012	1.92737	1.9248	2.20058	2.02653	2.12189	2.14706	2.19451	1.55277	0.634846	9.22487e-05	4.03504	136	0.0041227	2.38482	No	No	No	No	No
O08691	Arginase-2, mitochondrial OS=Mus musculus OX=10090 GN=Arg2 PE=1 SV=1	Arg2	77.8	99.7	124.4	113.2	93.3	89.4	74.9	144.9	110	161.7	161.5	164.4	1.89098	1.9987	2.09482	2.05385	1.96988	1.95134	1.87448	2.16107	2.04139	2.20871	2.20817	2.2159	1.54527	0.627855	0.00186391	2.72958	563	0.0201222	1.69632	No	No	No	No	No
Q3TBT3	Stimulator of interferon genes protein OS=Mus musculus OX=10090 GN=Sting1 PE=1 SV=2	Sting1	129.8	113	122.6	105.6	122.3	105.7	111.6	215.7	142.8	145.4	173	215.7	2.11327	2.05308	2.08849	2.02366	2.08743	2.02407	2.04766	2.33385	2.15473	2.16256	2.23805	2.33385	1.54162	0.62445	0.000500789	3.30034	322	0.00945279	2.02444	No	No	No	No	No
Q9JHP7	Protein O-glucosyltransferase 2 OS=Mus musculus OX=10090 GN=Poglut2 PE=1 SV=1	Poglut2	82.8	80	70.1	63.4	74.6	70.9	97.2	138.9	102.9	103.5	115.3	132.9	1.91803	1.90309	1.84572	1.80209	1.87274	1.85065	1.98767	2.1427	2.01242	2.01494	2.06183	2.12352	1.54156	0.62439	0.000328051	3.48406	267	0.00746776	2.12681	No	No	No	No	No
Q8BFR4	N-acetylglucosamine-6-sulfatase OS=Mus musculus OX=10090 GN=Gns PE=1 SV=1	Gns	92.3	87.6	108.3	112.6	93.8	81.8	87.3	146.2	137	135.8	159.7	151.4	1.9652	1.9425	2.03463	2.05154	1.9722	1.91275	1.94101	2.16495	2.13672	2.1329	2.2033	2.18013	1.54006	0.62299	2.32661e-05	4.63328	59	0.00239681	2.62037	No	No	No	No	No
P23927	Alpha-crystallin B chain OS=Mus musculus OX=10090 GN=Cryab PE=1 SV=2	Cryab	86.1	79.6	149.9	126.6	83.6	113.2	79.3	151.2	112.4	182.6	173	168.1	1.935	1.90091	2.1758	2.10243	1.92221	2.05385	1.89927	2.17955	2.05077	2.2615	2.23805	2.22557	1.53448	0.617754	0.00878568	2.05622	1087	0.0491254	1.30869	No	No	No	No	No
P97311	DNA replication licensing factor MCM6 OS=Mus musculus OX=10090 GN=Mcm6 PE=1 SV=1	Mcm6	107.6	74.5	88.8	86.6	81.9	81.9	83	167.1	101.6	120	130.9	140.8	2.03181	1.87216	1.94841	1.93752	1.91328	1.91328	1.91908	2.22298	2.00689	2.07918	2.11694	2.1486	1.52997	0.613502	0.000654243	3.18426	365	0.0108945	1.96279	No	No	No	No	No
Q99PL7	Acyl-CoA desaturase 3 OS=Mus musculus OX=10090 GN=Scd3 PE=1 SV=1	Scd3	74.9	75.2	84.5	83.5	74.4	79.3	65.3	110.7	98.3	127.5	134	115	1.87448	1.87622	1.92686	1.92169	1.87157	1.89927	1.81491	2.04415	1.99255	2.10551	2.1271	2.0607	1.52616	0.609905	3.67791e-05	4.4344	79	0.00282967	2.54826	No	No	No	No	No
P16110	Galectin-3 OS=Mus musculus OX=10090 GN=Lgals3 PE=1 SV=3	Lgals3	70.2	76.8	97	86.8	79.3	81.7	81.9	128.2	103.7	116.4	145	131.5	1.84634	1.88536	1.98677	1.93852	1.89927	1.91222	1.91328	2.10789	2.01578	2.06595	2.16137	2.11893	1.5247	0.608525	7.92935e-05	4.10076	124	0.00388666	2.41042	No	No	No	No	No
Q04447	Creatine kinase B-type OS=Mus musculus OX=10090 GN=Ckb PE=1 SV=1	Ckb	92.2	84.8	102.4	95.5	92.5	88.1	87	148.4	112.5	131.9	153.9	150.2	1.96473	1.9284	2.0103	1.98	1.96614	1.94498	1.93952	2.17143	2.05115	2.12024	2.18724	2.17667	1.51854	0.602682	2.50309e-05	4.60152	61	0.00249406	2.60309	No	No	No	No	No
Q9CZH7	Matrix-remodeling-associated protein 7 OS=Mus musculus OX=10090 GN=Mxra7 PE=1 SV=2	Mxra7	90.8	92.4	66	92.9	62.9	78.4	88.1	139.7	103.7	137	120.3	116.4	1.95809	1.96567	1.81954	1.96802	1.79865	1.89432	1.94498	2.1452	2.01578	2.13672	2.08027	2.06595	1.51171	0.596178	0.000746012	3.12725	375	0.0120914	1.91752	No	No	No	No	No
O70145	Neutrophil cytosol factor 2 OS=Mus musculus OX=10090 GN=Ncf2 PE=1 SV=1	Ncf2	79.3	108.5	88.6	82.9	76.3	90.6	85	142.7	103.8	121.8	137.3	153.4	1.89927	2.03543	1.94743	1.91855	1.88252	1.95713	1.92942	2.15442	2.0162	2.08565	2.13767	2.18583	1.50949	0.594061	0.000347352	3.45923	274	0.00770512	2.11322	No	No	No	No	No
P43275	Histone H1.1 OS=Mus musculus OX=10090 GN=H1-1 PE=1 SV=2	H1-1	87.1	89.8	87.5	84.9	84.1	85.5	83.1	135.4	108.7	127.4	139.1	136.6	1.94002	1.95328	1.94201	1.92891	1.9248	1.93197	1.9196	2.13162	2.03623	2.10517	2.14333	2.13545	1.50512	0.589875	1.19098e-06	5.9241	11	0.000658071	3.18173	No	No	No	No	No
P49718	DNA replication licensing factor MCM5 OS=Mus musculus OX=10090 GN=Mcm5 PE=1 SV=2	Mcm5	106.9	85.1	89.3	88	81.1	83.2	90.9	148.7	130.6	127.8	141.3	122.8	2.02898	1.92993	1.95085	1.94448	1.90902	1.92012	1.95856	2.17231	2.11594	2.10653	2.15014	2.0892	1.50469	0.589468	9.86874e-06	5.00574	41	0.00146298	2.83476	No	No	No	No	No
Q80U70	Polycomb protein Suz12 OS=Mus musculus OX=10090 GN=Suz12 PE=1 SV=2	Suz12	113.6	70.6	89.7	66.9	68.2	95	109.6	131.5	119.4	145.2	123.1	139.7	2.05538	1.8488	1.95279	1.82543	1.83378	1.97772	2.03981	2.11893	2.077	2.16197	2.09026	2.1452	1.50336	0.588188	0.00249538	2.60286	643	0.0235877	1.62731	No	No	No	No	No
P29416	Beta-hexosaminidase subunit alpha OS=Mus musculus OX=10090 GN=Hexa PE=1 SV=2	Hexa	96.2	94.9	94.5	93.8	99.8	85.9	85.4	139.8	124.8	133.9	151.4	148.4	1.98318	1.97727	1.97543	1.9722	1.99913	1.93399	1.93146	2.14551	2.09621	2.12678	2.18013	2.17143	1.50287	0.587725	1.16325e-06	5.93433	10	0.000707024	3.15057	No	No	No	No	No
O09043	Napsin-A OS=Mus musculus OX=10090 GN=Napsa PE=1 SV=1	Napsa	81.1	94.5	112.2	114.4	102.7	83.5	86.3	139.1	135.9	135.2	150.7	161.1	1.90902	1.97543	2.04999	2.05843	2.01157	1.92169	1.93601	2.14333	2.13322	2.13098	2.17811	2.2071	1.49815	0.58318	0.000155472	3.80835	187	0.00505326	2.29643	No	No	No	No	No
P04441-2	Isoform Short of H-2 class II histocompatibility antigen gamma chain OS=Mus musculus OX=10090 GN=Cd74	Cd74	84.8	83.8	80.6	77.9	83.2	97.3	91.2	138.7	107	120.5	128	144.5	1.9284	1.92324	1.90634	1.89154	1.92012	1.98811	1.95999	2.14208	2.02938	2.08099	2.10721	2.15987	1.49329	0.578491	3.18004e-05	4.49757	70	0.00276119	2.5589	No	No	No	No	No
P19324	Serpin H1 OS=Mus musculus OX=10090 GN=Serpinh1 PE=1 SV=3	Serpinh1	85.3	83.3	77.3	74.9	79.9	92.7	95.9	149.8	106.2	114.8	120.8	136.7	1.93095	1.92065	1.88818	1.87448	1.90255	1.96708	1.98182	2.17551	2.02612	2.05994	2.08207	2.13577	1.49265	0.577878	0.000125755	3.90048	166	0.00460444	2.33682	No	No	No	No	No
Q8K1X4	Nck-associated protein 1-like OS=Mus musculus OX=10090 GN=Nckap1l PE=1 SV=1	Nckap1l	56.5	55.2	61.2	69.4	62	83.7	68.6	88.2	72.2	112.3	111	102.1	1.75205	1.74194	1.78675	1.84136	1.79239	1.92273	1.83632	1.94547	1.85854	2.05038	2.04532	2.00903	1.48953	0.574858	0.00192201	2.71624	577	0.0202461	1.69366	No	No	No	No	No
Q62148	Retinal dehydrogenase 2 OS=Mus musculus OX=10090 GN=Aldh1a2 PE=1 SV=2	Aldh1a2	68.6	72.6	95.2	93.5	71.1	74.9	71.8	126.8	107.3	104.5	109.9	131.2	1.83632	1.86094	1.97864	1.97081	1.85187	1.87448	1.85612	2.10312	2.0306	2.01912	2.041	2.11793	1.4818	0.567347	0.000274649	3.56122	248	0.00673111	2.17191	No	No	No	No	No
Q3TCN2	Putative phospholipase B-like 2 OS=Mus musculus OX=10090 GN=Plbd2 PE=1 SV=2	Plbd2	96	87.3	98.4	98.8	90.3	84.5	87.4	136.4	126.4	130.6	143.1	143.7	1.98227	1.94101	1.993	1.99476	1.95569	1.92686	1.94151	2.13481	2.10175	2.11594	2.15564	2.15746	1.48169	0.56724	6.23311e-07	6.2053	8	0.00047356	3.32462	No	No	No	No	No
Q8VCW4	Protein unc-93 homolog B1 OS=Mus musculus OX=10090 GN=Unc93b1 PE=1 SV=2	Unc93b1	89	106.8	102.2	100.2	93.9	98.9	89.4	157.8	112	133.9	147	164.6	1.94939	2.02857	2.00945	2.00087	1.97267	1.9952	1.95134	2.19811	2.04922	2.12678	2.16732	2.21643	1.47181	0.557592	0.000160252	3.7952	190	0.00512639	2.29019	No	No	No	No	No
D3Z7P3	Glutaminase kidney isoform, mitochondrial OS=Mus musculus OX=10090 GN=Gls PE=1 SV=1	Gls	92.1	94.2	109.4	109.9	90.7	107.4	91.6	131.2	136.7	133.2	163.2	161.3	1.96426	1.97405	2.03902	2.041	1.95761	2.031	1.9619	2.11793	2.13577	2.1245	2.21272	2.20763	1.46101	0.546966	5.86485e-05	4.23174	103	0.00346083	2.46082	No	No	No	No	No
Q9QZ03	Zinc transporter ZIP1 OS=Mus musculus OX=10090 GN=Slc39a1 PE=2 SV=3	Slc39a1	76.7	83.2	85.6	75	72.8	72.8	71.9	133.9	98.4	101.5	105.6	119	1.8848	1.92012	1.93247	1.87506	1.86213	1.86213	1.85673	2.12678	1.993	2.00647	2.02366	2.07555	1.45309	0.53912	6.8238e-05	4.16597	111	0.00373649	2.42754	Yes	No	No	No	No
Q99J93	Interferon-induced transmembrane protein 2 OS=Mus musculus OX=10090 GN=Ifitm2 PE=1 SV=1	Ifitm2	79.9	89.9	98.9	88.2	86	92.6	78.6	140.8	107.4	126.1	128.1	133.9	1.90255	1.95376	1.9952	1.94547	1.9345	1.96661	1.89542	2.1486	2.031	2.10072	2.10755	2.12678	1.45061	0.53666	3.50956e-05	4.45475	75	0.00284414	2.54605	No	No	No	No	No
Q05186	Reticulocalbin-1 OS=Mus musculus OX=10090 GN=Rcn1 PE=1 SV=1	Rcn1	83.7	71.3	80.4	77.5	71	80.8	81.4	123.8	110.1	110	103.5	118.3	1.92273	1.85309	1.90526	1.8893	1.85126	1.90741	1.91062	2.09272	2.04179	2.04139	2.01494	2.07298	1.45025	0.536299	2.75235e-06	5.5603	18	0.000929377	3.03181	No	No	No	No	No
Q8K2I4	Beta-mannosidase OS=Mus musculus OX=10090 GN=Manba PE=1 SV=1	Manba	92.9	95.7	94.4	92.1	98.9	90.8	100	142.5	124.3	135.2	139.1	142.7	1.96802	1.98091	1.97497	1.96426	1.9952	1.95809	2	2.15381	2.09447	2.13098	2.14333	2.15442	1.44001	0.526081	8.91672e-08	7.04979	2	0.000270979	3.56706	No	No	No	No	No
P20060	Beta-hexosaminidase subunit beta OS=Mus musculus OX=10090 GN=Hexb PE=1 SV=2	Hexb	92	92.2	88	88.4	100.3	84.7	96.6	138.3	125.6	125.2	134.3	134.9	1.96379	1.96473	1.94448	1.94645	2.0013	1.92788	1.98498	2.14082	2.09899	2.0976	2.12808	2.13001	1.4351	0.521149	3.94681e-07	6.40375	6	0.000399812	3.39814	No	No	No	No	No
Q8BYW9	EGF domain-specific O-linked N-acetylglucosamine transferase OS=Mus musculus OX=10090 GN=Eogt PE=1 SV=1	Eogt	94.8	95.3	89.9	87.7	108.8	94.4	98	138.1	145.3	124.7	145.6	130	1.97681	1.97909	1.95376	1.943	2.03663	1.97497	1.99123	2.14019	2.16227	2.09587	2.16316	2.11394	1.43098	0.517	4.64876e-06	5.33266	23	0.00122848	2.91063	No	No	No	No	No
Q80SU7	Interferon-induced very large GTPase 1 OS=Mus musculus OX=10090 GN=Gvin1 PE=1 SV=1	Gvin1	98.7	99.9	87.2	96	91.2	95.3	92	149.5	107.6	138	129.1	150.7	1.99432	1.99957	1.94052	1.98227	1.95999	1.97909	1.96379	2.17464	2.03181	2.13988	2.11093	2.17811	1.43096	0.516979	8.45114e-05	4.07308	128	0.00401297	2.39653	No	No	No	No	No
Q8CAK3	Shiftless antiviral inhibitor of ribosomal frameshifting protein homolog OS=Mus musculus OX=10090 GN=Shfl PE=2 SV=1	Shfl	84.5	83	85.7	77.2	80.2	72.6	89.4	136.3	87.8	100.9	107.8	152	1.92686	1.91908	1.93298	1.88762	1.90417	1.86094	1.95134	2.1345	1.94349	2.00389	2.03262	2.18184	1.42983	0.515842	0.00336165	2.47345	729	0.0280276	1.55241	No	No	No	No	No
Q9WTK5	Nuclear factor NF-kappa-B p100 subunit OS=Mus musculus OX=10090 GN=Nfkb2 PE=1 SV=1	Nfkb2	94.7	93.4	80	94.5	85.9	82.1	91	139.6	99.1	131.1	122.7	140	1.97635	1.97035	1.90309	1.97543	1.93399	1.91434	1.95904	2.14489	1.99607	2.1176	2.08884	2.14613	1.42455	0.510506	0.00021265	3.67233	219	0.00590176	2.22902	No	No	Yes	No	No
Q61233	Plastin-2 OS=Mus musculus OX=10090 GN=Lcp1 PE=1 SV=4	Lcp1	93	93.1	87.3	90.5	92.1	92.8	107	139.3	106.1	129.7	136.8	154.7	1.96848	1.96895	1.94101	1.95665	1.96426	1.96755	2.02938	2.14395	2.02572	2.11294	2.13609	2.18949	1.42306	0.508992	0.000155212	3.80908	185	0.00509934	2.29249	No	No	No	No	No
P52875	Transmembrane protein 165 OS=Mus musculus OX=10090 GN=Tmem165 PE=1 SV=2	Tmem165	83.9	134.1	113.4	127	94.7	110.7	116.7	162.9	150	164.4	148.3	167.4	1.92376	2.12743	2.05461	2.1038	1.97635	2.04415	2.06707	2.21192	2.17609	2.2159	2.17114	2.22376	1.42242	0.508349	0.000831392	3.08019	386	0.0130912	1.88302	Yes	No	No	No	No
P18242	Cathepsin D OS=Mus musculus OX=10090 GN=Ctsd PE=1 SV=1	Ctsd	91.1	77	130.4	129.9	93.7	85.2	79.6	126.5	123.6	126.9	163.5	156.1	1.95952	1.88649	2.11528	2.11361	1.97174	1.93044	1.90091	2.10209	2.09202	2.10346	2.21352	2.1934	1.41977	0.505657	0.00809206	2.09194	1047	0.0469757	1.32813	No	No	No	No	No
Q8BMK4	Cytoskeleton-associated protein 4 OS=Mus musculus OX=10090 GN=Ckap4 PE=1 SV=2	Ckap4	84.5	88.1	97.2	92.7	85.2	91.2	90.2	140.7	108.7	121.8	130.7	135.8	1.92686	1.94498	1.98767	1.96708	1.93044	1.95999	1.95521	2.14829	2.03623	2.08565	2.11628	2.1329	1.41914	0.505015	1.30096e-05	4.88574	50	0.00158145	2.80094	No	No	No	No	No
P30681	High mobility group protein B2 OS=Mus musculus OX=10090 GN=Hmgb2 PE=1 SV=3	Hmgb2	88.3	91.1	94	87.8	102.8	92.7	100.6	136.5	122.3	131.9	143.6	128.8	1.94596	1.95952	1.97313	1.94349	2.01199	1.96708	2.0026	2.13513	2.08743	2.12024	2.15715	2.10992	1.41235	0.498101	2.07931e-06	5.68208	15	0.000842537	3.07441	No	No	Yes	No	No
Q9CX80	Cytoglobin OS=Mus musculus OX=10090 GN=Cygb PE=1 SV=1	Cygb	102.4	96	118.7	117.9	95.9	89.7	87	153.7	122.3	133.6	147.8	154.6	2.0103	1.98227	2.07445	2.07151	1.98182	1.95279	1.93952	2.18667	2.08743	2.12581	2.16967	2.18921	1.40871	0.49437	0.000451334	3.3455	304	0.0090237	2.04462	No	No	No	No	No
Q4VGL6	Roquin-1 OS=Mus musculus OX=10090 GN=Rc3h1 PE=1 SV=1	Rc3h1	84.1	64.9	75.8	110.6	107.9	109.7	101.8	147	112.3	129.3	124.8	142.7	1.9248	1.81224	1.87967	2.04376	2.03302	2.04021	2.00775	2.16732	2.05038	2.1116	2.09621	2.15442	1.40278	0.488288	0.00688342	2.1622	987	0.0423885	1.37275	No	No	No	Yes	No
P06339	H-2 class I histocompatibility antigen, D-37 alpha chain OS=Mus musculus OX=10090 GN=H2-T23 PE=1 SV=1	H2-T23	78.4	100.1	72.6	83.4	101.1	86.7	86.6	124.2	101.7	111.1	133.2	139	1.89432	2.00043	1.86094	1.92117	2.00475	1.93802	1.93752	2.09412	2.00732	2.04571	2.1245	2.14301	1.40069	0.486137	0.00093127	3.03092	409	0.0138393	1.85889	No	No	No	No	No
P17918	Proliferating cell nuclear antigen OS=Mus musculus OX=10090 GN=Pcna PE=1 SV=2	Pcna	107.2	97.9	87.1	84.7	99.2	91.7	95.7	159.9	105.6	134.7	124.9	136.3	2.03019	1.99078	1.94002	1.92788	1.99651	1.96237	1.98091	2.20385	2.02366	2.12937	2.09656	2.1345	1.39557	0.480853	0.000623807	3.20495	357	0.0106204	1.97386	No	No	No	No	No
O09159	Lysosomal alpha-mannosidase OS=Mus musculus OX=10090 GN=Man2b1 PE=1 SV=4	Man2b1	89.5	98.3	109.6	105.7	99.1	94.5	99.1	138.7	129.9	133.1	137.4	153	1.95182	1.99255	2.03981	2.02407	1.99607	1.97543	1.99607	2.14208	2.11361	2.12418	2.13799	2.18469	1.39256	0.477735	5.78832e-06	5.23745	27	0.00130302	2.88505	No	No	No	No	No
Q9EQG7	Ectonucleotide pyrophosphatase/phosphodiesterase family member 5 OS=Mus musculus OX=10090 GN=Enpp5 PE=1 SV=3	Enpp5	100.7	89.9	107	99.5	95.2	89.8	92.8	136.7	126.9	132.5	129.1	144.1	2.00303	1.95376	2.02938	1.99782	1.97864	1.95328	1.96755	2.13577	2.10346	2.12222	2.11093	2.15866	1.38838	0.473406	2.6887e-06	5.57046	17	0.000961289	3.01715	No	No	No	No	No
O70370	Cathepsin S OS=Mus musculus OX=10090 GN=Ctss PE=1 SV=2	Ctss	117.5	94.9	94.6	104.2	99.1	89.5	106.8	140.2	112.2	136.7	149.2	159.7	2.07004	1.97727	1.97589	2.01787	1.99607	1.95182	2.02857	2.14675	2.04999	2.13577	2.17377	2.2033	1.38296	0.46776	0.000541765	3.26619	334	0.00985883	2.00617	No	No	No	No	No
P97820	Mitogen-activated protein kinase kinase kinase kinase 4 OS=Mus musculus OX=10090 GN=Map4k4 PE=1 SV=1	Map4k4	93	92.6	98.5	90.2	70.2	103.6	81	136.9	96.7	125.4	117.6	142.2	1.96848	1.96661	1.99344	1.95521	1.84634	2.01536	1.90849	2.1364	1.98543	2.0983	2.07041	2.1529	1.37708	0.461611	0.00300581	2.52204	694	0.0263247	1.57964	No	Yes	No	No	No
P50543	Protein S100-A11 OS=Mus musculus OX=10090 GN=S100a11 PE=1 SV=1	S100a11	91.8	86	117	113.5	96	97.9	88.1	136.2	117.7	129.7	154.9	140.4	1.96284	1.9345	2.06819	2.055	1.98227	1.99078	1.94498	2.13418	2.07078	2.11294	2.19005	2.14737	1.37688	0.461402	0.000641972	3.19248	363	0.010749	1.96863	No	No	No	No	No
O35654	DNA polymerase delta subunit 2 OS=Mus musculus OX=10090 GN=Pold2 PE=1 SV=2	Pold2	102.6	85.4	110.2	102.8	94.2	95.1	87.4	158.5	130.3	155.7	128.9	92.6	2.01115	1.93146	2.04218	2.01199	1.97405	1.97818	1.94151	2.20003	2.11494	2.19229	2.11025	1.96661	1.37583	0.460302	0.00701803	2.15378	996	0.0428269	1.36828	No	No	No	No	No
P07091	Protein S100-A4 OS=Mus musculus OX=10090 GN=S100a4 PE=1 SV=1	S100a4	90.2	92.5	97.9	89.1	96.2	91.5	102.2	148.9	92.2	133.2	136.2	135.9	1.95521	1.96614	1.99078	1.94988	1.98318	1.96142	2.00945	2.17289	1.96473	2.1245	2.13418	2.13322	1.37198	0.456263	0.00187047	2.72805	565	0.0201216	1.69634	No	No	No	No	No
Q9Z0E6	Guanylate-binding protein 2 OS=Mus musculus OX=10090 GN=Gbp2 PE=1 SV=1	Gbp2	92.6	92.1	92.9	89.8	91.7	86.3	95.8	117.5	104.3	153.2	114.9	138.2	1.96661	1.96426	1.96802	1.95328	1.96237	1.93601	1.98137	2.07004	2.01828	2.18526	2.06032	2.14051	1.3714	0.455647	0.000400132	3.3978	291	0.0083574	2.07793	No	No	No	No	No
P17439	Lysosomal acid glucosylceramidase OS=Mus musculus OX=10090 GN=Gba PE=1 SV=1	Gba	92.9	98.1	100.6	96.3	90.4	92.8	97.8	131.7	107.3	138.2	131.6	144.9	1.96802	1.99167	2.0026	1.98363	1.95617	1.96755	1.99034	2.11959	2.0306	2.14051	2.11926	2.16107	1.36819	0.452265	5.10733e-05	4.29181	97	0.00320024	2.49482	No	No	No	No	No
Q920E5	Farnesyl pyrophosphate synthase OS=Mus musculus OX=10090 GN=Fdps PE=1 SV=1	Fdps	90.7	84.6	96.5	80.2	82.3	99.8	87.5	126.1	101.4	133.9	125.7	118.8	1.95761	1.92737	1.98453	1.90417	1.9154	1.99913	1.94201	2.10072	2.00604	2.12678	2.09934	2.07482	1.36464	0.44852	0.000186621	3.72904	206	0.00550624	2.25915	No	No	No	No	No
Q9R0E1	Multifunctional procollagen lysine hydroxylase and glycosyltransferase LH3 OS=Mus musculus OX=10090 GN=Plod3 PE=1 SV=1	Plod3	89	100.4	85.8	87.3	84.4	92.3	89.6	136.5	102.3	123.8	111.2	138.8	1.94939	2.00173	1.93349	1.94101	1.92634	1.9652	1.95231	2.13513	2.00988	2.09272	2.0461	2.14239	1.36393	0.447771	0.00025451	3.5943	241	0.00641871	2.19255	No	No	No	No	No
Q91Z38	Tetratricopeptide repeat protein 1 OS=Mus musculus OX=10090 GN=Ttc1 PE=1 SV=1	Ttc1	104.2	81.7	106.2	104.9	88	92.9	111.1	132.5	128.3	117.4	144.2	148	2.01787	1.91222	2.02612	2.02078	1.94448	1.96802	2.04571	2.12222	2.10823	2.06967	2.15897	2.17026	1.36221	0.445945	0.000535568	3.27119	333	0.00977532	2.00987	No	No	No	No	No
Q921M7	CYFIP-related Rac1 interactor B OS=Mus musculus OX=10090 GN=Cyrib PE=1 SV=1	Cyrib	100.1	91.9	99.3	100.5	95.4	99.2	101.1	142.4	104	136.9	138.3	146.6	2.00043	1.96332	1.99695	2.00217	1.97955	1.99651	2.00475	2.15351	2.01703	2.1364	2.14082	2.16613	1.3607	0.444347	0.000225391	3.64706	228	0.00600844	2.22124	No	No	No	No	No
Q64449	C-type mannose receptor 2 OS=Mus musculus OX=10090 GN=Mrc2 PE=1 SV=3	Mrc2	94.2	88.6	94.7	92.6	85.4	84.7	94.7	137.2	108.2	115.1	126.5	128.4	1.97405	1.94743	1.97635	1.96661	1.93146	1.92788	1.97635	2.13735	2.03423	2.06108	2.10209	2.10857	1.357	0.440422	2.52068e-05	4.59848	62	0.00247108	2.60711	No	No	No	No	No
P24288	Branched-chain-amino-acid aminotransferase, cytosolic OS=Mus musculus OX=10090 GN=Bcat1 PE=1 SV=2	Bcat1	90.8	92.5	74.8	87.6	97.3	83.8	86	126.7	116	103.3	113.4	133.5	1.95809	1.96614	1.8739	1.9425	1.98811	1.92324	1.9345	2.10278	2.06446	2.0141	2.05461	2.12548	1.35454	0.437799	0.00020002	3.69893	212	0.00573455	2.2415	No	No	No	No	No
P12265	Beta-glucuronidase OS=Mus musculus OX=10090 GN=Gusb PE=1 SV=2	Gusb	98.5	116	108.7	112.8	110.5	105.6	150	147.1	155.8	152	157.7	163	1.99344	2.06446	2.03623	2.05231	2.04336	2.02366	2.17609	2.16761	2.19257	2.18184	2.19783	2.21219	1.35375	0.436958	0.000533346	3.27299	332	0.0097641	2.01037	No	No	No	No	No
P63254	Cysteine-rich protein 1 OS=Mus musculus OX=10090 GN=Crip1 PE=1 SV=2	Crip1	111.5	81.4	107.8	106.7	91.2	82.3	67.5	137.2	108.4	120.9	135.3	125	2.04727	1.91062	2.03262	2.02816	1.95999	1.9154	1.8293	2.13735	2.03503	2.08243	2.1313	2.09691	1.35336	0.436548	0.00642452	2.19216	960	0.0406752	1.39067	No	No	No	No	No
P24452	Macrophage-capping protein OS=Mus musculus OX=10090 GN=Capg PE=1 SV=2	Capg	86.2	92.7	136.5	122.5	100.6	92.8	89.9	138	114.6	141.7	155	147.2	1.93551	1.96708	2.13513	2.08814	2.0026	1.96755	1.95376	2.13988	2.05918	2.15137	2.19033	2.16791	1.35205	0.435151	0.00608965	2.21541	943	0.0392502	1.40616	No	No	No	No	No
Q60963	Platelet-activating factor acetylhydrolase OS=Mus musculus OX=10090 GN=Pla2g7 PE=1 SV=2	Pla2g7	90.2	97.5	84.4	97.3	92.3	82.3	83.7	126.3	105	119.7	122.7	129.1	1.95521	1.989	1.92634	1.98811	1.9652	1.9154	1.92273	2.1014	2.02119	2.07809	2.08884	2.11093	1.34446	0.427031	5.27982e-05	4.27738	99	0.00324149	2.48926	No	No	No	No	No
Q64475	Histone H2B type 1-B OS=Mus musculus OX=10090 GN=H2bc3 PE=1 SV=3	H2bc3	154.4	136.5	113.8	104.9	136.1	129	121.4	175.7	176.4	164.7	182.7	160.3	2.18865	2.13513	2.05614	2.02078	2.13386	2.11059	2.08422	2.24477	2.2465	2.21669	2.26174	2.20493	1.34329	0.425768	0.000633814	3.19804	360	0.0107009	1.97058	No	No	No	No	No
Q9CWY9	RPA-interacting protein OS=Mus musculus OX=10090 GN=Rpain PE=1 SV=1	Rpain	103.1	97.6	102.9	85	79.7	90.6	83.5	140.5	98.5	135.4	115.6	125.7	2.01326	1.98945	2.01242	1.92942	1.90146	1.95713	1.92169	2.14768	1.99344	2.13162	2.06296	2.09934	1.34181	0.424183	0.00208369	2.68117	601	0.0210727	1.67628	No	No	No	No	No
Q06890	Clusterin OS=Mus musculus OX=10090 GN=Clu PE=1 SV=1	Clu	84.3	103	93.4	92.2	87.2	84.5	87	147.6	95.3	114.1	116.1	131.2	1.92583	2.01284	1.97035	1.96473	1.94052	1.92686	1.93952	2.16909	1.97909	2.05729	2.06483	2.11793	1.33949	0.421681	0.00205911	2.68632	597	0.0209636	1.67853	No	No	No	No	No
P39749	Flap endonuclease 1 OS=Mus musculus OX=10090 GN=Fen1 PE=1 SV=1	Fen1	91.7	96.4	92	92.2	91.5	84.8	78	122.7	106.4	117.6	123.7	126.7	1.96237	1.98408	1.96379	1.96473	1.96142	1.9284	1.89209	2.08884	2.02694	2.07041	2.09237	2.10278	1.33409	0.415855	3.5655e-05	4.44788	76	0.00285146	2.54493	No	No	No	No	No
P29391	Ferritin light chain 1 OS=Mus musculus OX=10090 GN=Ftl1 PE=1 SV=2	Ftl1	115.2	128.1	97.9	83.4	95.7	109	89	147.9	111	151.5	142.2	130.5	2.06145	2.10755	1.99078	1.92117	1.98091	2.03743	1.94939	2.16997	2.04532	2.18041	2.1529	2.11561	1.33139	0.412937	0.00568126	2.24556	904	0.0381977	1.41796	No	No	No	No	No
Q6ZPY7	Lysine-specific demethylase 3B OS=Mus musculus OX=10090 GN=Kdm3b PE=1 SV=3	Kdm3b	111	132.7	116.1	106.8	131.6	109.7	118.7	166.7	143.1	157.1	161.5	155.4	2.04532	2.12287	2.06483	2.02857	2.11926	2.04021	2.07445	2.22194	2.15564	2.19618	2.20817	2.19145	1.32751	0.408723	7.85968e-05	4.1046	122	0.00391567	2.40719	No	No	No	No	No
Q8BH97	Reticulocalbin-3 OS=Mus musculus OX=10090 GN=Rcn3 PE=1 SV=1	Rcn3	102.6	75.2	102.3	85.2	88.5	82.6	99	128.2	117.6	119	116.9	119.9	2.01115	1.87622	2.00988	1.93044	1.94694	1.91698	1.99564	2.10789	2.07041	2.07555	2.06781	2.07882	1.32553	0.406566	0.000436463	3.36005	301	0.00881336	2.05486	No	No	No	No	No
Q91XV3	Brain acid soluble protein 1 OS=Mus musculus OX=10090 GN=Basp1 PE=1 SV=3	Basp1	94.4	101.6	100.5	87.5	90.3	98.5	89.7	129.1	93.4	125.5	127.3	151	1.97497	2.00689	2.00217	1.94201	1.95569	1.99344	1.95279	2.11093	1.97035	2.09864	2.10483	2.17898	1.3235	0.40436	0.00317224	2.49863	711	0.027118	1.56674	No	No	No	No	No
P10649	Glutathione S-transferase Mu 1 OS=Mus musculus OX=10090 GN=Gstm1 PE=1 SV=2	Gstm1	93.3	102.5	102.1	101.2	118.1	106.2	101.2	139	134.3	135.5	141.6	134.4	1.96988	2.01072	2.00903	2.00518	2.07225	2.02612	2.00518	2.14301	2.12808	2.13194	2.15106	2.1284	1.3231	0.403925	7.08574e-06	5.14961	31	0.00138926	2.85722	No	No	No	No	No
O35955	Proteasome subunit beta type-10 OS=Mus musculus OX=10090 GN=Psmb10 PE=1 SV=1	Psmb10	89.2	91.5	83.3	92.5	86.7	87.8	94	121.4	97.7	117.5	117.7	135.7	1.95036	1.96142	1.92065	1.96614	1.93802	1.94349	1.97313	2.08422	1.98989	2.07004	2.07078	2.13258	1.3216	0.402286	0.000185489	3.73168	203	0.00555372	2.25542	No	No	No	No	No
Q8R0W0	Epiplakin OS=Mus musculus OX=10090 GN=Eppk1 PE=1 SV=2	Eppk1	122.7	97.2	114.3	104.3	108.3	93.5	116.2	150.7	143.9	140.2	140.3	137.2	2.08884	1.98767	2.05805	2.01828	2.03463	1.97081	2.06521	2.17811	2.15806	2.14675	2.14706	2.13735	1.3182	0.398572	0.000128748	3.89026	169	0.00463037	2.33438	No	No	No	No	No
Q3ULW8	Protein mono-ADP-ribosyltransferase PARP3 OS=Mus musculus OX=10090 GN=Parp3 PE=2 SV=1	Parp3	87.6	95.2	108.5	99.5	94.6	80.4	77	122.4	94.4	126.6	129.1	132.3	1.9425	1.97864	2.03543	1.99782	1.97589	1.90526	1.88649	2.08778	1.97497	2.10243	2.11093	2.12156	1.31724	0.397515	0.00427975	2.36858	804	0.0323537	1.49008	No	No	No	No	No
Q62188	Dihydropyrimidinase-related protein 3 OS=Mus musculus OX=10090 GN=Dpysl3 PE=1 SV=1	Dpysl3	86.9	89.3	109.6	101.6	96.1	90.9	98.7	126.7	113.2	119	141.4	131.4	1.93902	1.95085	2.03981	2.00689	1.98272	1.95856	1.99432	2.10278	2.05385	2.07555	2.15045	2.1186	1.31389	0.393846	0.000230819	3.63673	229	0.00612627	2.2128	No	No	No	No	No
P97864	Caspase-7 OS=Mus musculus OX=10090 GN=Casp7 PE=1 SV=2	Casp7	94	100.2	103.5	104.3	99.8	87.1	102.7	133.9	100.3	142.8	125.8	146.1	1.97313	2.00087	2.01494	2.01828	1.99913	1.94002	2.01157	2.12678	2.0013	2.15473	2.09968	2.16465	1.31356	0.393485	0.0018056	2.74338	556	0.0197382	1.70469	No	No	No	No	No
Q99P72-5	Isoform B of Reticulon-4 OS=Mus musculus OX=10090 GN=Rtn4	Rtn4	90.5	101.6	111	101.4	110	109.7	97.8	140.5	111.7	136.2	132.2	156.7	1.95665	2.00689	2.04532	2.00604	2.04139	2.04021	1.99034	2.14768	2.04805	2.13418	2.12123	2.19507	1.31332	0.393223	0.000791458	3.10157	381	0.0126259	1.89874	No	No	No	No	No
Q8BMD8	Calcium-binding mitochondrial carrier protein SCaMC-1 OS=Mus musculus OX=10090 GN=Slc25a24 PE=1 SV=1	Slc25a24	90.9	99.3	103	102.8	96.8	92.5	90.3	130.2	103	128.2	131.8	140.3	1.95856	1.99695	2.01284	2.01199	1.98588	1.96614	1.95569	2.11461	2.01284	2.10789	2.11992	2.14706	1.31276	0.392602	0.000343382	3.46422	272	0.00767308	2.11503	Yes	No	No	No	No
Q62419	Endophilin-A2 OS=Mus musculus OX=10090 GN=Sh3gl1 PE=1 SV=1	Sh3gl1	97.7	103.1	90.4	100.3	91.4	105.6	89.3	133.6	112.4	124.5	127.8	136.2	1.98989	2.01326	1.95617	2.0013	1.96095	2.02366	1.95085	2.12581	2.05077	2.09517	2.10653	2.13418	1.31056	0.390187	6.74034e-05	4.17132	110	0.00372434	2.42895	No	No	No	No	No
P41731	CD63 antigen OS=Mus musculus OX=10090 GN=Cd63 PE=1 SV=2	Cd63	94.3	115	110.3	104	99	96.4	95	140	118.4	136.3	130.2	142.6	1.97451	2.0607	2.04258	2.01703	1.99564	1.98408	1.97772	2.14613	2.07335	2.1345	2.11461	2.15412	1.30882	0.388271	0.00012599	3.89966	167	0.00458543	2.33862	No	No	No	No	No
Q9QWV9	Cyclin-T1 OS=Mus musculus OX=10090 GN=Ccnt1 PE=1 SV=3	Ccnt1	79.5	99.1	67	90.2	81.4	98.2	87.5	120.1	112.1	128.3	103.2	99.9	1.90037	1.99607	1.82607	1.95521	1.91062	1.99211	1.94201	2.07954	2.04961	2.10823	2.01368	1.99957	1.30874	0.38818	0.00382943	2.41687	763	0.030505	1.51563	No	No	No	No	No
Q00560	Interleukin-6 receptor subunit beta OS=Mus musculus OX=10090 GN=Il6st PE=1 SV=2	Il6st	80.1	91.6	94.6	87.9	83.5	88.3	89.7	135	101.9	102.8	107.6	127.6	1.90363	1.9619	1.97589	1.94399	1.92169	1.94596	1.95279	2.13033	2.00817	2.01199	2.03181	2.10585	1.30723	0.38651	0.000710505	3.14843	370	0.0116715	1.93287	No	No	No	No	No
P01899	H-2 class I histocompatibility antigen, D-B alpha chain OS=Mus musculus OX=10090 GN=H2-D1 PE=1 SV=2	H2-D1	91.4	98.8	86.4	92	94.7	85.4	93.3	121.3	105.4	125.6	112.5	133.7	1.96095	1.99476	1.93651	1.96379	1.97635	1.93146	1.96988	2.08386	2.02284	2.09899	2.05115	2.12613	1.30514	0.384205	8.2327e-05	4.08446	126	0.0039713	2.40107	No	No	No	No	No
P97499	Telomerase protein component 1 OS=Mus musculus OX=10090 GN=Tep1 PE=1 SV=1	Tep1	58.6	81.9	87.4	82.5	71.3	77.5	94.3	105.3	100.8	106.7	96.6	106.5	1.7679	1.91328	1.94151	1.91645	1.85309	1.8893	1.97451	2.02243	2.00346	2.02816	1.98498	2.02735	1.3049	0.383935	0.00338994	2.46981	730	0.0282247	1.54937	No	No	No	No	No
Q80X71	Transmembrane protein 106B OS=Mus musculus OX=10090 GN=Tmem106b PE=1 SV=1	Tmem106b	90.8	92.9	91.9	97.5	89.5	88.2	88.8	118.4	107.4	116.2	132.9	120.9	1.95809	1.96802	1.96332	1.989	1.95182	1.94547	1.94841	2.07335	2.031	2.06521	2.12352	2.08243	1.30413	0.383085	1.01252e-05	4.99459	43	0.00143119	2.8443	No	No	No	No	No
Q9EPB4	Apoptosis-associated speck-like protein containing a CARD OS=Mus musculus OX=10090 GN=Pycard PE=1 SV=1	Pycard	94.7	88.9	99.8	99.4	90.2	92.6	86.8	120.2	103.1	124.3	127.2	132.2	1.97635	1.9489	1.99913	1.99739	1.95521	1.96661	1.93852	2.0799	2.01326	2.09447	2.10449	2.12123	1.30258	0.381367	0.000119104	3.92407	159	0.00455292	2.34171	No	No	No	No	No
Q62465	Synaptic vesicle membrane protein VAT-1 homolog OS=Mus musculus OX=10090 GN=Vat1 PE=1 SV=3	Vat1	96.8	95.1	108.5	108.9	100.6	95.8	92.7	130.1	116	128.5	134.8	137.5	1.98588	1.97818	2.03543	2.03703	2.0026	1.98137	1.96708	2.11428	2.06446	2.1089	2.12969	2.1383	1.29676	0.374916	4.62561e-05	4.33483	93	0.00302306	2.51955	No	No	No	No	No
Q8VCC9	Spondin-1 OS=Mus musculus OX=10090 GN=Spon1 PE=1 SV=1	Spon1	88	94.2	121.4	100.7	98.7	95.7	95	129.3	107.4	129.5	143.4	132.9	1.94448	1.97405	2.08422	2.00303	1.99432	1.98091	1.97772	2.1116	2.031	2.11227	2.15655	2.12352	1.29667	0.374811	0.00155058	2.80951	525	0.0179512	1.74591	No	No	No	No	No
P28076	Proteasome subunit beta type-9 OS=Mus musculus OX=10090 GN=Psmb9 PE=1 SV=1	Psmb9	86.3	98.1	105.5	101.1	99	96.2	101.4	126.7	106.9	130.5	128	143.8	1.93601	1.99167	2.02325	2.00475	1.99564	1.98318	2.00604	2.10278	2.02898	2.11561	2.10721	2.15776	1.29474	0.372657	0.000393723	3.40481	289	0.00828045	2.08195	No	No	No	No	No
O35114	Lysosome membrane protein 2 OS=Mus musculus OX=10090 GN=Scarb2 PE=1 SV=3	Scarb2	94	99.7	107.6	102.9	97.3	94.9	95.8	130.2	110.7	124.6	137.4	136.4	1.97313	1.9987	2.03181	2.01242	1.98811	1.97727	1.98137	2.11461	2.04415	2.09552	2.13799	2.13481	1.29301	0.370731	7.21851e-05	4.14155	115	0.00381514	2.41849	No	No	No	No	No
Q80U04	E3 ubiquitin-protein ligase Praja-2 OS=Mus musculus OX=10090 GN=Pja2 PE=1 SV=2	Pja2	99.3	89.1	75.3	84	84.1	85.9	75	112.8	123.6	98	85	128	1.99695	1.94988	1.87679	1.92428	1.9248	1.93399	1.87506	2.05231	2.09202	1.99123	1.92942	2.10721	1.293	0.37072	0.00873869	2.05855	1084	0.0489979	1.30982	No	No	No	Yes	No
Q8C0E3	E3 ubiquitin-protein ligase TRIM47 OS=Mus musculus OX=10090 GN=Trim47 PE=1 SV=2	Trim47	111.5	94.8	118.1	99.1	114.5	109.8	105.6	152.3	135.4	107.1	142.3	158.3	2.04727	1.97681	2.07225	1.99607	2.05881	2.0406	2.02366	2.1827	2.13162	2.02979	2.1532	2.19948	1.29222	0.369854	0.0039485	2.40357	773	0.0310466	1.50799	No	No	No	Yes	No
P21956	Lactadherin OS=Mus musculus OX=10090 GN=Mfge8 PE=1 SV=3	Mfge8	86.1	118.6	105.7	89.7	92.3	85.5	80.9	119.5	102.7	124.2	127.5	133.9	1.935	2.07408	2.02407	1.95279	1.9652	1.93197	1.90795	2.07737	2.01157	2.09412	2.10551	2.12678	1.29162	0.369183	0.0046407	2.33342	836	0.0337394	1.47186	No	No	No	No	No
P24638	Lysosomal acid phosphatase OS=Mus musculus OX=10090 GN=Acp2 PE=1 SV=2	Acp2	100.4	100.7	103.6	99.1	105.8	89.8	100.5	129.9	121.6	123.6	133.3	136.8	2.00173	2.00303	2.01536	1.99607	2.02449	1.95328	2.00217	2.11361	2.08493	2.09202	2.12483	2.13609	1.29058	0.368024	6.61165e-06	5.17969	30	0.00133952	2.87305	No	No	No	No	No
Q91V08	C-type lectin domain family 2 member D OS=Mus musculus OX=10090 GN=Clec2d PE=1 SV=1	Clec2d	99.8	97.5	97.6	81.1	99.1	87.1	89.7	128.3	119.4	101.1	115.4	136.5	1.99913	1.989	1.98945	1.90902	1.99607	1.94002	1.95279	2.10823	2.077	2.00475	2.06221	2.13513	1.29004	0.367421	0.001067	2.97184	436	0.0148744	1.82756	No	No	No	No	No
Q9CPR8	Non-structural maintenance of chromosomes element 3 homolog OS=Mus musculus OX=10090 GN=Nsmce3 PE=1 SV=1	Nsmce3	96.8	92.7	83.2	85.2	106.2	98.8	78.9	127.2	90.4	120.9	120	131.9	1.98588	1.96708	1.92012	1.93044	2.02612	1.99476	1.89708	2.10449	1.95617	2.08243	2.07918	2.12024	1.28788	0.364996	0.00679361	2.1679	981	0.0420913	1.37581	No	No	No	No	No
O35309	N-myc-interactor OS=Mus musculus OX=10090 GN=Nmi PE=1 SV=1	Nmi	76	73.8	80.6	79	79.4	74.9	83.4	103.3	90.1	101.3	102.5	105	1.88081	1.86806	1.90634	1.89763	1.89982	1.87448	1.92117	2.0141	1.95472	2.00561	2.01072	2.02119	1.2851	0.361884	8.43697e-06	5.07381	36	0.00142444	2.84636	No	No	No	No	No
P20065-2	Isoform Short of Thymosin beta-4 OS=Mus musculus OX=10090 GN=Tmsb4x	Tmsb4x	92.3	77.1	97.8	104.4	93.3	93.9	96	120.3	105.8	117.5	135	122.3	1.9652	1.88705	1.99034	2.0187	1.96988	1.97267	1.98227	2.08027	2.02449	2.07004	2.13033	2.08743	1.28476	0.361497	0.000821995	3.08513	385	0.0129769	1.88683	No	No	No	No	No
P26645	Myristoylated alanine-rich C-kinase substrate OS=Mus musculus OX=10090 GN=Marcks PE=1 SV=2	Marcks	100.2	102.1	84.1	88.9	82.4	96.1	104.2	137.4	96.1	116.7	119.8	133.8	2.00087	2.00903	1.9248	1.9489	1.91593	1.98272	2.01787	2.13799	1.98272	2.06707	2.07846	2.12646	1.28468	0.36141	0.00465763	2.33183	840	0.0337013	1.47235	No	No	No	No	No
Q3UIR3	E3 ubiquitin-protein ligase DTX3L OS=Mus musculus OX=10090 GN=Dtx3l PE=1 SV=1	Dtx3l	77.3	86.2	93	84.4	89.1	97.2	113.6	113.2	112.3	126.8	115.6	120.1	1.88818	1.93551	1.96848	1.92634	1.94988	1.98767	2.05538	2.05385	2.05038	2.10312	2.06296	2.07954	1.28464	0.361369	0.00137829	2.86066	490	0.0170964	1.76709	No	No	No	Yes	No
P99024	Tubulin beta-5 chain OS=Mus musculus OX=10090 GN=Tubb5 PE=1 SV=1	Tubb5	99.1	89.9	106.8	108.9	94.9	99.5	97.7	133.9	110.5	126.9	130.5	136.9	1.99607	1.95376	2.02857	2.03703	1.97727	1.99782	1.98989	2.12678	2.04336	2.10346	2.11561	2.1364	1.28327	0.359821	0.000185869	3.73079	204	0.00553781	2.25666	No	No	No	No	No
Q71FD7	Filamin-binding LIM protein 1 OS=Mus musculus OX=10090 GN=Fblim1 PE=1 SV=2	Fblim1	89.9	92.8	95.2	97.2	89.6	87.1	73.5	118.1	97.3	111.5	121.6	124.6	1.95376	1.96755	1.97864	1.98767	1.95231	1.94002	1.86629	2.07225	1.98811	2.04727	2.08493	2.09552	1.28313	0.359665	0.00118058	2.9279	458	0.0156672	1.80501	No	No	No	No	No
Q9JIS8	Solute carrier family 12 member 4 OS=Mus musculus OX=10090 GN=Slc12a4 PE=1 SV=2	Slc12a4	78.4	88.3	97.6	87.6	89.9	86.5	89.6	122.5	97.1	113.5	111.4	121.5	1.89432	1.94596	1.98945	1.9425	1.95376	1.93702	1.95231	2.08814	1.98722	2.055	2.04689	2.08458	1.28241	0.358856	0.000284154	3.54645	252	0.00685352	2.16409	Yes	No	No	No	No
P13597	Intercellular adhesion molecule 1 OS=Mus musculus OX=10090 GN=Icam1 PE=1 SV=1	Icam1	91.8	94	119.9	116.8	93.7	91.2	85.8	121.3	114.1	126	128.1	144.5	1.96284	1.97313	2.07882	2.06744	1.97174	1.95999	1.93349	2.08386	2.05729	2.10037	2.10755	2.15987	1.28044	0.356638	0.00389187	2.40984	769	0.0307605	1.51201	No	No	No	No	No
Q99P72	Reticulon-4 OS=Mus musculus OX=10090 GN=Rtn4 PE=1 SV=2	Rtn4	92.6	92.9	103.3	102.3	94.1	99.7	106.3	125.4	105.2	135	128.6	137.8	1.96661	1.96802	2.0141	2.00988	1.97359	1.9987	2.02653	2.0983	2.02202	2.13033	2.10924	2.13925	1.28009	0.356248	0.000415106	3.38184	295	0.00855258	2.0679	No	No	No	No	No
O35604	NPC intracellular cholesterol transporter 1 OS=Mus musculus OX=10090 GN=Npc1 PE=1 SV=2	Npc1	94.7	90.2	97.7	92.5	103.8	86.8	101.1	125	117.8	121.3	121.4	123.7	1.97635	1.95521	1.98989	1.96614	2.0162	1.93852	2.00475	2.09691	2.07115	2.08386	2.08422	2.09237	1.27906	0.355089	8.73394e-06	5.05879	39	0.00136115	2.86609	No	No	No	No	No
P68510	14-3-3 protein eta OS=Mus musculus OX=10090 GN=Ywhah PE=1 SV=2	Ywhah	95.2	90.5	98	98.8	89.1	95.9	93.2	128.5	105.1	118.5	121	129.8	1.97864	1.95665	1.99123	1.99476	1.94988	1.98182	1.96942	2.1089	2.0216	2.07372	2.08279	2.11327	1.27752	0.35335	5.02981e-05	4.29845	96	0.0031845	2.49696	No	No	No	No	No
Q9ES52	Phosphatidylinositol 3,4,5-trisphosphate 5-phosphatase 1 OS=Mus musculus OX=10090 GN=Inpp5d PE=1 SV=2	Inpp5d	109.9	111.9	100.9	80.5	91.5	87.8	104.3	122.4	115.9	123.1	142.8	122.2	2.041	2.04883	2.00389	1.9058	1.96142	1.94349	2.01828	2.08778	2.06408	2.09026	2.15473	2.08707	1.27688	0.352621	0.0027416	2.562	664	0.0250955	1.6004	No	No	No	No	No
Q60604	Adseverin OS=Mus musculus OX=10090 GN=Scin PE=1 SV=3	Scin	85.2	101.6	124.4	104.4	111.4	106.9	98.3	142.3	119.8	133.5	139	132.5	1.93044	2.00689	2.09482	2.0187	2.04689	2.02898	1.99255	2.1532	2.07846	2.12548	2.14301	2.12222	1.27553	0.351092	0.00167205	2.77675	542	0.0187504	1.72699	No	No	No	No	No
Q9QY93	dCTP pyrophosphatase 1 OS=Mus musculus OX=10090 GN=Dctpp1 PE=1 SV=1	Dctpp1	114.2	98.8	113.4	82.8	83.6	96.9	89.6	129.1	111.6	148.9	118.7	110.5	2.05767	1.99476	2.05461	1.91803	1.92221	1.98632	1.95231	2.11093	2.04766	2.17289	2.07445	2.04336	1.27531	0.350851	0.0088033	2.05535	1090	0.0490885	1.30902	No	No	No	No	No
P70158	Acid sphingomyelinase-like phosphodiesterase 3a OS=Mus musculus OX=10090 GN=Smpdl3a PE=1 SV=2	Smpdl3a	106.7	90.3	87.3	103.1	96.7	88.4	107.3	127.7	133.1	108.6	124.8	124	2.02816	1.95569	1.94101	2.01326	1.98543	1.94645	2.0306	2.10619	2.12418	2.03583	2.09621	2.09342	1.27314	0.34839	0.000612782	3.21269	353	0.010551	1.97671	No	No	No	No	No
Q8K2X3	CST complex subunit STN1 OS=Mus musculus OX=10090 GN=Stn1 PE=1 SV=2	Stn1	93.9	98.6	80.3	107.7	85.4	99.4	73.1	117.2	118.8	117.2	112.2	113.6	1.97267	1.99388	1.90472	2.03222	1.93146	1.99739	1.86392	2.06893	2.07482	2.06893	2.04999	2.05538	1.26974	0.34453	0.00272	2.56543	662	0.024973	1.60253	No	No	No	No	No
Q9CQ49	Nuclear cap-binding protein subunit 2 OS=Mus musculus OX=10090 GN=Ncbp2 PE=1 SV=1	Ncbp2	96.1	105.7	92.7	88.1	87.7	91.5	97.2	138	98.8	111.9	119	129.9	1.98272	2.02407	1.96708	1.94498	1.943	1.96142	1.98767	2.13988	1.99476	2.04883	2.07555	2.11361	1.26956	0.344329	0.00203193	2.69209	592	0.0208616	1.68065	No	No	No	No	No
Q3UNW5	Transcription factor CP2-like protein 1 OS=Mus musculus OX=10090 GN=Tfcp2l1 PE=1 SV=2	Tfcp2l1	95.5	107.9	88.1	103.9	93.7	103.1	81.6	132.2	115.9	117.3	115.4	130	1.98	2.03302	1.94498	2.01662	1.97174	2.01326	1.91169	2.12123	2.06408	2.0693	2.06221	2.11394	1.2691	0.343806	0.000866644	3.06216	398	0.0132348	1.87828	No	No	Yes	No	No
Q9D7M8	DNA-directed RNA polymerase II subunit RPB4 OS=Mus musculus OX=10090 GN=Polr2d PE=1 SV=2	Polr2d	105.2	121.4	81.4	87.8	94.4	109.7	88.4	112.5	137.7	127.4	122.8	123.5	2.02202	2.08422	1.91062	1.94349	1.97497	2.04021	1.94645	2.05115	2.13893	2.10517	2.0892	2.09167	1.26901	0.343704	0.00576434	2.23925	911	0.0384585	1.41501	No	No	No	No	No
Q6NWW9	Fibronectin type III domain-containing protein 3B OS=Mus musculus OX=10090 GN=Fndc3b PE=1 SV=1	Fndc3b	75.2	101.6	107.6	82.5	99.8	94.6	83	115.3	107.8	110.8	116.1	133.4	1.87622	2.00689	2.03181	1.91645	1.99913	1.97589	1.91908	2.06183	2.03262	2.04454	2.06483	2.12516	1.26767	0.34218	0.0048483	2.31441	856	0.0344252	1.46312	No	No	No	No	No
O88271	Craniofacial development protein 1 OS=Mus musculus OX=10090 GN=Cfdp1 PE=1 SV=1	Cfdp1	81.7	99.5	70.8	71.8	82.9	84.3	72.4	111.2	87.3	106.4	103	101.9	1.91222	1.99782	1.85003	1.85612	1.91855	1.92583	1.85974	2.0461	1.94101	2.02694	2.01284	2.00817	1.26681	0.341199	0.00407458	2.38992	790	0.0313485	1.50378	No	No	No	No	No
O35448	Lysosomal thioesterase PPT2 OS=Mus musculus OX=10090 GN=Ppt2 PE=1 SV=1	Ppt2	96.8	97.4	90.8	95.6	91.6	90.2	101.1	129.4	114.4	104.4	123.2	128.4	1.98588	1.98856	1.95809	1.98046	1.9619	1.95521	2.00475	2.11193	2.05843	2.0187	2.09061	2.10857	1.26559	0.339812	0.000125365	3.90182	165	0.00461798	2.33555	No	No	No	No	No
P68369	Tubulin alpha-1A chain OS=Mus musculus OX=10090 GN=Tuba1a PE=1 SV=1	Tuba1a	112.9	115.7	153.2	134.5	121.6	136	118	163.5	130.1	171.9	170.9	169.8	2.05269	2.06333	2.18526	2.12872	2.08493	2.13354	2.07188	2.21352	2.11428	2.23528	2.23274	2.22994	1.26548	0.339683	0.00538364	2.26892	889	0.0368074	1.43406	No	No	No	No	No
P42227	Signal transducer and activator of transcription 3 OS=Mus musculus OX=10090 GN=Stat3 PE=1 SV=2	Stat3	90.2	94.7	99.9	95.2	92.8	92.6	94.9	128.4	101.1	117.8	119	130.1	1.95521	1.97635	1.99957	1.97864	1.96755	1.96661	1.97727	2.10857	2.00475	2.07115	2.07555	2.11428	1.26452	0.338585	0.000174399	3.75846	199	0.00532663	2.27355	No	No	Yes	No	No
Q06180	Tyrosine-protein phosphatase non-receptor type 2 OS=Mus musculus OX=10090 GN=Ptpn2 PE=1 SV=2	Ptpn2	83	87.3	82.5	81.5	82.7	92.6	94.3	112.2	98.9	108.9	101.6	123.8	1.91908	1.94101	1.91645	1.91116	1.91751	1.96661	1.97451	2.04999	1.9952	2.03703	2.00689	2.09272	1.26438	0.338432	0.000274673	3.56118	249	0.00670467	2.17362	No	No	No	No	No
B2RQC6	CAD protein OS=Mus musculus OX=10090 GN=Cad PE=1 SV=1	Cad	100.1	98	99.5	91.5	109	99.7	104.1	138.6	117.3	140.2	118.8	118.9	2.00043	1.99123	1.99782	1.96142	2.03743	1.9987	2.01745	2.14176	2.0693	2.14675	2.07482	2.07518	1.26417	0.338189	0.000219528	3.65851	222	0.00601033	2.2211	No	No	No	No	No
Q05816	Fatty acid-binding protein 5 OS=Mus musculus OX=10090 GN=Fabp5 PE=1 SV=3	Fabp5	98.5	94.5	122.4	120.2	97.6	105.4	106.6	119.8	138	118.4	152.8	143.5	1.99344	1.97543	2.08778	2.0799	1.98945	2.02284	2.02776	2.07846	2.13988	2.07335	2.18412	2.15685	1.26342	0.337333	0.00375838	2.425	760	0.0300571	1.52205	No	No	No	No	No
Q9D8Y0	EF-hand domain-containing protein D2 OS=Mus musculus OX=10090 GN=Efhd2 PE=1 SV=1	Efhd2	91.5	100	104.5	97.7	91.8	95.3	94.7	126.3	98.2	124.5	121	138.7	1.96142	2	2.01912	1.98989	1.96284	1.97909	1.97635	2.1014	1.99211	2.09517	2.08279	2.14208	1.26155	0.335202	0.00138327	2.85909	492	0.0170885	1.7673	No	No	No	No	No
Q9Z148	Histone-lysine N-methyltransferase EHMT2 OS=Mus musculus OX=10090 GN=Ehmt2 PE=1 SV=2	Ehmt2	81.3	103.7	101.8	88.6	73.6	93.8	94.7	125.9	97.5	122.4	105.3	122.7	1.91009	2.01578	2.00775	1.94743	1.86688	1.9722	1.97635	2.10003	1.989	2.08778	2.02243	2.08884	1.26011	0.333549	0.00750621	2.12458	1018	0.044816	1.34857	No	No	No	No	No
P26443	Glutamate dehydrogenase 1, mitochondrial OS=Mus musculus OX=10090 GN=Glud1 PE=1 SV=1	Glud1	91.1	92.2	103.5	104.8	100.7	104.2	101.5	113.3	131.2	123.1	131	129.4	1.95952	1.96473	2.01494	2.02036	2.00303	2.01787	2.00647	2.05423	2.11793	2.09026	2.11727	2.11193	1.2596	0.332964	6.39291e-05	4.1943	105	0.00370058	2.43173	No	No	No	No	No
P06797	Procathepsin L OS=Mus musculus OX=10090 GN=Ctsl PE=1 SV=2	Ctsl	102.8	84.9	95.4	105.4	80.4	93.8	95.1	130.5	118	104.7	114.8	123.5	2.01199	1.92891	1.97955	2.02284	1.90526	1.9722	1.97818	2.11561	2.07188	2.01995	2.05994	2.09167	1.25889	0.332156	0.00149208	2.82621	513	0.0176781	1.75256	No	No	No	No	No
Q8R242	Di-N-acetylchitobiase OS=Mus musculus OX=10090 GN=Ctbs PE=1 SV=2	Ctbs	99.5	97.4	102.5	99.8	103.6	84.7	93.8	129.4	113.3	118.8	129.8	120.7	1.99782	1.98856	2.01072	1.99913	2.01536	1.92788	1.9722	2.11193	2.05423	2.07482	2.11327	2.08171	1.2576	0.330668	0.000121781	3.91442	161	0.00459743	2.33748	No	No	No	No	No
Q64374	Regucalcin OS=Mus musculus OX=10090 GN=Rgn PE=1 SV=1	Rgn	88.1	102.4	88.8	94.7	99.7	89.1	90.6	112.4	111.9	114.1	120.8	126	1.94498	2.0103	1.94841	1.97635	1.9987	1.94988	1.95713	2.05077	2.04883	2.05729	2.08207	2.10037	1.25387	0.32639	4.92639e-05	4.30747	95	0.00315185	2.50143	No	No	No	No	No
Q91YN9	BAG family molecular chaperone regulator 2 OS=Mus musculus OX=10090 GN=Bag2 PE=1 SV=1	Bag2	87.3	93.9	95.3	107.5	86	93.4	94.4	117.7	101.1	123.1	113.4	133.8	1.94101	1.97267	1.97909	2.03141	1.9345	1.97035	1.97497	2.07078	2.00475	2.09026	2.05461	2.12646	1.25379	0.32629	0.001261	2.89929	471	0.0162725	1.78855	No	No	No	No	No
Q05144	Ras-related C3 botulinum toxin substrate 2 OS=Mus musculus OX=10090 GN=Rac2 PE=1 SV=1	Rac2	92.4	93.5	76.3	90	88.7	95.5	98.8	115.4	92.1	110.8	116	134.3	1.96567	1.97081	1.88252	1.95424	1.94792	1.98	1.99476	2.06221	1.96426	2.04454	2.06446	2.12808	1.25321	0.32563	0.00545968	2.26283	893	0.03716	1.42992	No	No	No	No	No
Q571E4	N-acetylgalactosamine-6-sulfatase OS=Mus musculus OX=10090 GN=Galns PE=1 SV=2	Galns	94.8	93	101.8	103.9	100	90.7	105.1	125.3	120.2	114.7	128.8	127.7	1.97681	1.96848	2.00775	2.01662	2	1.95761	2.0216	2.09795	2.0799	2.05956	2.10992	2.10619	1.25255	0.324864	3.16522e-05	4.4996	69	0.00278814	2.55469	No	No	No	No	No
Q9R1Q6	Transmembrane protein 176B OS=Mus musculus OX=10090 GN=Tmem176b PE=1 SV=1	Tmem176b	90.2	97.3	88	79.2	84.9	93	108.9	137.8	100	104.5	107.1	124.5	1.95521	1.98811	1.94448	1.89873	1.92891	1.96848	2.03703	2.13925	2	2.01912	2.02979	2.09517	1.25247	0.324777	0.00843951	2.07368	1065	0.0481646	1.31727	No	No	No	No	No
Q9DBX6	Cytochrome P450 2S1 OS=Mus musculus OX=10090 GN=Cyp2s1 PE=1 SV=1	Cyp2s1	91.1	96.8	100.3	99.9	89	90.8	91.9	119.9	102.3	121.7	113.4	131.9	1.95952	1.98588	2.0013	1.99957	1.94939	1.95809	1.96332	2.07882	2.00988	2.08529	2.05461	2.12024	1.2502	0.322155	0.000328587	3.48335	268	0.00745206	2.12772	No	No	No	No	No
O35405	5'-3' exonuclease PLD3 OS=Mus musculus OX=10090 GN=Pld3 PE=1 SV=1	Pld3	86.3	93.5	104.7	100.2	97.5	84.9	89	120.1	109	110	125.9	120.6	1.93601	1.97081	2.01995	2.00087	1.989	1.92891	1.94939	2.07954	2.03743	2.04139	2.10003	2.08135	1.24957	0.321427	0.000380179	3.42001	282	0.00819407	2.0865	No	No	No	No	No
Q9CRA0	Ecto-ADP-ribosyltransferase 4 OS=Mus musculus OX=10090 GN=Art4 PE=1 SV=1	Art4	98.4	89.3	107.9	104.1	88.5	86	82.8	108.4	110.1	118.6	118.9	129.1	1.993	1.95085	2.03302	2.01745	1.94694	1.9345	1.91803	2.03503	2.04179	2.07408	2.07518	2.11093	1.24679	0.318217	0.00175141	2.75661	554	0.019215	1.71636	No	No	No	No	No
P49312	Heterogeneous nuclear ribonucleoprotein A1 OS=Mus musculus OX=10090 GN=Hnrnpa1 PE=1 SV=2	Hnrnpa1	87.8	97	102.9	94	98.6	95.5	102.6	128.2	113.8	115.9	119.8	125.7	1.94349	1.98677	2.01242	1.97313	1.99388	1.98	2.01115	2.10789	2.05614	2.06408	2.07846	2.09934	1.24522	0.316405	3.59851e-05	4.44388	77	0.00284049	2.54661	No	No	No	No	No
O35639	Annexin A3 OS=Mus musculus OX=10090 GN=Anxa3 PE=1 SV=4	Anxa3	100.6	91.1	95.8	93.9	97	96.6	93.2	124.5	94.7	120.6	129.9	124.6	2.0026	1.95952	1.98137	1.97267	1.98677	1.98498	1.96942	2.09517	1.97635	2.08135	2.11361	2.09552	1.24517	0.316338	0.00142698	2.84558	502	0.0172772	1.76253	No	No	No	No	No
P28650	Adenylosuccinate synthetase isozyme 1 OS=Mus musculus OX=10090 GN=Adss1 PE=1 SV=2	Adss1	94.3	92.9	107.1	103.7	100.1	99.9	90.6	129.1	115.2	132.1	120.6	115	1.97451	1.96802	2.02979	2.01578	2.00043	1.99957	1.95713	2.11093	2.06145	2.1209	2.08135	2.0607	1.24426	0.315292	0.000133706	3.87385	175	0.0046438	2.33313	No	No	No	No	No
Q8CGU1	Calcium-binding and coiled-coil domain-containing protein 1 OS=Mus musculus OX=10090 GN=Calcoco1 PE=1 SV=2	Calcoco1	87.5	81.1	86	98.5	81.5	76.4	82.1	93.7	109.9	121.4	93.3	108.6	1.94201	1.90902	1.9345	1.99344	1.91116	1.88309	1.91434	1.97174	2.041	2.08422	1.96988	2.03583	1.24374	0.314681	0.00305207	2.51541	699	0.0265386	1.57612	No	No	No	No	No
Q8BWP5	Alpha-tocopherol transfer protein OS=Mus musculus OX=10090 GN=Ttpa PE=1 SV=1	Ttpa	89.9	113.6	117.5	122.7	102.9	121	110.2	121.2	129	130.4	159.9	149.6	1.95376	2.05538	2.07004	2.08884	2.01242	2.08279	2.04218	2.0835	2.11059	2.11528	2.20385	2.17493	1.24214	0.312833	0.00776716	2.10974	1035	0.0456123	1.34092	No	No	No	No	No
Q8BK67	Protein RCC2 OS=Mus musculus OX=10090 GN=Rcc2 PE=1 SV=1	Rcc2	89.3	96.2	91.6	87.6	94.6	90.5	90.3	121.8	97.4	115.3	113.4	120	1.95085	1.98318	1.9619	1.9425	1.97589	1.95665	1.95569	2.08565	1.98856	2.06183	2.05461	2.07918	1.24209	0.312766	0.000145911	3.83591	180	0.00492693	2.30742	No	No	No	No	No
Q9WVB0	RNA-binding protein with multiple splicing OS=Mus musculus OX=10090 GN=Rbpms PE=1 SV=2	Rbpms	91.4	97.8	92.7	106.1	93.3	92.3	95.3	113.3	110	131.5	109.8	128.5	1.96095	1.99034	1.96708	2.02572	1.96988	1.9652	1.97909	2.05423	2.04139	2.11893	2.0406	2.1089	1.24135	0.311912	0.000326788	3.48573	266	0.00746698	2.12685	No	No	No	No	No
Q9QWR8	Alpha-N-acetylgalactosaminidase OS=Mus musculus OX=10090 GN=Naga PE=1 SV=2	Naga	94	94.4	115.4	109.6	98.9	92.8	85.8	114.5	117.6	117	131.8	131.7	1.97313	1.97497	2.06221	2.03981	1.9952	1.96755	1.93349	2.05881	2.07041	2.06819	2.11992	2.11959	1.24134	0.311895	0.00205019	2.68821	596	0.0209078	1.67969	No	No	No	No	No
Q9DCV7	Keratin, type II cytoskeletal 7 OS=Mus musculus OX=10090 GN=Krt7 PE=1 SV=1	Krt7	84.7	86.4	120.8	99	93.2	89.2	81.9	112.7	107.8	116.2	123.8	120.1	1.92788	1.93651	2.08207	1.99564	1.96942	1.95036	1.91328	2.05192	2.03262	2.06521	2.09272	2.07954	1.2406	0.311036	0.00550099	2.25956	895	0.0373575	1.42762	No	No	No	No	No
Q69ZN7	Myoferlin OS=Mus musculus OX=10090 GN=Myof PE=1 SV=2	Myof	86.9	95.8	114.3	104.1	92.1	94	89.7	123.6	105.1	119.5	121.7	129	1.93902	1.98137	2.05805	2.01745	1.96426	1.97313	1.95279	2.09202	2.0216	2.07737	2.08529	2.11059	1.23868	0.308799	0.00187214	2.72766	567	0.0200685	1.69748	No	No	No	No	No
Q64282	Interferon-induced protein with tetratricopeptide repeats 1 OS=Mus musculus OX=10090 GN=Ifit1 PE=1 SV=2	Ifit1	84.8	96.2	98.5	95.8	88	87.7	92.5	118.9	95.1	108.8	123.1	123.4	1.9284	1.98318	1.99344	1.98137	1.94448	1.943	1.96614	2.07518	1.97818	2.03663	2.09026	2.09132	1.23857	0.308676	0.00141851	2.84817	499	0.017278	1.76251	No	No	No	No	No
Q8R550	SH3 domain-containing kinase-binding protein 1 OS=Mus musculus OX=10090 GN=Sh3kbp1 PE=1 SV=1	Sh3kbp1	83	80.6	72.5	89.5	80.1	96.9	69.1	114	98.5	103.9	85	104.1	1.91908	1.90634	1.86034	1.95182	1.90363	1.98632	1.83948	2.0569	1.99344	2.01662	1.92942	2.01745	1.23789	0.30788	0.00869319	2.06082	1080	0.0489234	1.31048	No	No	No	No	No
Q4LDD4	Arf-GAP with Rho-GAP domain, ANK repeat and PH domain-containing protein 1 OS=Mus musculus OX=10090 GN=Arap1 PE=1 SV=2	Arap1	97	96.7	96.2	86.6	88.2	93.7	81.9	120.3	104.4	101.7	109.2	130.1	1.98677	1.98543	1.98318	1.93752	1.94547	1.97174	1.91328	2.08027	2.0187	2.00732	2.03822	2.11428	1.23689	0.306716	0.00146913	2.83294	510	0.0175086	1.75675	No	No	No	No	No
P01901	H-2 class I histocompatibility antigen, K-B alpha chain OS=Mus musculus OX=10090 GN=H2-K1 PE=1 SV=1	H2-K1	91	100.1	86.9	86.8	94.6	90.3	96	113.4	101.9	123.8	110.1	121.2	1.95904	2.00043	1.93902	1.93852	1.97589	1.95569	1.98227	2.05461	2.00817	2.09272	2.04179	2.0835	1.23674	0.306537	0.000220421	3.65675	224	0.00598088	2.22323	No	No	No	No	No
P61166	Transmembrane protein 258 OS=Mus musculus OX=10090 GN=Tmem258 PE=1 SV=1	Tmem258	92.4	85.9	70.1	82.8	89.6	84.5	95.8	112.1	111	91.6	101.7	114.6	1.96567	1.93399	1.84572	1.91803	1.95231	1.92686	1.98137	2.04961	2.04532	1.9619	2.00732	2.05918	1.23673	0.306534	0.00399749	2.39821	780	0.0311497	1.50655	No	No	No	No	No
Q9ES88	Solute carrier family 13 member 2 OS=Mus musculus OX=10090 GN=Slc13a2 PE=2 SV=1	Slc13a2	93.7	96.4	110.4	122.1	89.9	101.2	101	124.1	128.1	128.3	115	134.4	1.97174	1.98408	2.04297	2.08672	1.95376	2.00518	2.00432	2.09377	2.10755	2.10823	2.0607	2.1284	1.23389	0.303212	0.00207282	2.68344	599	0.0210327	1.6771	Yes	No	No	No	No
Q61107	Guanylate-binding protein 4 OS=Mus musculus OX=10090 GN=Gbp4 PE=1 SV=1	Gbp4	94.9	98.8	88.8	92.1	90	92.7	91.4	119.7	98.1	122.8	102.5	128.4	1.97727	1.99476	1.94841	1.96426	1.95424	1.96708	1.96095	2.07809	1.99167	2.0892	2.01072	2.10857	1.23339	0.302629	0.00135488	2.8681	485	0.0169793	1.77008	No	No	No	No	No
Q8VCM7	Fibrinogen gamma chain OS=Mus musculus OX=10090 GN=Fgg PE=1 SV=1	Fgg	86.6	95.5	101.6	83	104.3	105.4	97.9	140.1	97.9	117.8	119.8	118.3	1.93752	1.98	2.00689	1.91908	2.01828	2.02284	1.99078	2.14644	1.99078	2.07115	2.07846	2.07298	1.23307	0.302256	0.00824714	2.0837	1054	0.047558	1.32278	No	No	No	No	No
Q9D1T5	Proline-rich protein 15 OS=Mus musculus OX=10090 GN=Prr15 PE=1 SV=1	Prr15	87.3	90	84.9	89	75.3	109.9	105	115.9	108.3	103.7	114.5	122.4	1.94101	1.95424	1.92891	1.94939	1.87679	2.041	2.02119	2.06408	2.03463	2.01578	2.05881	2.08778	1.2328	0.301943	0.00661736	2.17932	970	0.0414643	1.38233	No	No	No	No	No
P27546	Microtubule-associated protein 4 OS=Mus musculus OX=10090 GN=Map4 PE=1 SV=3	Map4	92.9	99.5	92.2	96.5	92.3	99.9	89	121.7	101.4	117.2	123.1	119.7	1.96802	1.99782	1.96473	1.98453	1.9652	1.99957	1.94939	2.08529	2.00604	2.06893	2.09026	2.07809	1.23258	0.301685	0.000153282	3.81451	183	0.00509098	2.2932	No	No	No	No	No
Q9R233	Tapasin OS=Mus musculus OX=10090 GN=Tapbp PE=1 SV=2	Tapbp	102.8	100	95.1	91.9	96	90.4	93.4	116.4	110.8	122.4	110.7	129.2	2.01199	2	1.97818	1.96332	1.98227	1.95617	1.97035	2.06595	2.04454	2.08778	2.04415	2.11126	1.23253	0.301619	7.28989e-05	4.13728	116	0.00381965	2.41798	No	No	No	No	No
Q80W94	2-acylglycerol O-acyltransferase 2 OS=Mus musculus OX=10090 GN=Mogat2 PE=1 SV=1	Mogat2	100.6	119	101.8	109	101.9	103.6	88.4	123	126.1	127.8	127.5	132.8	2.0026	2.07555	2.00775	2.03743	2.00817	2.01536	1.94645	2.08991	2.10072	2.10653	2.10551	2.1232	1.23164	0.300586	0.000505815	3.29601	324	0.00948872	2.02279	No	No	No	No	No
P54818	Galactocerebrosidase OS=Mus musculus OX=10090 GN=Galc PE=1 SV=2	Galc	93.9	106.7	127.8	130	104.6	95.3	97.5	123	128	130.2	139.7	143.3	1.97267	2.02816	2.10653	2.11394	2.01953	1.97909	1.989	2.08991	2.10721	2.11461	2.1452	2.15625	1.23033	0.29904	0.00853459	2.06882	1070	0.0484797	1.31444	No	No	No	No	No
O88559	Menin OS=Mus musculus OX=10090 GN=Men1 PE=1 SV=2	Men1	72.6	62.8	65.9	60.3	71.2	71.8	62.5	80.7	77.8	95.9	67.9	88	1.86094	1.79796	1.81889	1.78032	1.85248	1.85612	1.79588	1.90687	1.89098	1.98182	1.83187	1.94448	1.22976	0.298375	0.00666535	2.17618	972	0.041679	1.38008	No	No	No	No	No
Q8K3A9	7SK snRNA methylphosphate capping enzyme OS=Mus musculus OX=10090 GN=Mepce PE=1 SV=2	Mepce	81.5	91.7	88.4	90.1	82.3	86.5	86.2	105.5	93.5	118.3	114.3	101.3	1.91116	1.96237	1.94645	1.95472	1.9154	1.93702	1.93551	2.02325	1.97081	2.07298	2.05805	2.00561	1.2297	0.298308	0.00047953	3.31918	312	0.00934161	2.02958	No	No	No	No	No
Q80X41	Serine/threonine-protein kinase VRK1 OS=Mus musculus OX=10090 GN=Vrk1 PE=1 SV=2	Vrk1	106.4	98.3	100.6	96.7	112.6	94.3	107.7	126	122.8	125	128.2	125.8	2.02694	1.99255	2.0026	1.98543	2.05154	1.97451	2.03222	2.10037	2.0892	2.09691	2.10789	2.09968	1.22651	0.294564	4.23042e-05	4.37362	89	0.00288905	2.53925	No	Yes	No	No	No
P55065	Phospholipid transfer protein OS=Mus musculus OX=10090 GN=Pltp PE=1 SV=1	Pltp	80.5	104.8	104.7	93.2	88.1	97.4	98.5	130.5	98.3	127	106.4	122.1	1.9058	2.02036	2.01995	1.96942	1.94498	1.98856	1.99344	2.11561	1.99255	2.1038	2.02694	2.08672	1.22605	0.294017	0.00907775	2.04202	1106	0.0498866	1.30202	No	No	No	No	No
Q9JL62	Glycolipid transfer protein OS=Mus musculus OX=10090 GN=Gltp PE=1 SV=3	Gltp	97.8	97.4	93.6	101.1	98.7	95.6	96.2	121	113.2	115	115.7	130.9	1.99034	1.98856	1.97128	2.00475	1.99432	1.98046	1.98318	2.08279	2.05385	2.0607	2.06333	2.11694	1.22593	0.293872	8.68947e-06	5.06101	38	0.00138986	2.85703	No	No	No	No	No
Q9R0E2	Procollagen-lysine,2-oxoglutarate 5-dioxygenase 1 OS=Mus musculus OX=10090 GN=Plod1 PE=1 SV=1	Plod1	85.4	83.3	84.9	82.6	84.8	93.2	93.3	110.4	102.7	105.6	104.6	108.3	1.93146	1.92065	1.92891	1.91698	1.9284	1.96942	1.96988	2.04297	2.01157	2.02366	2.01953	2.03463	1.22509	0.292884	1.19214e-05	4.92367	48	0.00150955	2.82115	No	No	No	No	No
P11438	Lysosome-associated membrane glycoprotein 1 OS=Mus musculus OX=10090 GN=Lamp1 PE=1 SV=2	Lamp1	99.4	101.5	101.9	104.6	100.6	96.5	97.5	122.4	116.8	122.3	128.8	123.9	1.99739	2.00647	2.00817	2.01953	2.0026	1.98453	1.989	2.08778	2.06744	2.08743	2.10992	2.09307	1.2249	0.292664	5.24169e-07	6.28053	7	0.000455129	3.34187	No	No	No	No	No
Q9CRG1	Transmembrane 7 superfamily member 3 OS=Mus musculus OX=10090 GN=Tm7sf3 PE=2 SV=2	Tm7sf3	94.4	117.3	97	98.3	107.1	103.2	104	135	119.2	126.3	121.6	128.6	1.97497	2.0693	1.98677	1.99255	2.02979	2.01368	2.01703	2.13033	2.07628	2.1014	2.08493	2.10924	1.22415	0.291781	0.000299833	3.52312	258	0.00706352	2.15098	No	No	No	No	No
Q61599	Rho GDP-dissociation inhibitor 2 OS=Mus musculus OX=10090 GN=Arhgdib PE=1 SV=3	Arhgdib	99.7	100.9	110.2	105.9	99.4	98.7	94.8	132.1	102	123.1	125.4	137.7	1.9987	2.00389	2.04218	2.0249	1.99739	1.99432	1.97681	2.1209	2.0086	2.09026	2.0983	2.13893	1.22382	0.291387	0.00214629	2.66831	608	0.0214559	1.66845	No	No	No	No	No
P97305	Nuclear factor of activated T-cells, cytoplasmic 3 OS=Mus musculus OX=10090 GN=Nfatc3 PE=1 SV=1	Nfatc3	94.1	99.7	88.5	87.1	98.2	94.8	86	130.7	95.5	110.1	104.7	125.2	1.97359	1.9987	1.94694	1.94002	1.99211	1.97681	1.9345	2.11628	1.98	2.04179	2.01995	2.0976	1.22252	0.289854	0.0050344	2.29805	868	0.0352524	1.45281	No	No	Yes	No	No
Q9WV32	Actin-related protein 2/3 complex subunit 1B OS=Mus musculus OX=10090 GN=Arpc1b PE=1 SV=4	Arpc1b	92.7	95.5	104.9	103.7	97	96.4	94.7	117.1	109.7	117.5	125.4	128.3	1.96708	1.98	2.02078	2.01578	1.98677	1.98408	1.97635	2.06856	2.04021	2.07004	2.0983	2.10823	1.22237	0.289679	7.7604e-05	4.11012	120	0.00393064	2.40554	No	No	No	No	No
P63168	Dynein light chain 1, cytoplasmic OS=Mus musculus OX=10090 GN=Dynll1 PE=1 SV=1	Dynll1	92.5	85	99.8	91.9	91.7	93.8	91.2	120.9	109.1	105.6	117.4	110.3	1.96614	1.92942	1.99913	1.96332	1.96237	1.9722	1.95999	2.08243	2.03782	2.02366	2.06967	2.04258	1.22096	0.288019	5.25273e-05	4.27961	98	0.00325776	2.48708	No	No	No	No	No
P62500	TSC22 domain family protein 1 OS=Mus musculus OX=10090 GN=Tsc22d1 PE=1 SV=2	Tsc22d1	95.4	100.4	109.4	101.6	90.8	92	82.5	116.2	97.9	117.8	127.4	126.5	1.97955	2.00173	2.03902	2.00689	1.95809	1.96379	1.91645	2.06521	1.99078	2.07115	2.10517	2.10209	1.22024	0.287159	0.00604103	2.21889	939	0.0391026	1.40779	No	No	Yes	No	No
Q6P8I4	PEST proteolytic signal-containing nuclear protein OS=Mus musculus OX=10090 GN=Pcnp PE=1 SV=1	Pcnp	88.6	101.3	89.7	89.9	92.3	99.2	93.9	112.9	106.5	115.1	116.5	119.3	1.94743	2.00561	1.95279	1.95376	1.9652	1.99651	1.97267	2.05269	2.02735	2.06108	2.06633	2.07664	1.21915	0.285873	3.81129e-05	4.41893	80	0.00289563	2.53826	No	No	No	No	No
Q9WVA4	Transgelin-2 OS=Mus musculus OX=10090 GN=Tagln2 PE=1 SV=4	Tagln2	88.9	92.8	112	109	95.3	92.7	84.7	107.5	114.4	112.9	128.6	124.2	1.9489	1.96755	2.04922	2.03743	1.97909	1.96708	1.92788	2.03141	2.05843	2.05269	2.10924	2.09412	1.218	0.284519	0.00416255	2.38064	798	0.0317043	1.49888	No	No	No	No	No
P48036	Annexin A5 OS=Mus musculus OX=10090 GN=Anxa5 PE=1 SV=1	Anxa5	98	90.9	109.6	106.7	105	96.4	97.9	123.6	114.3	120.4	130.2	124.1	1.99123	1.95856	2.03981	2.02816	2.02119	1.98408	1.99078	2.09202	2.05805	2.08063	2.11461	2.09377	1.21737	0.283772	0.000201413	3.69591	213	0.00574736	2.24053	No	No	No	No	No
Q9Z103	Activity-dependent neuroprotector homeobox protein OS=Mus musculus OX=10090 GN=Adnp PE=1 SV=2	Adnp	91.5	83.5	77.8	86.3	91.8	97.7	83.9	112.5	94.8	116	93	116.2	1.96142	1.92169	1.89098	1.93601	1.96284	1.98989	1.92376	2.05115	1.97681	2.06446	1.96848	2.06521	1.21714	0.283499	0.00473114	2.32503	848	0.0339102	1.46967	No	No	Yes	No	No
P28063	Proteasome subunit beta type-8 OS=Mus musculus OX=10090 GN=Psmb8 PE=1 SV=2	Psmb8	94.9	104.6	96.2	96.1	94.1	93.2	93.1	120.5	99.8	117.7	117.8	128.3	1.97727	2.01953	1.98318	1.98272	1.97359	1.96942	1.96895	2.08099	1.99913	2.07078	2.07115	2.10823	1.21651	0.282752	0.000570887	3.24345	339	0.0102356	1.98989	No	No	No	No	No
P09528	Ferritin heavy chain OS=Mus musculus OX=10090 GN=Fth1 PE=1 SV=2	Fth1	93.7	76.4	80	86.4	84	87.2	80.5	104.3	90	106.4	100.9	108.5	1.97174	1.88309	1.90309	1.93651	1.92428	1.94052	1.9058	2.01828	1.95424	2.02694	2.00389	2.03543	1.21411	0.2799	0.000814818	3.08894	384	0.012897	1.88951	No	No	No	No	No
Q921K8	TRPM8 channel-associated factor 2 OS=Mus musculus OX=10090 GN=Tcaf2 PE=1 SV=1	Tcaf2	96.5	93.9	101.8	98	100.6	97.3	95	125.1	107.9	117.4	111.5	129.6	1.98453	1.97267	2.00775	1.99123	2.0026	1.98811	1.97772	2.09726	2.03302	2.06967	2.04727	2.11261	1.21227	0.277708	0.000116815	3.9325	156	0.0045513	2.34186	No	No	No	No	No
Q8C1D8	Protein IWS1 homolog OS=Mus musculus OX=10090 GN=Iws1 PE=1 SV=1	Iws1	95.7	115.6	99.1	112.9	109.4	124.5	102.4	150.2	119.9	138.5	126.2	122.3	1.98091	2.06296	1.99607	2.05269	2.03902	2.09517	2.0103	2.17667	2.07882	2.14145	2.10106	2.08743	1.21108	0.2763	0.00575949	2.23962	910	0.0384683	1.4149	No	No	No	No	No
Q61216	Double-strand break repair protein MRE11 OS=Mus musculus OX=10090 GN=Mre11 PE=1 SV=1	Mre11	100.3	103.1	114	106.9	112	96.4	108.2	129.8	114.7	127.3	129.1	140	2.0013	2.01326	2.0569	2.02898	2.04922	1.98408	2.03423	2.11327	2.05956	2.10483	2.11093	2.14613	1.21104	0.276247	0.000509674	3.29271	326	0.00950245	2.02216	No	No	No	No	No
Q9EQH2	Endoplasmic reticulum aminopeptidase 1 OS=Mus musculus OX=10090 GN=Erap1 PE=1 SV=2	Erap1	98.1	96	95.9	95.9	97.5	99.2	102.8	129	108	115.8	113.2	126.4	1.99167	1.98227	1.98182	1.98182	1.989	1.99651	2.01199	2.11059	2.03342	2.06371	2.05385	2.10175	1.21004	0.275052	9.24026e-05	4.03432	137	0.00409944	2.38728	No	No	No	No	No
Q08024	Core-binding factor subunit beta OS=Mus musculus OX=10090 GN=Cbfb PE=1 SV=1	Cbfb	100.7	105.6	91.3	95.9	96.1	95.6	116.3	135.9	106.1	113.9	124.4	125.9	2.00303	2.02366	1.96047	1.98182	1.98272	1.98046	2.06558	2.13322	2.02572	2.05652	2.09482	2.10003	1.20981	0.274778	0.00403308	2.39436	784	0.0312666	1.50492	No	No	Yes	No	No
Q9R008	Mevalonate kinase OS=Mus musculus OX=10090 GN=Mvk PE=1 SV=1	Mvk	103.7	119.1	109.5	105.7	104.8	98	103.3	129.8	120.6	134.4	129.3	128.9	2.01578	2.07591	2.03941	2.02407	2.02036	1.99123	2.0141	2.11327	2.08135	2.1284	2.1116	2.11025	1.20978	0.274749	0.000108276	3.96547	152	0.00432963	2.36355	No	No	No	No	No
Q9WV54	Acid ceramidase OS=Mus musculus OX=10090 GN=Asah1 PE=1 SV=1	Asah1	90.7	87.9	114.5	110.8	97.1	93.1	85.2	108.4	115.6	113.6	126.4	122.9	1.95761	1.94399	2.05881	2.04454	1.98722	1.96895	1.93044	2.03503	2.06296	2.05538	2.10175	2.08955	1.20957	0.274493	0.00629518	2.20099	953	0.0401491	1.39632	No	No	No	No	No
O70311	Glycylpeptide N-tetradecanoyltransferase 2 OS=Mus musculus OX=10090 GN=Nmt2 PE=1 SV=1	Nmt2	75.1	89.7	88.9	94.7	82.6	92.3	91.6	113	96.5	103.6	109.9	108	1.87564	1.95279	1.9489	1.97635	1.91698	1.9652	1.9619	2.05308	1.98453	2.01536	2.041	2.03342	1.20898	0.273787	0.00124313	2.90548	467	0.0161794	1.79104	No	No	No	No	No
Q9EQK5	Major vault protein OS=Mus musculus OX=10090 GN=Mvp PE=1 SV=4	Mvp	93.9	97.8	103.1	97.6	96.6	95.5	91.4	129.5	100.9	118.9	113.9	120.1	1.97267	1.99034	2.01326	1.98945	1.98498	1.98	1.96095	2.11227	2.00389	2.07518	2.05652	2.07954	1.2082	0.272855	0.000621086	3.20685	356	0.0106038	1.97454	No	No	No	No	No
A2ASZ8-5	Isoform 5 of Calcium-binding mitochondrial carrier protein SCaMC-2 OS=Mus musculus OX=10090 GN=Slc25a25	Slc25a25	90.8	108.4	106.5	109.7	93.7	105.7	99.9	116.4	125.3	131.6	115	128	1.95809	2.03503	2.02735	2.04021	1.97174	2.02407	1.99957	2.06595	2.09795	2.11926	2.0607	2.10721	1.20725	0.271722	0.000843995	3.07366	390	0.0131533	1.88096	Yes	No	No	No	No
Q6PIP5	NudC domain-containing protein 1 OS=Mus musculus OX=10090 GN=Nudcd1 PE=1 SV=2	Nudcd1	92.5	99.2	99.6	97.9	87.3	95.3	103.8	124.2	102.5	111	118.7	126.1	1.96614	1.99651	1.99826	1.99078	1.94101	1.97909	2.0162	2.09412	2.01072	2.04532	2.07445	2.10072	1.20708	0.271516	0.00102684	2.9885	427	0.0146162	1.83517	No	No	No	No	No
Q8K0G5	EARP and GARP complex-interacting protein 1 OS=Mus musculus OX=10090 GN=Eipr1 PE=1 SV=2	Eipr1	89.7	106.4	93.1	99	102	89.8	95.8	131.9	102.1	112.2	113.7	122.4	1.95279	2.02694	1.96895	1.99564	2.0086	1.95328	1.98137	2.12024	2.00903	2.04999	2.05576	2.08778	1.2063	0.270593	0.00245046	2.61075	634	0.023492	1.62908	No	No	No	No	No
P97371	Proteasome activator complex subunit 1 OS=Mus musculus OX=10090 GN=Psme1 PE=1 SV=2	Psme1	98.2	91.1	96.4	97.7	97.2	96.6	96.1	121	108	115.5	116.6	119	1.99211	1.95952	1.98408	1.98989	1.98767	1.98498	1.98272	2.08279	2.03342	2.06258	2.0667	2.07555	1.20621	0.270479	2.57978e-06	5.58842	16	0.000979993	3.00878	No	No	No	No	No
Q80TE7	Leucine-rich repeat-containing protein 7 OS=Mus musculus OX=10090 GN=Lrrc7 PE=1 SV=2	Lrrc7	84.7	95.5	83.3	89	87.9	93.3	83.4	113.1	99.9	97	110.9	110.6	1.92788	1.98	1.92065	1.94939	1.94399	1.96988	1.92117	2.05346	1.99957	1.98677	2.04493	2.04376	1.2058	0.269992	0.000382042	3.41789	284	0.00817624	2.08745	No	No	No	No	No
Q8C854	Myelin expression factor 2 OS=Mus musculus OX=10090 GN=Myef2 PE=1 SV=1	Myef2	82.1	103.4	106	99	98	100.1	97.9	117.9	108.3	119.9	120.5	124.4	1.91434	2.01452	2.02531	1.99564	1.99123	2.00043	1.99078	2.07151	2.03463	2.07882	2.08099	2.09482	1.20524	0.269325	0.00119037	2.92432	461	0.0156942	1.80426	No	No	No	No	No
Q6PAM0	5'-AMP-activated protein kinase subunit beta-2 OS=Mus musculus OX=10090 GN=Prkab2 PE=1 SV=1	Prkab2	114	101.9	97.5	109.3	100	99.3	95.4	125.8	102.2	130.5	122.6	136.5	2.0569	2.00817	1.989	2.03862	2	1.99695	1.97955	2.09968	2.00945	2.11561	2.08849	2.13513	1.20524	0.269322	0.0044627	2.3504	823	0.0329578	1.48204	No	No	No	No	No
Q9QXS1-13	Isoform PLEC-1F of Plectin OS=Mus musculus OX=10090 GN=Plec	Plec	87.7	97.6	107.3	101	92.5	94.2	91	121.2	102.8	114	115.1	124.7	1.943	1.98945	2.0306	2.00432	1.96614	1.97405	1.95904	2.0835	2.01199	2.0569	2.06108	2.09587	1.20501	0.269039	0.00113255	2.94594	447	0.0153997	1.81249	No	No	No	No	No
P97314	Cysteine and glycine-rich protein 2 OS=Mus musculus OX=10090 GN=Csrp2 PE=1 SV=3	Csrp2	69.9	89.4	86.2	82.1	81.5	76.4	64.4	90.3	88.2	94.3	99.6	100.8	1.84448	1.95134	1.93551	1.91434	1.91116	1.88309	1.80889	1.95569	1.94547	1.97451	1.99826	2.00346	1.20473	0.268708	0.00772343	2.11219	1033	0.0454433	1.34253	No	No	No	No	No
Q9CWU2	Palmitoyltransferase ZDHHC13 OS=Mus musculus OX=10090 GN=Zdhhc13 PE=1 SV=2	Zdhhc13	102.5	88.5	98	105.3	99.5	82.6	89.5	106.4	110.9	119.7	115.1	119.1	2.01072	1.94694	1.99123	2.02243	1.99782	1.91698	1.95182	2.02694	2.04493	2.07809	2.06108	2.07591	1.2009	0.264117	0.00189676	2.72199	573	0.0201195	1.69638	No	No	No	No	No
Q9EQU5	Protein SET OS=Mus musculus OX=10090 GN=Set PE=1 SV=1	Set	95.7	104.4	105.7	102.2	99.8	96	110.4	125.4	104.1	125	129.6	128.4	1.98091	2.0187	2.02407	2.00945	1.99913	1.98227	2.04297	2.0983	2.01745	2.09691	2.11261	2.10857	1.20064	0.263809	0.00131531	2.88097	482	0.0165861	1.78026	No	No	No	No	No
P06869	Urokinase-type plasminogen activator OS=Mus musculus OX=10090 GN=Plau PE=1 SV=1	Plau	86.6	102.6	86.5	83.5	99.1	100.6	103.4	128.9	103.7	104.9	116.7	113.1	1.93752	2.01115	1.93702	1.92169	1.99607	2.0026	2.01452	2.11025	2.01578	2.02078	2.06707	2.05346	1.19918	0.262054	0.00661636	2.17938	969	0.0415008	1.38194	No	No	No	No	No
Q80XC2	tRNA (adenine(58)-N(1))-methyltransferase catalytic subunit TRMT61A OS=Mus musculus OX=10090 GN=Trmt61a PE=1 SV=1	Trmt61a	95.1	100.3	118.3	117	105.2	89.1	94.4	132.2	112.2	118.2	125.2	127.5	1.97818	2.0013	2.07298	2.06819	2.02202	1.94988	1.97497	2.12123	2.04999	2.07262	2.0976	2.10551	1.19741	0.259923	0.00745727	2.12742	1017	0.0445677	1.35098	No	No	No	No	No
P28352	DNA-(apurinic or apyrimidinic site) endonuclease OS=Mus musculus OX=10090 GN=Apex1 PE=1 SV=2	Apex1	99	101.5	105.5	99.6	98	91.8	89.5	116.3	106.7	117.1	122.2	123.4	1.99564	2.00647	2.02325	1.99826	1.99123	1.96284	1.95182	2.06558	2.02816	2.06856	2.08707	2.09132	1.19723	0.259695	0.000312028	3.50581	260	0.00729425	2.13702	No	No	No	No	No
Q8K2H1-2	Isoform 2 of Periphilin-1 OS=Mus musculus OX=10090 GN=Pphln1	Pphln1	91.6	98.1	86	85.8	83.5	91.6	73.5	106.2	102.6	100.5	96	116.4	1.9619	1.99167	1.9345	1.93349	1.92169	1.9619	1.86629	2.02612	2.01115	2.00217	1.98227	2.06595	1.19715	0.259602	0.0042841	2.36814	805	0.0323463	1.49018	No	No	No	No	No
Q8CBA2	Schlafen family member 5 OS=Mus musculus OX=10090 GN=Slfn5 PE=1 SV=2	Slfn5	93.5	98.8	93.3	85.6	98.9	101.2	100.3	124.8	106.2	113.5	106.8	122.9	1.97081	1.99476	1.96988	1.93247	1.9952	2.00518	2.0013	2.09621	2.02612	2.055	2.02857	2.08955	1.19696	0.259378	0.000973463	3.01168	416	0.0142229	1.84701	No	No	No	No	No
P62746	Rho-related GTP-binding protein RhoB OS=Mus musculus OX=10090 GN=Rhob PE=1 SV=1	Rhob	95.4	100.3	105.3	102.7	94.2	92.6	96.2	134.9	104.3	120	106.3	121.5	1.97955	2.0013	2.02243	2.01157	1.97405	1.96661	1.98318	2.13001	2.01828	2.07918	2.02653	2.08458	1.19674	0.259107	0.00280578	2.55195	671	0.0254151	1.59491	No	No	No	No	No
P63034	Cytohesin-2 OS=Mus musculus OX=10090 GN=Cyth2 PE=1 SV=2	Cyth2	79.3	94.7	82.3	77.9	95.1	74.1	89.5	98.7	109.9	87.7	103.1	107.1	1.89927	1.97635	1.9154	1.89154	1.97818	1.86982	1.95182	1.99432	2.041	1.943	2.01326	2.02979	1.19599	0.2582	0.00891402	2.04993	1102	0.0491646	1.30835	No	No	No	No	No
P01887	Beta-2-microglobulin OS=Mus musculus OX=10090 GN=B2m PE=1 SV=2	B2m	117.6	101.5	92.3	101.4	108	98	121.5	135.5	130.5	123.3	120.1	122.9	2.07041	2.00647	1.9652	2.00604	2.03342	1.99123	2.08458	2.13194	2.11561	2.09096	2.07954	2.08955	1.19576	0.257926	0.00374773	2.42623	759	0.0300115	1.52271	No	No	No	No	No
Q99J45	Nuclear receptor-binding protein OS=Mus musculus OX=10090 GN=Nrbp1 PE=1 SV=1	Nrbp1	110.1	102.9	104.8	108	110.9	112.5	108.4	126.7	112.9	135.9	138.4	133	2.04179	2.01242	2.02036	2.03342	2.04493	2.05115	2.03503	2.10278	2.05269	2.13322	2.14114	2.12385	1.19543	0.257533	0.000363454	3.43955	278	0.0079463	2.09984	No	Yes	No	No	No
P05622	Platelet-derived growth factor receptor beta OS=Mus musculus OX=10090 GN=Pdgfrb PE=1 SV=2	Pdgfrb	84.5	93.3	108.3	91.5	79.7	96.2	90.1	121.7	104.1	103.1	105.2	115.4	1.92686	1.96988	2.03463	1.96142	1.90146	1.98318	1.95472	2.08529	2.01745	2.01326	2.02202	2.06221	1.19531	0.257382	0.00599233	2.2224	935	0.0389533	1.40946	No	Yes	No	No	No
Q6ZQA0	Neurobeachin-like protein 2 OS=Mus musculus OX=10090 GN=Nbeal2 PE=1 SV=2	Nbeal2	92.5	100	103.2	105	91.1	96	87.8	109.4	107.5	129.5	104.6	125.8	1.96614	2	2.01368	2.02119	1.95952	1.98227	1.94349	2.03902	2.03141	2.11227	2.01953	2.09968	1.19526	0.257329	0.0038852	2.41059	768	0.0307477	1.51219	No	No	No	No	No
Q9JI11	Serine/threonine-protein kinase 4 OS=Mus musculus OX=10090 GN=Stk4 PE=1 SV=1	Stk4	73.8	84.1	82.4	77.4	73.1	70.8	65.2	93.5	91.7	90.1	85.7	88.7	1.86806	1.9248	1.91593	1.88874	1.86392	1.85003	1.81425	1.97081	1.96237	1.95472	1.93298	1.94792	1.1951	0.257134	0.00150805	2.82158	516	0.0177634	1.75047	No	Yes	No	No	No
Q9DB16	Calcium-binding protein 39-like OS=Mus musculus OX=10090 GN=Cab39l PE=1 SV=3	Cab39l	93.8	92.3	102.3	105.1	102.6	101.6	90.5	115.9	109.7	127.8	113.9	120	1.9722	1.9652	2.00988	2.0216	2.01115	2.00689	1.95665	2.06408	2.04021	2.10653	2.05652	2.07918	1.19474	0.256697	0.000451977	3.34488	306	0.0089775	2.04684	No	No	No	No	No
Q9Z0T9	Integrin beta-6 OS=Mus musculus OX=10090 GN=Itgb6 PE=1 SV=1	Itgb6	88.4	93.6	94.6	93.9	95.7	94.8	89.1	118.9	99.6	111.9	109.6	114.6	1.94645	1.97128	1.97589	1.97267	1.98091	1.97681	1.94988	2.07518	1.99826	2.04883	2.03981	2.05918	1.19434	0.256213	0.000103304	3.98588	148	0.00424243	2.37238	No	No	No	No	No
P25799	Nuclear factor NF-kappa-B p105 subunit OS=Mus musculus OX=10090 GN=Nfkb1 PE=1 SV=2	Nfkb1	98	104.4	87.1	88.4	86.1	78.6	89.8	117.2	101.1	103.8	107.8	109.6	1.99123	2.0187	1.94002	1.94645	1.935	1.89542	1.95328	2.06893	2.00475	2.0162	2.03262	2.03981	1.19434	0.256212	0.00322186	2.49189	714	0.0274265	1.56183	No	No	Yes	No	No
Q66T02	Pleckstrin homology domain-containing family G member 5 OS=Mus musculus OX=10090 GN=Plekhg5 PE=1 SV=1	Plekhg5	105.1	110.3	97.9	96.6	113.5	102.1	99.4	118.5	115.6	131.7	129.8	122.5	2.0216	2.04258	1.99078	1.98498	2.055	2.00903	1.99739	2.07372	2.06296	2.11959	2.11327	2.08814	1.19374	0.255485	0.000459455	3.33776	308	0.00906678	2.04255	No	No	No	No	No
Q3UGS4	Mapk-regulated corepressor-interacting protein 1 OS=Mus musculus OX=10090 GN=Mcrip1 PE=1 SV=1	Mcrip1	93.6	100.5	115	100.9	102.2	106.2	95.4	120.6	108.3	129.2	127.6	122	1.97128	2.00217	2.0607	2.00389	2.00945	2.02612	1.97955	2.08135	2.03463	2.11126	2.10585	2.08636	1.1919	0.253266	0.00145118	2.83828	508	0.0173628	1.76038	No	No	No	No	No
Q9CZE3	Ras-related protein Rab-32 OS=Mus musculus OX=10090 GN=Rab32 PE=1 SV=3	Rab32	92.6	94.8	105.9	99.6	95.9	93.7	100.7	126.9	103.6	124.1	105.2	121.8	1.96661	1.97681	2.0249	1.99826	1.98182	1.97174	2.00303	2.10346	2.01536	2.09377	2.02202	2.08565	1.1918	0.253146	0.00203403	2.69164	594	0.0208128	1.68167	No	No	No	No	No
P70698	CTP synthase 1 OS=Mus musculus OX=10090 GN=Ctps1 PE=1 SV=2	Ctps1	83.7	91.2	88.9	85.8	88.3	91	102.2	127.6	95.7	108.5	96.4	108.9	1.92273	1.95999	1.9489	1.93349	1.94596	1.95904	2.00945	2.10585	1.98091	2.03543	1.98408	2.03703	1.19148	0.252749	0.00820614	2.08586	1053	0.0473665	1.32453	No	No	No	No	No
P26350	Prothymosin alpha OS=Mus musculus OX=10090 GN=Ptma PE=1 SV=2	Ptma	90.6	90.2	101.1	98.5	98.2	93.6	98.1	116.6	109.3	112.3	121	111.2	1.95713	1.95521	2.00475	1.99344	1.99211	1.97128	1.99167	2.0667	2.03862	2.05038	2.08279	2.0461	1.19135	0.252594	4.16982e-05	4.37988	88	0.00288002	2.5406	No	No	No	No	No
Q8VI84	Nucleolar complex protein 3 homolog OS=Mus musculus OX=10090 GN=Noc3l PE=2 SV=2	Noc3l	96.4	91.1	86.1	80.4	76.7	83.3	90.6	102.7	111.4	92	96.9	111.3	1.98408	1.95952	1.935	1.90526	1.8848	1.92065	1.95713	2.01157	2.04689	1.96379	1.98632	2.0465	1.1909	0.252056	0.0043711	2.35941	811	0.032759	1.48467	No	No	No	No	No
Q99LJ1	Tissue alpha-L-fucosidase OS=Mus musculus OX=10090 GN=Fuca1 PE=1 SV=1	Fuca1	101.1	91.9	99.6	108.3	95.8	92.7	100.1	118.9	116.3	108.9	118.2	123.9	2.00475	1.96332	1.99826	2.03463	1.98137	1.96708	2.00043	2.07518	2.06558	2.03703	2.07262	2.09307	1.19025	0.251269	0.000220128	3.65733	223	0.00599972	2.22187	No	No	No	No	No
D0QMC3	Myeloid cell nuclear differentiation antigen-like protein OS=Mus musculus OX=10090 GN=Mndal PE=1 SV=1	Mndal	88.9	102.5	105.4	94.1	94.3	89.5	92.2	117.8	103	112.3	113.1	120.6	1.9489	2.01072	2.02284	1.97359	1.97451	1.95182	1.96473	2.07115	2.01284	2.05038	2.05346	2.08135	1.18986	0.250796	0.000845267	3.07301	391	0.0131395	1.88142	No	No	No	No	No
Q80V26	Golgi-resident adenosine 3',5'-bisphosphate 3'-phosphatase OS=Mus musculus OX=10090 GN=Bpnt2 PE=1 SV=1	Bpnt2	77.3	84.8	81.6	79.8	87.7	80.9	101.2	104.4	106	93.1	99	101.7	1.88818	1.9284	1.91169	1.902	1.943	1.90795	2.00518	2.0187	2.02531	1.96895	1.99564	2.00732	1.18975	0.250661	0.0028262	2.5488	675	0.0254483	1.59434	No	No	No	No	No
Q62048	Astrocytic phosphoprotein PEA-15 OS=Mus musculus OX=10090 GN=Pea15 PE=1 SV=1	Pea15	109.3	95.6	109.3	99	102.8	103.4	98.7	134	102.5	118.5	125	129.5	2.03862	1.98046	2.03862	1.99564	2.01199	2.01452	1.99432	2.1271	2.01072	2.07372	2.09691	2.11227	1.18827	0.248868	0.00385066	2.41446	765	0.0305939	1.51437	No	No	No	No	No
Q9Z1M8	Protein Red OS=Mus musculus OX=10090 GN=Ik PE=1 SV=2	Ik	92.8	106	98.2	91.9	97.6	94.2	90.3	116.7	106.6	117.3	112.3	116.6	1.96755	2.02531	1.99211	1.96332	1.98945	1.97405	1.95569	2.06707	2.02776	2.0693	2.05038	2.0667	1.18823	0.24881	0.000132677	3.87721	173	0.00466132	2.33149	No	No	No	No	No
Q9ERL7	Glia maturation factor gamma OS=Mus musculus OX=10090 GN=Gmfg PE=1 SV=1	Gmfg	99.6	90.7	103.3	98	89.4	89.2	97.4	109.4	102.4	109.1	119.9	125.8	1.99826	1.95761	2.0141	1.99123	1.95134	1.95036	1.98856	2.03902	2.0103	2.03782	2.07882	2.09968	1.1882	0.248773	0.00172463	2.7633	549	0.0190935	1.71911	No	No	No	No	No
Q80W00	Serine/threonine-protein phosphatase 1 regulatory subunit 10 OS=Mus musculus OX=10090 GN=Ppp1r10 PE=1 SV=1	Ppp1r10	84.7	99.3	93.3	93.4	96.2	96.7	94.9	120.1	104.4	110.9	106.3	116.9	1.92788	1.99695	1.96988	1.97035	1.98318	1.98543	1.97727	2.07954	2.0187	2.04493	2.02653	2.06781	1.18761	0.248059	0.000314761	3.50202	261	0.00732995	2.1349	No	No	No	No	No
Q99KR8	Plasma alpha-L-fucosidase OS=Mus musculus OX=10090 GN=Fuca2 PE=1 SV=1	Fuca2	96.8	93.6	94.4	101.4	97.7	89.3	102.9	123.7	113.3	109	108.7	118.7	1.98588	1.97128	1.97497	2.00604	1.98989	1.95085	2.01242	2.09237	2.05423	2.03743	2.03623	2.07445	1.18734	0.247732	0.000206678	3.68471	216	0.00581569	2.2354	No	No	No	No	No
P17047	Lysosome-associated membrane glycoprotein 2 OS=Mus musculus OX=10090 GN=Lamp2 PE=1 SV=2	Lamp2	97.3	94.5	105.2	101.9	102.1	92	103.2	113.8	120.1	114.1	124	118.4	1.98811	1.97543	2.02202	2.00817	2.00903	1.96379	2.01368	2.05614	2.07954	2.05729	2.09342	2.07335	1.18725	0.247618	6.5085e-05	4.18652	107	0.00369707	2.43214	No	No	No	No	No
P54276	DNA mismatch repair protein Msh6 OS=Mus musculus OX=10090 GN=Msh6 PE=1 SV=3	Msh6	100.3	108.2	92	93.9	99.3	91.3	101.7	139.6	101.3	116.1	113.9	111.1	2.0013	2.03423	1.96379	1.97267	1.99695	1.96047	2.00732	2.14489	2.00561	2.06483	2.05652	2.04571	1.18654	0.246766	0.00887208	2.05197	1096	0.0492012	1.30802	No	No	No	No	No
Q6PGC1	ATP-dependent RNA helicase DHX29 OS=Mus musculus OX=10090 GN=Dhx29 PE=1 SV=1	Dhx29	96	98.6	89.6	90.5	94.6	80.9	86.4	117.4	105.3	104	101.4	111.3	1.98227	1.99388	1.95231	1.95665	1.97589	1.90795	1.93651	2.06967	2.02243	2.01703	2.00604	2.0465	1.18624	0.246395	0.00106536	2.97251	435	0.0148856	1.82723	No	No	No	No	No
Q8R059	UDP-glucose 4-epimerase OS=Mus musculus OX=10090 GN=Gale PE=1 SV=1	Gale	93.9	107.2	106.1	110.8	97.3	99.9	97.6	119.7	115.3	121.6	121	126.3	1.97267	2.03019	2.02572	2.04454	1.98811	1.99957	1.98945	2.07809	2.06183	2.08493	2.08279	2.1014	1.18611	0.246239	0.000198875	3.70142	211	0.00572873	2.24194	No	No	No	No	No
Q0VGB7	Serine/threonine-protein phosphatase 4 regulatory subunit 2 OS=Mus musculus OX=10090 GN=Ppp4r2 PE=1 SV=1	Ppp4r2	97.5	100.9	97.2	97.2	93.9	95.5	97.1	125.2	96.2	113.8	121.6	118.4	1.989	2.00389	1.98767	1.98767	1.97267	1.98	1.98722	2.0976	1.98318	2.05614	2.08493	2.07335	1.18546	0.245442	0.00187116	2.72789	566	0.0200935	1.69694	No	No	No	No	No
Q99MD9	Nuclear autoantigenic sperm protein OS=Mus musculus OX=10090 GN=Nasp PE=1 SV=2	Nasp	101.1	89.8	92.8	94.6	92.2	93.2	87.4	112	97.4	124	106.7	110.5	2.00475	1.95328	1.96755	1.97589	1.96473	1.96942	1.94151	2.04922	1.98856	2.09342	2.02816	2.04336	1.1839	0.243552	0.00144538	2.84002	506	0.0173617	1.76041	No	No	No	No	No
Q8R326	Paraspeckle component 1 OS=Mus musculus OX=10090 GN=Pspc1 PE=1 SV=1	Pspc1	93.7	107.4	115.9	98.7	105.2	101.3	96.6	122	107.8	121.9	123.6	132.4	1.97174	2.031	2.06408	1.99432	2.02202	2.00561	1.98498	2.08636	2.03262	2.086	2.09202	2.12189	1.18361	0.243196	0.00271712	2.56589	661	0.0249844	1.60233	No	No	No	No	No
P18653	Ribosomal protein S6 kinase alpha-1 OS=Mus musculus OX=10090 GN=Rps6ka1 PE=1 SV=1	Rps6ka1	87.5	88.4	97.6	98.1	93.4	90.5	95.9	122.8	100.8	109	106.6	111.5	1.94201	1.94645	1.98945	1.99167	1.97035	1.95665	1.98182	2.0892	2.00346	2.03743	2.02776	2.04727	1.18357	0.24315	0.000632844	3.1987	358	0.0107442	1.96883	No	Yes	No	No	No
Q62245	Son of sevenless homolog 1 OS=Mus musculus OX=10090 GN=Sos1 PE=1 SV=2	Sos1	95.1	91.6	77.3	75.8	86.5	82.1	80.4	98.9	100.8	102.9	94.1	101	1.97818	1.9619	1.88818	1.87967	1.93702	1.91434	1.90526	1.9952	2.00346	2.01242	1.97359	2.00432	1.18339	0.242926	0.00182053	2.7398	559	0.0197946	1.70345	No	No	No	No	No
Q3U0V2	Tumor necrosis factor receptor type 1-associated DEATH domain protein OS=Mus musculus OX=10090 GN=Tradd PE=1 SV=1	Tradd	95.1	91.5	95.8	102.9	89.8	86.8	93.3	125.6	112.4	115.1	103.5	96.9	1.97818	1.96142	1.98137	2.01242	1.95328	1.93852	1.96988	2.09899	2.05077	2.06108	2.01494	1.98632	1.18269	0.242075	0.00399939	2.39801	781	0.0311246	1.5069	No	No	No	No	No
Q8K297	Procollagen galactosyltransferase 1 OS=Mus musculus OX=10090 GN=Colgalt1 PE=1 SV=2	Colgalt1	96.7	100.4	98.6	96.7	95.9	96	88.9	119.2	105.4	111	108.7	124.3	1.98543	2.00173	1.99388	1.98543	1.98182	1.98227	1.9489	2.07628	2.02284	2.04532	2.03623	2.09447	1.18247	0.241806	0.000283059	3.54812	251	0.00685431	2.16404	No	No	No	No	No
Q03141	MAP/microtubule affinity-regulating kinase 3 OS=Mus musculus OX=10090 GN=Mark3 PE=1 SV=2	Mark3	81.5	82.2	79	77.1	85.6	81.8	91.1	94.4	99.9	94.8	102.7	96.5	1.91116	1.91487	1.89763	1.88705	1.93247	1.91275	1.95952	1.97497	1.99957	1.97681	2.01157	1.98453	1.18212	0.241377	0.000137398	3.86202	177	0.00471811	2.32623	No	Yes	No	No	No
P70399	TP53-binding protein 1 OS=Mus musculus OX=10090 GN=Tp53bp1 PE=1 SV=3	Tp53bp1	78.9	99.8	99.3	94.2	88.6	101.3	93.5	122.9	100.9	110.2	108.8	110.7	1.89708	1.99913	1.99695	1.97405	1.94743	2.00561	1.97081	2.08955	2.00389	2.04218	2.03663	2.04415	1.18197	0.241194	0.00532999	2.27327	882	0.0367298	1.43498	No	No	No	No	No
Q5NCR9	Nuclear speckle splicing regulatory protein 1 OS=Mus musculus OX=10090 GN=Nsrp1 PE=1 SV=1	Nsrp1	77	87.4	72.7	81.4	85.1	80	83.1	90.3	88.1	99.8	105.7	94.5	1.88649	1.94151	1.86153	1.91062	1.92993	1.90309	1.9196	1.95569	1.94498	1.99913	2.02407	1.97543	1.18186	0.241059	0.00175153	2.75658	555	0.0191817	1.71711	No	No	No	No	No
P70188	Kinesin-associated protein 3 OS=Mus musculus OX=10090 GN=Kifap3 PE=1 SV=1	Kifap3	88.4	82.5	89.6	85.8	92.3	95.8	96.8	99	112.6	111.1	91	119	1.94645	1.91645	1.95231	1.93349	1.9652	1.98137	1.98588	1.99564	2.05154	2.04571	1.95904	2.07555	1.18153	0.240653	0.00668623	2.17482	974	0.0417237	1.37962	No	No	No	No	No
P43406	Integrin alpha-V OS=Mus musculus OX=10090 GN=Itgav PE=1 SV=2	Itgav	86.4	101	99.8	95.1	95.6	94.1	89.2	116.3	99.1	114.2	107.1	121.3	1.93651	2.00432	1.99913	1.97818	1.98046	1.97359	1.95036	2.06558	1.99607	2.05767	2.02979	2.08386	1.18149	0.240605	0.0016358	2.78627	537	0.0185147	1.73248	No	No	No	No	No
O54879	High mobility group protein B3 OS=Mus musculus OX=10090 GN=Hmgb3 PE=1 SV=3	Hmgb3	91.3	97.4	100.7	96.8	101.5	92.2	97.9	116.8	106.6	115.6	113.8	119	1.96047	1.98856	2.00303	1.98588	2.00647	1.96473	1.99078	2.06744	2.02776	2.06296	2.05614	2.07555	1.18106	0.240078	4.09647e-05	4.38759	86	0.00289516	2.53833	No	No	Yes	No	No
Q9D8C4	Interferon-induced 35 kDa protein homolog OS=Mus musculus OX=10090 GN=Ifi35 PE=1 SV=3	Ifi35	91.5	104.9	93.3	92.9	97	95.3	97.2	117.4	104.8	118.5	105.4	120.6	1.96142	2.02078	1.96988	1.96802	1.98677	1.97909	1.98767	2.06967	2.02036	2.07372	2.02284	2.08135	1.18045	0.239336	0.000482656	3.31636	316	0.00928349	2.03229	No	No	No	No	No
Q8C050	Ribosomal protein S6 kinase alpha-5 OS=Mus musculus OX=10090 GN=Rps6ka5 PE=1 SV=2	Rps6ka5	90.6	103.3	113.2	106.9	112.3	91.5	104.1	110.3	123.7	130.4	115.1	128.7	1.95713	2.0141	2.05385	2.02898	2.05038	1.96142	2.01745	2.04258	2.09237	2.11528	2.06108	2.10958	1.1795	0.238174	0.00659606	2.18072	968	0.0414162	1.38283	No	Yes	No	No	No
Q9ESY9	Gamma-interferon-inducible lysosomal thiol reductase OS=Mus musculus OX=10090 GN=Ifi30 PE=1 SV=3	Ifi30	91	87	88.8	89.9	82.1	84.5	83.1	100	99.2	98.8	106.2	106.3	1.95904	1.93952	1.94841	1.95376	1.91434	1.92686	1.9196	2	1.99651	1.99476	2.02612	2.02653	1.17859	0.237068	2.88928e-05	4.53921	67	0.00262105	2.58153	No	No	No	No	No
Q6A0A2	La-related protein 4B OS=Mus musculus OX=10090 GN=Larp4b PE=1 SV=2	Larp4b	92.6	96.5	82.9	92.6	93.7	100.5	97.4	123.1	102.8	103.3	106.5	116.5	1.96661	1.98453	1.91855	1.96661	1.97174	2.00217	1.98856	2.09026	2.01199	2.0141	2.02735	2.06633	1.17812	0.236482	0.00246558	2.60808	638	0.0234887	1.62914	No	No	No	No	No
Q6P5D8	Structural maintenance of chromosomes flexible hinge domain-containing protein 1 OS=Mus musculus OX=10090 GN=Smchd1 PE=1 SV=2	Smchd1	109	106.4	101.2	94.3	103.9	99.4	95.8	128.5	111.2	125.5	111.7	120.3	2.03743	2.02694	2.00518	1.97451	2.01662	1.99739	1.98137	2.1089	2.0461	2.09864	2.04805	2.08027	1.17758	0.235822	0.000791459	3.10157	382	0.0125929	1.89987	No	No	No	No	No
D3Z7P3-2	Isoform 2 of Glutaminase kidney isoform, mitochondrial OS=Mus musculus OX=10090 GN=Gls	Gls	97.3	82.7	101.2	99.4	89.3	94.1	86.3	101.4	104.1	109.1	111.6	120.7	1.98811	1.91751	2.00518	1.99739	1.95085	1.97359	1.93601	2.00604	2.01745	2.03782	2.04766	2.08171	1.1774	0.235598	0.00322884	2.49095	716	0.0274091	1.56211	No	No	No	No	No
Q8K2D3	Enhancer of mRNA-decapping protein 3 OS=Mus musculus OX=10090 GN=Edc3 PE=1 SV=1	Edc3	86.4	84.6	84.1	84.1	82.2	85.1	80.7	100	93.2	106.3	90	104.2	1.93651	1.92737	1.9248	1.9248	1.91487	1.92993	1.90687	2	1.96942	2.02653	1.95424	2.01787	1.17708	0.23521	0.000203124	3.69224	214	0.00576911	2.23889	No	No	No	No	No
Q9D1K7	UPF0687 protein C20orf27 homolog OS=Mus musculus OX=10090 PE=1 SV=3	/	95.6	98.5	95.1	95.4	97.2	101.5	115.1	126.3	116.2	115.9	109.6	118.8	1.98046	1.99344	1.97818	1.97955	1.98767	2.00647	2.06108	2.1014	2.06521	2.06408	2.03981	2.07482	1.17629	0.234242	0.00111241	2.95373	444	0.0152281	1.81736	No	No	No	No	No
Q78IS1	Transmembrane emp24 domain-containing protein 3 OS=Mus musculus OX=10090 GN=Tmed3 PE=1 SV=1	Tmed3	91.8	101.7	98.7	94.7	99.2	105.4	110.8	128.2	113.6	115.2	113.9	118.9	1.96284	2.00732	1.99432	1.97635	1.99651	2.02284	2.04454	2.10789	2.05538	2.06145	2.05652	2.07518	1.17574	0.233565	0.000787959	3.1035	380	0.0126032	1.89952	No	No	No	No	No
P55194	SH3 domain-binding protein 1 OS=Mus musculus OX=10090 GN=Sh3bp1 PE=1 SV=3	Sh3bp1	78.2	82.3	93.4	94.3	91.9	85.1	82.7	97.5	102.6	106.4	95.8	108.2	1.89321	1.9154	1.97035	1.97451	1.96332	1.92993	1.91751	1.989	2.01115	2.02694	1.98137	2.03423	1.17569	0.233504	0.0017284	2.76236	550	0.0191004	1.71896	No	No	No	No	No
Q8VDI9	Alpha-1,2-mannosyltransferase ALG9 OS=Mus musculus OX=10090 GN=Alg9 PE=2 SV=1	Alg9	85.2	103.7	109.6	91.9	109.1	95.9	96.6	123.1	108	115.3	115.9	118.6	1.93044	2.01578	2.03981	1.96332	2.03782	1.98182	1.98498	2.09026	2.03342	2.06183	2.06408	2.07408	1.17523	0.232945	0.00482983	2.31607	853	0.0344147	1.46326	No	No	No	No	No
P97797-2	Isoform 2 of Tyrosine-protein phosphatase non-receptor type substrate 1 OS=Mus musculus OX=10090 GN=Sirpa	Sirpa	100.5	95.2	95.2	92.9	94.1	90	81.2	115.8	101.9	108.5	102.5	116.1	2.00217	1.97864	1.97864	1.96802	1.97359	1.95424	1.90956	2.06371	2.00817	2.03543	2.01072	2.06483	1.17504	0.232713	0.00174186	2.75899	553	0.0191447	1.71795	No	No	No	No	No
Q9CWP6	Motile sperm domain-containing protein 2 OS=Mus musculus OX=10090 GN=Mospd2 PE=1 SV=2	Mospd2	96.3	105.1	108.7	104.4	104.4	101.5	100	124.8	111	120.9	119.9	127.8	1.98363	2.0216	2.03623	2.0187	2.0187	2.00647	2	2.09621	2.04532	2.08243	2.07882	2.10653	1.17457	0.232132	0.000128752	3.89025	170	0.00460326	2.33693	No	No	No	No	No
Q8VDD5	Myosin-9 OS=Mus musculus OX=10090 GN=Myh9 PE=1 SV=4	Myh9	85.1	104.7	102.8	95.4	95.5	96.2	86.1	115.4	104.3	110.9	111.6	116.2	1.92993	2.01995	2.01199	1.97955	1.98	1.98318	1.935	2.06221	2.01828	2.04493	2.04766	2.06521	1.17417	0.231637	0.00202464	2.69365	587	0.0209638	1.67853	No	No	No	No	No
Q9JL26	Formin-like protein 1 OS=Mus musculus OX=10090 GN=Fmnl1 PE=1 SV=1	Fmnl1	100.3	113.9	99.4	100.1	107.1	95.8	103.1	128.6	110.6	120.6	112.4	131.2	2.0013	2.05652	1.99739	2.00043	2.02979	1.98137	2.01326	2.10924	2.04376	2.08135	2.05077	2.11793	1.17377	0.231146	0.00202696	2.69315	589	0.0209166	1.67951	No	No	No	No	No
Q9Z0G9	Claudin-3 OS=Mus musculus OX=10090 GN=Cldn3 PE=1 SV=1	Cldn3	99.7	94.1	93.2	108.8	88.7	107.2	95.1	103.4	109.5	120.4	121.5	121	1.9987	1.97359	1.96942	2.03663	1.94792	2.03019	1.97818	2.01452	2.03941	2.08063	2.08458	2.08279	1.17373	0.231105	0.00429034	2.36751	806	0.0323532	1.49008	Yes	No	No	No	No
Q3THE2	Myosin regulatory light chain 12B OS=Mus musculus OX=10090 GN=Myl12b PE=1 SV=2	Myl12b	94.3	94.8	106.8	93.9	95.9	89	89	113.6	108.6	110.5	106.4	117.2	1.97451	1.97681	2.02857	1.97267	1.98182	1.94939	1.94939	2.05538	2.03583	2.04336	2.02694	2.06893	1.17345	0.230759	0.000413145	3.3839	294	0.00854114	2.06848	No	No	No	No	No
Q6Q899	Antiviral innate immune response receptor RIG-I OS=Mus musculus OX=10090 GN=Ddx58 PE=1 SV=2	Ddx58	89.7	94.8	104.6	101.7	93.8	94.3	98	112.5	105.5	115.9	112.4	120.9	1.95279	1.97681	2.01953	2.00732	1.9722	1.97451	1.99123	2.05115	2.02325	2.06408	2.05077	2.08243	1.17311	0.230342	0.000341383	3.46676	270	0.00768491	2.11436	No	No	No	No	No
E9Q555	E3 ubiquitin-protein ligase RNF213 OS=Mus musculus OX=10090 GN=Rnf213 PE=1 SV=3	Rnf213	98.9	98.9	79.7	90.4	84.6	88.9	98	115.3	100.5	103.9	100.6	115.3	1.9952	1.9952	1.90146	1.95617	1.92737	1.9489	1.99123	2.06183	2.00217	2.01662	2.0026	2.06183	1.17272	0.229864	0.00610362	2.21441	944	0.0392985	1.40562	No	No	No	Yes	No
Q7TMR0	Lysosomal Pro-X carboxypeptidase OS=Mus musculus OX=10090 GN=Prcp PE=1 SV=2	Prcp	100.6	94.3	103.7	101.3	99.2	86.4	96.3	118.5	108.8	107.5	124.8	111.3	2.0026	1.97451	2.01578	2.00561	1.99651	1.93651	1.98363	2.07372	2.03663	2.03141	2.09621	2.0465	1.17228	0.229316	0.00136134	2.86603	487	0.0169901	1.7698	No	No	No	No	No
Q8K2Q9	Shootin-1 OS=Mus musculus OX=10090 GN=Shtn1 PE=1 SV=1	Shtn1	93.5	105.5	85.6	89.6	98	91.2	95.5	114.7	97.6	107.9	105.1	126.4	1.97081	2.02325	1.93247	1.95231	1.99123	1.95999	1.98	2.05956	1.98945	2.03302	2.0216	2.10175	1.17223	0.229251	0.00769767	2.11364	1029	0.0454679	1.3423	No	No	No	No	No
Q8R420	Phospholipid-transporting ATPase ABCA3 OS=Mus musculus OX=10090 GN=Abca3 PE=1 SV=3	Abca3	97.6	103	100.3	89.4	93.6	92.4	96.5	116.3	108.2	116.7	104	118.1	1.98945	2.01284	2.0013	1.95134	1.97128	1.96567	1.98453	2.06558	2.03423	2.06707	2.01703	2.07225	1.17215	0.229153	0.000385179	3.41434	287	0.00815721	2.08846	No	No	No	No	No
Q64674	Spermidine synthase OS=Mus musculus OX=10090 GN=Srm PE=1 SV=1	Srm	100.3	97.1	98.9	105.1	97.2	97.3	104	125.8	112.1	114	112.2	121.7	2.0013	1.98722	1.9952	2.0216	1.98767	1.98811	2.01703	2.09968	2.04961	2.0569	2.04999	2.08529	1.17177	0.228686	7.6281e-05	4.11758	119	0.0038961	2.40937	No	No	No	No	No
Q9D8S3	ADP-ribosylation factor GTPase-activating protein 3 OS=Mus musculus OX=10090 GN=Arfgap3 PE=1 SV=2	Arfgap3	81.4	93	87.5	89.2	89.4	92.9	89.2	107.5	100.5	101.8	105.9	105.4	1.91062	1.96848	1.94201	1.95036	1.95134	1.96802	1.95036	2.03141	2.00217	2.00775	2.0249	2.02284	1.17176	0.228682	3.93149e-05	4.40544	81	0.00295007	2.53017	No	No	No	No	No
Q91W67	Ubiquitin-like protein 7 OS=Mus musculus OX=10090 GN=Ubl7 PE=1 SV=2	Ubl7	81.5	87.5	91.1	88.6	87.2	95	96.4	93.2	104.8	111.3	109	106.4	1.91116	1.94201	1.95952	1.94743	1.94052	1.97772	1.98408	1.96942	2.02036	2.0465	2.03743	2.02694	1.17102	0.227764	0.00149808	2.82446	514	0.0177147	1.75167	No	No	No	No	No
Q99020	Heterogeneous nuclear ribonucleoprotein A/B OS=Mus musculus OX=10090 GN=Hnrnpab PE=1 SV=1	Hnrnpab	90.8	101.1	99	97	99.8	99.5	102.5	121.2	107.1	115.2	115.6	117.7	1.95809	2.00475	1.99564	1.98677	1.99913	1.99782	2.01072	2.0835	2.02979	2.06145	2.06296	2.07078	1.17083	0.227529	8.0402e-05	4.09473	125	0.00390947	2.40788	No	No	No	No	No
O08989	Ras-related protein M-Ras OS=Mus musculus OX=10090 GN=Mras PE=1 SV=1	Mras	81	86.1	84.4	82.6	81.7	86.9	86	97.3	101.3	98.6	93.3	101.6	1.90849	1.935	1.92634	1.91698	1.91222	1.93902	1.9345	1.98811	2.00561	1.99388	1.96988	2.00689	1.17027	0.226846	5.68487e-06	5.24528	26	0.00132895	2.87649	No	No	No	No	No
Q8BGB5	LIM domain-containing protein 2 OS=Mus musculus OX=10090 GN=Limd2 PE=1 SV=1	Limd2	96	107.1	118.9	122.1	110.2	99.2	109	128.3	123.1	119.6	127.1	139.2	1.98227	2.02979	2.07518	2.08672	2.04218	1.99651	2.03743	2.10823	2.09026	2.07773	2.10415	2.14364	1.17012	0.226662	0.00534473	2.27207	884	0.036748	1.43477	No	No	No	No	No
P70202	Latexin OS=Mus musculus OX=10090 GN=Lxn PE=1 SV=2	Lxn	83.7	90.6	111.5	105.1	100.2	94.4	91	114.6	110.6	110	111.7	118.5	1.92273	1.95713	2.04727	2.0216	2.00087	1.97497	1.95904	2.05918	2.04376	2.04139	2.04805	2.07372	1.17008	0.226609	0.00569275	2.24468	905	0.0382327	1.41757	No	No	No	No	No
Q62426	Cystatin-B OS=Mus musculus OX=10090 GN=Cstb PE=1 SV=1	Cstb	106.2	93.5	107.3	114.7	107.1	99	103.3	120.3	118.2	118.9	132.9	120.7	2.02612	1.97081	2.0306	2.05956	2.02979	1.99564	2.0141	2.08027	2.07262	2.07518	2.12352	2.08171	1.17002	0.22653	0.00103746	2.98403	429	0.0146985	1.83273	No	No	No	No	No
Q8CHS8	Vacuolar protein sorting-associated protein 37A OS=Mus musculus OX=10090 GN=Vps37a PE=1 SV=1	Vps37a	92.5	93.6	87.8	87.6	86.9	91	98	118.9	104	104.7	97.3	106.6	1.96614	1.97128	1.94349	1.9425	1.93902	1.95904	1.99123	2.07518	2.01703	2.01995	1.98811	2.02776	1.1674	0.223297	0.00098166	3.00804	417	0.0143082	1.84441	No	No	No	No	No
Q8K0V4	CCR4-NOT transcription complex subunit 3 OS=Mus musculus OX=10090 GN=Cnot3 PE=1 SV=1	Cnot3	87.1	105.4	90	90.9	91.2	95.4	93.2	115.9	101.6	106	107.9	113.2	1.94002	2.02284	1.95424	1.95856	1.95999	1.97955	1.96942	2.06408	2.00689	2.02531	2.03302	2.05385	1.16724	0.223099	0.00102026	2.99129	426	0.0145566	1.83694	No	No	No	No	No
Q8BGT5	Alanine aminotransferase 2 OS=Mus musculus OX=10090 GN=Gpt2 PE=1 SV=1	Gpt2	96	90.3	103.6	98	90.6	91.3	82.8	107.8	98.4	107.1	109.4	121.3	1.98227	1.95569	2.01536	1.99123	1.95713	1.96047	1.91803	2.03262	1.993	2.02979	2.03902	2.08386	1.16702	0.222834	0.00468472	2.32932	844	0.0337366	1.4719	No	No	No	No	No
Q91YT7	YTH domain-containing family protein 2 OS=Mus musculus OX=10090 GN=Ythdf2 PE=1 SV=1	Ythdf2	82.3	97.7	99.3	86.7	100.9	94.7	98.5	113.4	104	110.7	105.8	116.1	1.9154	1.98989	1.99695	1.93802	2.00389	1.97635	1.99344	2.05461	2.01703	2.04415	2.02449	2.06483	1.16649	0.222174	0.00257899	2.58855	651	0.0240785	1.61837	No	No	No	No	No
O08734	Bcl-2 homologous antagonist/killer OS=Mus musculus OX=10090 GN=Bak1 PE=1 SV=3	Bak1	104.1	106.6	103.8	112.3	95.4	105.3	96.5	117.6	109.8	122	122.5	131.3	2.01745	2.02776	2.0162	2.05038	1.97955	2.02243	1.98453	2.07041	2.0406	2.08636	2.08814	2.11826	1.16641	0.222074	0.00144947	2.83879	507	0.0173765	1.76004	No	No	No	No	No
Q60872	Eukaryotic translation initiation factor 1A OS=Mus musculus OX=10090 GN=Eif1a PE=2 SV=3	Eif1a	101.3	96.2	95.2	94.3	95.7	96.6	98.7	123.8	99.5	110.2	119.1	112	2.00561	1.98318	1.97864	1.97451	1.98091	1.98498	1.99432	2.09272	1.99782	2.04218	2.07591	2.04922	1.16584	0.221371	0.000991971	3.0035	421	0.0143211	1.84402	No	No	No	No	No
P56959	RNA-binding protein FUS OS=Mus musculus OX=10090 GN=Fus PE=1 SV=1	Fus	88.8	99.6	95.7	87	90.7	90.7	81.7	104.6	100.8	103.3	112.9	106.4	1.94841	1.99826	1.98091	1.93952	1.95761	1.95761	1.91222	2.01953	2.00346	2.0141	2.05269	2.02694	1.16556	0.221027	0.000894272	3.04853	402	0.0135209	1.869	No	No	No	No	No
P12023	Amyloid-beta precursor protein OS=Mus musculus OX=10090 GN=App PE=1 SV=3	App	86.9	103.4	80.8	82.9	87.1	91	89.9	108.5	104.5	99.5	96.6	108.3	1.93902	2.01452	1.90741	1.91855	1.94002	1.95904	1.95376	2.03543	2.01912	1.99782	1.98498	2.03463	1.16457	0.219792	0.00373738	2.42743	757	0.0300077	1.52277	No	No	No	No	No
Q3THK3	General transcription factor IIF subunit 1 OS=Mus musculus OX=10090 GN=Gtf2f1 PE=1 SV=2	Gtf2f1	91.2	97.2	103.4	100.3	91	94.2	86.3	117.6	97.6	104.1	116.6	116.1	1.95999	1.98767	2.01452	2.0013	1.95904	1.97405	1.93601	2.07041	1.98945	2.01745	2.0667	2.06483	1.16456	0.219781	0.00484691	2.31454	855	0.0344556	1.46274	No	No	No	No	No
O35657	Sialidase-1 OS=Mus musculus OX=10090 GN=Neu1 PE=1 SV=1	Neu1	106.5	92.3	108.3	110.6	98	89.6	95.4	115.3	113.3	113.4	119.3	121.5	2.02735	1.9652	2.03463	2.04376	1.99123	1.95231	1.97955	2.06183	2.05423	2.05461	2.07664	2.08458	1.16444	0.219631	0.00286709	2.54256	680	0.0256268	1.59131	No	No	No	No	No
Q80UY1	Carnosine N-methyltransferase OS=Mus musculus OX=10090 GN=Carnmt1 PE=1 SV=1	Carnmt1	98	95	91.7	90.2	89.5	103.1	92.7	120	101.4	112.8	107.7	107.1	1.99123	1.97772	1.96237	1.95521	1.95182	2.01326	1.96708	2.07918	2.00604	2.05231	2.03222	2.02979	1.16419	0.21933	0.000931969	3.0306	410	0.0138159	1.85962	No	No	No	No	No
O55135	Eukaryotic translation initiation factor 6 OS=Mus musculus OX=10090 GN=Eif6 PE=1 SV=2	Eif6	97.4	105.8	107.8	104.1	94.7	99.8	94.9	123.4	104.8	119.3	115.9	122.1	1.98856	2.02449	2.03262	2.01745	1.97635	1.99913	1.97727	2.09132	2.02036	2.07664	2.06408	2.08672	1.16352	0.218496	0.00127806	2.89345	476	0.0163194	1.78729	No	No	No	No	No
Q8VIJ8	GATOR complex protein NPRL3 OS=Mus musculus OX=10090 GN=Nprl3 PE=1 SV=1	Nprl3	93.5	98.7	102.8	87.2	96	87.1	88.6	96.6	119	106.1	105.1	116.1	1.97081	1.99432	2.01199	1.94052	1.98227	1.94002	1.94743	1.98498	2.07555	2.02572	2.0216	2.06483	1.16235	0.217043	0.00581209	2.23567	917	0.0385233	1.41428	No	No	No	No	No
Q80ZW2	Protein THEM6 OS=Mus musculus OX=10090 GN=Them6 PE=1 SV=1	Them6	94.9	96.9	99.4	106.7	92.4	93.8	85.8	105.9	118.1	106.3	108.2	116.9	1.97727	1.98632	1.99739	2.02816	1.96567	1.9722	1.93349	2.0249	2.07225	2.02653	2.03423	2.06781	1.16071	0.215008	0.002028	2.69293	590	0.0208919	1.68002	No	No	No	No	No
E9Q6J5	Biorientation of chromosomes in cell division protein 1-like 1 OS=Mus musculus OX=10090 GN=Bod1l PE=1 SV=1	Bod1l	91.5	111.3	94.1	93.3	103.6	95.2	99.5	109.3	106.5	111.6	123.5	119.8	1.96142	2.0465	1.97359	1.96988	2.01536	1.97864	1.99782	2.03862	2.02735	2.04766	2.09167	2.07846	1.16046	0.214703	0.00343322	2.4643	734	0.0284293	1.54623	No	No	No	No	No
Q920B9	FACT complex subunit SPT16 OS=Mus musculus OX=10090 GN=Supt16h PE=1 SV=2	Supt16h	96.7	102.9	108.5	100	102.8	94.6	97.8	119	102.4	121.4	117.7	122.4	1.98543	2.01242	2.03543	2	2.01199	1.97589	1.99034	2.07555	2.0103	2.08422	2.07078	2.08778	1.16033	0.214535	0.0015338	2.81423	521	0.0178934	1.74731	No	No	No	No	No
P24369	Peptidyl-prolyl cis-trans isomerase B OS=Mus musculus OX=10090 GN=Ppib PE=1 SV=2	Ppib	96.3	94.5	85.1	89.7	96	100.1	104.7	118.1	112	104.2	106.7	111.2	1.98363	1.97543	1.92993	1.95279	1.98227	2.00043	2.01995	2.07225	2.04922	2.01787	2.02816	2.0461	1.16008	0.214229	0.0018695	2.72828	564	0.0201468	1.69579	No	No	No	No	No
Q9CQ71	Replication protein A 14 kDa subunit OS=Mus musculus OX=10090 GN=Rpa3 PE=1 SV=1	Rpa3	85.6	91.7	96.6	92.6	93.9	82.7	80.6	107.6	95.5	108.7	99.6	105.2	1.93247	1.96237	1.98498	1.96661	1.97267	1.91751	1.90634	2.03181	1.98	2.03623	1.99826	2.02202	1.1596	0.213622	0.0026074	2.58379	653	0.0242692	1.61494	No	No	No	No	No
O54962	Barrier-to-autointegration factor OS=Mus musculus OX=10090 GN=Banf1 PE=1 SV=1	Banf1	92.5	112	96.2	91.8	103.1	102.9	86.7	115.9	111.5	105.4	124.4	110.1	1.96614	2.04922	1.98318	1.96284	2.01326	2.01242	1.93802	2.06408	2.04727	2.02284	2.09482	2.04179	1.15911	0.213014	0.00854939	2.06806	1071	0.0485184	1.31409	No	No	No	No	No
Q9EQ61	Pescadillo homolog OS=Mus musculus OX=10090 GN=Pes1 PE=1 SV=1	Pes1	98.2	94.2	87.4	88.5	90.8	82.2	99.1	114.4	91.2	109.6	105.6	109.4	1.99211	1.97405	1.94151	1.94694	1.95809	1.91487	1.99607	2.05843	1.95999	2.03981	2.02366	2.03902	1.15909	0.21299	0.00797906	2.09805	1041	0.0465867	1.33174	No	No	No	No	No
P62322	U6 snRNA-associated Sm-like protein LSm5 OS=Mus musculus OX=10090 GN=Lsm5 PE=3 SV=2	Lsm5	96.8	104.1	107	115.5	111.4	104.5	93	123.1	111.3	124.7	124	123	1.98588	2.01745	2.02938	2.06258	2.04689	2.01912	1.96848	2.09026	2.0465	2.09587	2.09342	2.08991	1.15873	0.212548	0.00311199	2.50696	707	0.0267534	1.57262	No	No	No	No	No
Q8R086	Sulfite oxidase, mitochondrial OS=Mus musculus OX=10090 GN=Suox PE=1 SV=2	Suox	89.2	104.7	102.3	105	98.5	101.4	99.6	110.7	117.5	121	111.1	119.6	1.95036	2.01995	2.00988	2.02119	1.99344	2.00604	1.99826	2.04415	2.07004	2.08279	2.04571	2.07773	1.15864	0.212434	0.00053188	3.27419	331	0.00976666	2.01025	No	No	No	No	No
O35887	Calumenin OS=Mus musculus OX=10090 GN=Calu PE=1 SV=1	Calu	97.4	93.6	95	95.5	95.2	100.2	99.9	120.2	100.2	107.4	110.7	121.5	1.98856	1.97128	1.97772	1.98	1.97864	2.00087	1.99957	2.0799	2.00087	2.031	2.04415	2.08458	1.15839	0.212124	0.00112314	2.94957	445	0.0153403	1.81417	No	No	No	No	No
Q8K201	Keratinocyte-associated transmembrane protein 2 OS=Mus musculus OX=10090 GN=Kct2 PE=1 SV=2	Kct2	94.7	101.4	108.6	97.2	94.7	106.8	94.5	114.1	109.9	119	106.8	127.6	1.97635	2.00604	2.03583	1.98767	1.97635	2.02857	1.97543	2.05729	2.041	2.07555	2.02857	2.10585	1.15827	0.211978	0.00285306	2.54469	678	0.0255766	1.59216	No	No	No	No	No
P28658	Ataxin-10 OS=Mus musculus OX=10090 GN=Atxn10 PE=1 SV=2	Atxn10	99.5	97.3	93.5	95.6	97.5	93.3	96.7	120.1	102.7	110.2	108.5	115.6	1.99782	1.98811	1.97081	1.98046	1.989	1.96988	1.98543	2.07954	2.01157	2.04218	2.03543	2.06296	1.15821	0.211899	0.000148458	3.8284	181	0.00498525	2.30231	No	No	No	No	No
Q9Z247	Peptidyl-prolyl cis-trans isomerase FKBP9 OS=Mus musculus OX=10090 GN=Fkbp9 PE=1 SV=1	Fkbp9	96.8	96.4	90.2	90.6	99.2	92.6	97	119.1	99.2	107.7	109.2	112.8	1.98588	1.98408	1.95521	1.95713	1.99651	1.96661	1.98677	2.07591	1.99651	2.03222	2.03822	2.05231	1.15751	0.211029	0.000693891	3.15871	368	0.0114605	1.9408	No	No	No	No	No
P97372	Proteasome activator complex subunit 2 OS=Mus musculus OX=10090 GN=Psme2 PE=1 SV=4	Psme2	104.9	99.4	99.5	105.4	100	97.9	100.4	120.6	101.7	121.3	115	126.2	2.02078	1.99739	1.99782	2.02284	2	1.99078	2.00173	2.08135	2.00732	2.08386	2.0607	2.10106	1.1572	0.21064	0.00158368	2.80033	528	0.0182303	1.73921	No	No	No	No	No
Q08943	FACT complex subunit SSRP1 OS=Mus musculus OX=10090 GN=Ssrp1 PE=1 SV=2	Ssrp1	106.1	108.2	99.3	100.6	105.5	95.3	106.5	123.4	111.4	119.4	120.8	120.4	2.02572	2.03423	1.99695	2.0026	2.02325	1.97909	2.02735	2.09132	2.04689	2.077	2.08207	2.08063	1.15532	0.208287	0.000205877	3.68639	215	0.00582009	2.23507	No	No	Yes	No	No
Q91XD7	Protein disulfide isomerase Creld1 OS=Mus musculus OX=10090 GN=Creld1 PE=1 SV=1	Creld1	85.8	95.8	83.8	85.5	89.1	89.5	98.6	111.4	97.7	99.6	101.2	108.4	1.93349	1.98137	1.92324	1.93197	1.94988	1.95182	1.99388	2.04689	1.98989	1.99826	2.00518	2.03503	1.15526	0.20822	0.00191567	2.71768	576	0.0202144	1.69434	No	No	No	No	No
Q923G2	DNA-directed RNA polymerases I, II, and III subunit RPABC3 OS=Mus musculus OX=10090 GN=Polr2h PE=1 SV=3	Polr2h	103	94.8	100.8	102.1	98.8	90.7	94.4	120	106.5	113.9	99.7	124.7	2.01284	1.97681	2.00346	2.00903	1.99476	1.95761	1.97497	2.07918	2.02735	2.05652	1.9987	2.09587	1.15501	0.207906	0.00506839	2.29513	872	0.0353276	1.45189	No	No	No	No	No
Q7TPR4	Alpha-actinin-1 OS=Mus musculus OX=10090 GN=Actn1 PE=1 SV=1	Actn1	91.2	97	111	99.7	97.8	96.3	93.3	115.6	103.3	112	116.4	118.8	1.95999	1.98677	2.04532	1.9987	1.99034	1.98363	1.96988	2.06296	2.0141	2.04922	2.06595	2.07482	1.1548	0.207644	0.0020707	2.68388	598	0.0210464	1.67682	No	No	No	No	No
Q60967	Bifunctional 3'-phosphoadenosine 5'-phosphosulfate synthase 1 OS=Mus musculus OX=10090 GN=Papss1 PE=1 SV=1	Papss1	88	97.3	88.7	90.8	92.3	94.8	112.1	121	105.8	105.5	105.7	109.7	1.94448	1.98811	1.94792	1.95809	1.9652	1.97681	2.04961	2.08279	2.02449	2.02325	2.02407	2.04021	1.15479	0.207629	0.00736144	2.13304	1011	0.044256	1.35403	No	No	No	No	No
Q99KC8	von Willebrand factor A domain-containing protein 5A OS=Mus musculus OX=10090 GN=Vwa5a PE=1 SV=2	Vwa5a	98.1	97.5	109.3	110.3	101.4	99.7	96.3	118.4	106.2	117.3	121.9	123.9	1.99167	1.989	2.03862	2.04258	2.00604	1.9987	1.98363	2.07335	2.02612	2.0693	2.086	2.09307	1.15462	0.207414	0.0015818	2.80085	527	0.0182433	1.7389	No	No	No	No	No
Q3UKC1	Tax1-binding protein 1 homolog OS=Mus musculus OX=10090 GN=Tax1bp1 PE=1 SV=2	Tax1bp1	85.1	89.5	90.8	94.5	92.5	88.7	91.6	110.3	103.4	106.2	96.7	105.2	1.92993	1.95182	1.95809	1.97543	1.96614	1.94792	1.9619	2.04258	2.01452	2.02612	1.98543	2.02202	1.15461	0.207402	0.000116351	3.93423	155	0.00456244	2.3408	No	No	No	No	No
P05533	Lymphocyte antigen 6A-2/6E-1 OS=Mus musculus OX=10090 GN=Ly6a PE=1 SV=1	Ly6a	69.9	85.3	84.1	86.2	78.2	77.5	90.8	99	93.2	89.4	95.4	94.7	1.84448	1.93095	1.9248	1.93551	1.89321	1.8893	1.95809	1.99564	1.96942	1.95134	1.97955	1.97635	1.15451	0.207281	0.00579571	2.23689	916	0.0384567	1.41503	No	No	No	No	No
Q91VK1	Basic leucine zipper and W2 domain-containing protein 2 OS=Mus musculus OX=10090 GN=Bzw2 PE=1 SV=1	Bzw2	91.1	99.5	111.5	99.9	92.7	100.3	99.4	114.1	104.9	114.5	120.1	118.9	1.95952	1.99782	2.04727	1.99957	1.96708	2.0013	1.99739	2.05729	2.02078	2.05881	2.07954	2.07518	1.15423	0.206936	0.00234173	2.63046	621	0.0229195	1.63979	No	No	No	No	No
Q8BR65	Sin3 histone deacetylase corepressor complex component SDS3 OS=Mus musculus OX=10090 GN=Suds3 PE=1 SV=1	Suds3	97.6	99	97	101	90.9	104.4	98.9	116.7	103.4	106.1	118	123.6	1.98945	1.99564	1.98677	2.00432	1.95856	2.0187	1.9952	2.06707	2.01452	2.02572	2.07188	2.09202	1.15407	0.206725	0.00188908	2.72375	571	0.0201083	1.69662	No	No	No	No	No
O08573	Galectin-9 OS=Mus musculus OX=10090 GN=Lgals9 PE=1 SV=1	Lgals9	87.7	89.3	94.5	88.5	89	89.8	92.5	107.3	99.1	101	108.2	104.8	1.943	1.95085	1.97543	1.94694	1.94939	1.95328	1.96614	2.0306	1.99607	2.00432	2.03423	2.02036	1.15406	0.206722	1.62803e-05	4.78834	53	0.00186701	2.72885	No	No	No	No	No
Q91V12-4	Isoform D of Cytosolic acyl coenzyme A thioester hydrolase OS=Mus musculus OX=10090 GN=Acot7	Acot7	95.5	100.8	119.5	116.9	100.4	105.6	100.4	119.8	114.1	123.5	121.8	129.3	1.98	2.00346	2.07737	2.06781	2.00173	2.02366	2.00173	2.07846	2.05729	2.09167	2.08565	2.1116	1.15262	0.204915	0.00628715	2.20155	951	0.0401823	1.39597	No	No	No	No	No
Q9JHK5	Pleckstrin OS=Mus musculus OX=10090 GN=Plek PE=1 SV=1	Plek	85.1	90.3	103.5	84.9	90.6	90.7	104.2	109.3	96.5	111.9	105.8	111	1.92993	1.95569	2.01494	1.92891	1.95713	1.95761	2.01787	2.03862	1.98453	2.04883	2.02449	2.04532	1.15247	0.204732	0.00879278	2.05587	1088	0.0491199	1.30874	No	No	No	No	No
O88455	7-dehydrocholesterol reductase OS=Mus musculus OX=10090 GN=Dhcr7 PE=1 SV=1	Dhcr7	96.7	83.4	79.3	81.8	85.2	91.9	98.9	105.3	99.8	105.1	98.5	98.6	1.98543	1.92117	1.89927	1.91275	1.93044	1.96332	1.9952	2.02243	1.99913	2.0216	1.99344	1.99388	1.15071	0.202528	0.0058346	2.23399	921	0.0385046	1.41449	No	No	No	No	No
Q91WV0	Protein Dr1 OS=Mus musculus OX=10090 GN=Dr1 PE=1 SV=1	Dr1	94.2	95.7	95	90.5	96.5	98.4	95	113.4	106.1	106.4	110.4	110.4	1.97405	1.98091	1.97772	1.95665	1.98453	1.993	1.97772	2.05461	2.02572	2.02694	2.04297	2.04297	1.15043	0.202171	4.29031e-06	5.36751	22	0.0011853	2.92617	No	No	No	No	No
P11103	Poly [ADP-ribose] polymerase 1 OS=Mus musculus OX=10090 GN=Parp1 PE=1 SV=3	Parp1	91.1	99.3	97.7	95.8	91.5	93.4	88.5	110.7	94.8	109.7	105.8	119.1	1.95952	1.99695	1.98989	1.98137	1.96142	1.97035	1.94694	2.04415	1.97681	2.04021	2.02449	2.07591	1.15037	0.202101	0.00335348	2.4745	728	0.0279979	1.55288	No	No	No	No	No
Q9JK48	Endophilin-B1 OS=Mus musculus OX=10090 GN=Sh3glb1 PE=1 SV=1	Sh3glb1	98	102	98.5	95.6	102.9	95.2	104.1	121.2	111	114.5	109.2	116.1	1.99123	2.0086	1.99344	1.98046	2.01242	1.97864	2.01745	2.0835	2.04532	2.05881	2.03822	2.06483	1.15008	0.201733	8.77207e-05	4.0569	131	0.00406997	2.39041	No	No	No	No	No
Q6URW6	Myosin-14 OS=Mus musculus OX=10090 GN=Myh14 PE=1 SV=1	Myh14	89.2	105.8	98.4	98.4	98.3	95.7	94	115.9	109.7	112.2	104.8	115.4	1.95036	2.02449	1.993	1.993	1.99255	1.98091	1.97313	2.06408	2.04021	2.04999	2.02036	2.06221	1.14916	0.200582	0.00057649	3.23921	343	0.0102155	1.99074	No	No	No	No	No
Q7TPM1	Protein PRRC2B OS=Mus musculus OX=10090 GN=Prrc2b PE=1 SV=1	Prrc2b	89.5	94.8	86.1	93.2	100.6	98.9	85.8	106	94.2	112.6	110.4	109.2	1.95182	1.97681	1.935	1.96942	2.0026	1.9952	1.93349	2.02531	1.97405	2.05154	2.04297	2.03822	1.14865	0.199941	0.00521469	2.28277	877	0.0361401	1.44201	No	No	No	No	No
C0HKG5	Ribonuclease T2-A OS=Mus musculus OX=10090 GN=Rnaset2a PE=1 SV=1	Rnaset2a	98.7	89.5	104.5	108.8	95.7	94.2	94.1	107.2	114.1	106.9	116.6	117.4	1.99432	1.95182	2.01912	2.03663	1.98091	1.97405	1.97359	2.03019	2.05729	2.02898	2.0667	2.06967	1.14818	0.199354	0.00249751	2.60249	644	0.0235712	1.62762	No	No	No	No	No
O89001	Carboxypeptidase D OS=Mus musculus OX=10090 GN=Cpd PE=1 SV=2	Cpd	95.6	99.2	89.5	91.2	96.8	93.2	103.1	118.5	102.1	101.4	108.2	118	1.98046	1.99651	1.95182	1.95999	1.98588	1.96942	2.01326	2.07372	2.00903	2.00604	2.03423	2.07188	1.14789	0.198986	0.00332953	2.47762	725	0.0279129	1.55419	No	No	No	No	No
Q8R105	Vacuolar protein sorting-associated protein 37C OS=Mus musculus OX=10090 GN=Vps37c PE=1 SV=1	Vps37c	90.7	94.8	96	92.8	82.3	84.6	90.9	112.7	97.2	100.6	100.1	107.6	1.95761	1.97681	1.98227	1.96755	1.9154	1.92737	1.95856	2.05192	1.98767	2.0026	2.00043	2.03181	1.14773	0.198783	0.00247719	2.60604	641	0.0234889	1.62914	No	No	No	No	No
O35900	U6 snRNA-associated Sm-like protein LSm2 OS=Mus musculus OX=10090 GN=Lsm2 PE=1 SV=1	Lsm2	110.7	110.3	118.5	115	115.1	106.5	107.7	128.6	121.3	127	129.5	136.1	2.04415	2.04258	2.07372	2.0607	2.06108	2.02735	2.03222	2.10924	2.08386	2.1038	2.11227	2.13386	1.14761	0.198638	0.000151297	3.82017	182	0.00505267	2.29648	No	No	No	No	No
Q80TY0	Formin-binding protein 1 OS=Mus musculus OX=10090 GN=Fnbp1 PE=1 SV=2	Fnbp1	93.3	100.6	95	93.7	94.5	94.8	100.3	115.4	105.3	109.6	105.6	115.1	1.96988	2.0026	1.97772	1.97174	1.97543	1.97681	2.0013	2.06221	2.02243	2.03981	2.02366	2.06108	1.14758	0.198589	9.19715e-05	4.03635	135	0.00414076	2.38292	No	No	No	No	No
Q04207	Transcription factor p65 OS=Mus musculus OX=10090 GN=Rela PE=1 SV=1	Rela	92.6	101.9	101.2	93.4	99.6	101.5	95	120	98.1	108.9	112.7	121.6	1.96661	2.00817	2.00518	1.97035	1.99826	2.00647	1.97772	2.07918	1.99167	2.03703	2.05192	2.08493	1.14685	0.197674	0.0046771	2.33002	843	0.0337217	1.47209	No	No	Yes	No	No
Q9CX86	Heterogeneous nuclear ribonucleoprotein A0 OS=Mus musculus OX=10090 GN=Hnrnpa0 PE=1 SV=1	Hnrnpa0	89	97.7	104.1	96.7	98.1	93.2	86.5	111.3	99.7	110.1	111.2	112.6	1.94939	1.98989	2.01745	1.98543	1.99167	1.96942	1.93702	2.0465	1.9987	2.04179	2.0461	2.05154	1.14664	0.197413	0.00236512	2.62615	625	0.0230003	1.63827	No	No	No	No	No
P21126	Ubiquitin-like protein 4A OS=Mus musculus OX=10090 GN=Ubl4a PE=1 SV=1	Ubl4a	97.5	102.3	99.7	105	95.7	96.1	102.6	124.6	106.7	110.5	107.5	122.7	1.989	2.00988	1.9987	2.02119	1.98091	1.98272	2.01115	2.09552	2.02816	2.04336	2.03141	2.08884	1.1458	0.196356	0.00181121	2.74203	557	0.0197639	1.70413	No	No	No	No	No
P70677	Caspase-3 OS=Mus musculus OX=10090 GN=Casp3 PE=1 SV=1	Casp3	119.9	91.5	97.9	93.6	95	99.6	99.4	118.6	108	112.2	116.9	114.6	2.07882	1.96142	1.99078	1.97128	1.97772	1.99826	1.99739	2.07408	2.03342	2.04999	2.06781	2.05918	1.14567	0.196196	0.00868483	2.06124	1078	0.048967	1.3101	No	No	No	No	No
P63139	Nuclear transcription factor Y subunit beta OS=Mus musculus OX=10090 GN=Nfyb PE=1 SV=1	Nfyb	89.2	106.7	102.8	92.6	92.5	103.9	102.4	124.8	109.5	116	102.5	111.8	1.95036	2.02816	2.01199	1.96661	1.96614	2.01662	2.0103	2.09621	2.03941	2.06446	2.01072	2.04844	1.1454	0.195851	0.00890453	2.05039	1100	0.0492016	1.30802	No	No	Yes	No	No
P31001	Desmin OS=Mus musculus OX=10090 GN=Des PE=1 SV=3	Des	85.7	106.6	102.7	97.7	97.7	94.3	85.2	113.9	104.8	107.5	107.9	113.7	1.93298	2.02776	2.01157	1.98989	1.98989	1.97451	1.93044	2.05652	2.02036	2.03141	2.03302	2.05576	1.14483	0.19513	0.00712551	2.14718	1003	0.0431793	1.36472	No	No	No	No	No
Q60749	KH domain-containing, RNA-binding, signal transduction-associated protein 1 OS=Mus musculus OX=10090 GN=Khdrbs1 PE=1 SV=2	Khdrbs1	92.2	99.7	97.8	94	98.8	92	96.3	113	100.4	110.4	110.1	114.6	1.96473	1.9987	1.99034	1.97313	1.99476	1.96379	1.98363	2.05308	2.00173	2.04297	2.04179	2.05918	1.14475	0.195036	0.000243599	3.61332	234	0.00632734	2.19878	No	No	No	No	No
P42225	Signal transducer and activator of transcription 1 OS=Mus musculus OX=10090 GN=Stat1 PE=1 SV=1	Stat1	94.4	96.2	95.8	93.6	96.4	91.2	98.7	109.1	99.3	116.5	103.5	116.1	1.97497	1.98318	1.98137	1.97128	1.98408	1.95999	1.99432	2.03782	1.99695	2.06633	2.01494	2.06483	1.14408	0.194187	0.000870549	3.06021	399	0.0132611	1.87742	No	No	Yes	No	No
Q9D287	Pre-mRNA-splicing factor SPF27 OS=Mus musculus OX=10090 GN=Bcas2 PE=1 SV=1	Bcas2	87.8	103.5	98.8	87.5	97.8	96.2	89	110.8	102.3	102.5	110.1	113.9	1.94349	2.01494	1.99476	1.94201	1.99034	1.98318	1.94939	2.04454	2.00988	2.01072	2.04179	2.05652	1.14357	0.19354	0.00326848	2.48565	718	0.0276683	1.55802	No	No	No	No	No
P63002	TLE family member 5 OS=Mus musculus OX=10090 GN=Tle5 PE=1 SV=1	Tle5	82.8	103.4	86.1	85.7	86.8	91.8	93.8	107.8	103.9	97.6	99.6	105.9	1.91803	2.01452	1.935	1.93298	1.93852	1.96284	1.9722	2.03262	2.01662	1.98945	1.99826	2.0249	1.14327	0.193171	0.00466709	2.33095	841	0.0337296	1.47199	No	No	No	No	No
Q60710	Deoxynucleoside triphosphate triphosphohydrolase SAMHD1 OS=Mus musculus OX=10090 GN=Samhd1 PE=1 SV=3	Samhd1	94.3	100.4	108.7	104.7	98.3	97.4	98.4	113.2	99.2	117.7	116	127.2	1.97451	2.00173	2.03623	2.01995	1.99255	1.98856	1.993	2.05385	1.99651	2.07078	2.06446	2.10449	1.14301	0.192835	0.00808861	2.09213	1046	0.0470006	1.3279	No	No	No	No	No
O08583	THO complex subunit 4 OS=Mus musculus OX=10090 GN=Alyref PE=1 SV=3	Alyref	91.1	95.2	105.4	95.3	106.1	92.7	94.1	111.4	108.9	113.8	113.6	107.1	1.95952	1.97864	2.02284	1.97909	2.02572	1.96708	1.97359	2.04689	2.03703	2.05614	2.05538	2.02979	1.1424	0.192072	0.00103634	2.9845	428	0.014717	1.83218	No	No	No	No	No
Q99PL5	Ribosome-binding protein 1 OS=Mus musculus OX=10090 GN=Rrbp1 PE=1 SV=2	Rrbp1	91.5	100.4	86.3	88.2	91.6	95.9	98.6	114.1	97.4	103.4	105.4	111.7	1.96142	2.00173	1.93601	1.94547	1.9619	1.98182	1.99388	2.05729	1.98856	2.01452	2.02284	2.04805	1.14146	0.190875	0.00343169	2.46449	733	0.0284554	1.54583	No	No	No	No	No
Q9D1N2	Glycosylphosphatidylinositol-anchored high density lipoprotein-binding protein 1 OS=Mus musculus OX=10090 GN=Gpihbp1 PE=1 SV=1	Gpihbp1	101	114.7	102.5	113.3	106.4	102.4	93.4	120.4	112.4	122.1	121.5	121.6	2.00432	2.05956	2.01072	2.05423	2.02694	2.0103	1.97035	2.08063	2.05077	2.08672	2.08458	2.08493	1.14107	0.190382	0.00315497	2.50101	708	0.0270846	1.56728	No	No	No	No	No
Q8K1B8	Fermitin family homolog 3 OS=Mus musculus OX=10090 GN=Fermt3 PE=1 SV=1	Fermt3	97.1	101.2	93.1	87.1	90	89.3	96.6	112.5	96.1	101.2	106.2	117.3	1.98722	2.00518	1.96895	1.94002	1.95424	1.95085	1.98498	2.05115	1.98272	2.00518	2.02612	2.0693	1.14092	0.190201	0.0067098	2.17329	976	0.041785	1.37898	No	No	No	No	No
Q9QZH3	Peptidyl-prolyl cis-trans isomerase E OS=Mus musculus OX=10090 GN=Ppie PE=1 SV=2	Ppie	90	102.3	97	96.5	93.5	94.6	93.9	107.4	105.5	115.6	111.4	104.3	1.95424	2.00988	1.98677	1.98453	1.97081	1.97589	1.97267	2.031	2.02325	2.06296	2.04689	2.01828	1.14088	0.190148	0.000249791	3.60242	239	0.00635242	2.19706	No	No	No	No	No
Q922Q8	Leucine-rich repeat-containing protein 59 OS=Mus musculus OX=10090 GN=Lrrc59 PE=1 SV=1	Lrrc59	96.2	96.2	88.1	87.5	95.6	94.6	102.9	113.9	103.5	102.3	108.7	110.3	1.98318	1.98318	1.94498	1.94201	1.98046	1.97589	2.01242	2.05652	2.01494	2.00988	2.03623	2.04258	1.1408	0.19004	0.00142276	2.84687	501	0.0172606	1.76295	No	No	No	No	No
A2AR02	Peptidyl-prolyl cis-trans isomerase G OS=Mus musculus OX=10090 GN=Ppig PE=1 SV=1	Ppig	92.1	95.6	101.3	103.7	104.5	93.5	99.7	118.8	101.2	112.8	112.4	117.2	1.96426	1.98046	2.00561	2.01578	2.01912	1.97081	1.9987	2.07482	2.00518	2.05231	2.05077	2.06893	1.14044	0.189591	0.00246209	2.6087	637	0.0234923	1.62907	No	No	No	No	No
Q8C8U0	Liprin-beta-1 OS=Mus musculus OX=10090 GN=Ppfibp1 PE=1 SV=3	Ppfibp1	95.7	104.8	105.3	96.2	94.8	99.2	98.6	115.8	104.7	119.4	107.7	118	1.98091	2.02036	2.02243	1.98318	1.97681	1.99651	1.99388	2.06371	2.01995	2.077	2.03222	2.07188	1.13999	0.189027	0.00114763	2.9402	451	0.0154662	1.81062	No	No	No	No	No
Q99JR8	SWI/SNF-related matrix-associated actin-dependent regulator of chromatin subfamily D member 2 OS=Mus musculus OX=10090 GN=Smarcd2 PE=1 SV=2	Smarcd2	94.8	97.2	97.7	98.8	100.8	92.6	95.7	106	106.9	116.3	107.8	114.7	1.97681	1.98767	1.98989	1.99476	2.00346	1.96661	1.98091	2.02531	2.02898	2.06558	2.03262	2.05956	1.13988	0.188877	7.79961e-05	4.10793	121	0.00391785	2.40695	No	No	No	No	No
Q62318	Transcription intermediary factor 1-beta OS=Mus musculus OX=10090 GN=Trim28 PE=1 SV=3	Trim28	94.3	104.4	96.9	92.3	93.7	91.7	90.6	110.8	96.3	107.6	112.6	113.2	1.97451	2.0187	1.98632	1.9652	1.97174	1.96237	1.95713	2.04454	1.98363	2.03181	2.05154	2.05385	1.13978	0.188755	0.00271371	2.56644	660	0.0249908	1.60222	No	No	No	Yes	No
O08808	Protein diaphanous homolog 1 OS=Mus musculus OX=10090 GN=Diaph1 PE=1 SV=1	Diaph1	96.1	89.1	100.1	98.7	93.7	90.6	91.6	108.4	101.6	110.7	105.7	110.8	1.98272	1.94988	2.00043	1.99432	1.97174	1.95713	1.9619	2.03503	2.00689	2.04415	2.02407	2.04454	1.13969	0.188639	0.000289692	3.53806	254	0.00693209	2.15914	No	No	No	No	No
Q8CGZ0	Calcium homeostasis endoplasmic reticulum protein OS=Mus musculus OX=10090 GN=Cherp PE=1 SV=1	Cherp	95.6	97.5	93.8	96.1	90.1	93	87.3	113.1	98.1	109.5	107.7	103.3	1.98046	1.989	1.9722	1.98272	1.95472	1.96848	1.94101	2.05346	1.99167	2.03941	2.03222	2.0141	1.13924	0.188073	0.000712653	3.14712	371	0.0116752	1.93274	No	No	No	No	No
Q0VBL3	RNA-binding protein 15 OS=Mus musculus OX=10090 GN=Rbm15 PE=1 SV=1	Rbm15	88.1	102.4	96.7	95.2	95.2	87.5	94.2	109.3	92.5	111.4	108.8	114.5	1.94498	2.0103	1.98543	1.97864	1.97864	1.94201	1.97405	2.03862	1.96614	2.04689	2.03663	2.05881	1.13924	0.18807	0.00874815	2.05808	1085	0.0490057	1.30975	No	No	No	No	No
P56960	Exosome component 10 OS=Mus musculus OX=10090 GN=Exosc10 PE=1 SV=2	Exosc10	89.9	109.2	109.2	101.7	104.4	95.5	103.8	118.8	109.1	128.1	114.1	110.6	1.95376	2.03822	2.03822	2.00732	2.0187	1.98	2.0162	2.07482	2.03782	2.10755	2.05729	2.04376	1.13911	0.187902	0.00869657	2.06065	1082	0.0488519	1.31112	No	No	No	No	No
Q3TZZ7	Extended synaptotagmin-2 OS=Mus musculus OX=10090 GN=Esyt2 PE=1 SV=1	Esyt2	90.2	102	104.4	95.7	98	96	96.6	116.8	102.3	111.7	107.8	117	1.95521	2.0086	2.0187	1.98091	1.99123	1.98227	1.98498	2.06744	2.00988	2.04805	2.03262	2.06819	1.13902	0.187799	0.00152042	2.81804	519	0.0178056	1.74944	No	No	No	No	No
P16330	2',3'-cyclic-nucleotide 3'-phosphodiesterase OS=Mus musculus OX=10090 GN=Cnp PE=1 SV=3	Cnp	96	97.3	110	98.6	90	94.4	94.2	114.7	101.2	110.4	109.5	117.7	1.98227	1.98811	2.04139	1.99388	1.95424	1.97497	1.97405	2.05956	2.00518	2.04297	2.03941	2.07078	1.13872	0.187415	0.00425481	2.37112	801	0.0322856	1.49099	No	No	No	No	No
O88456	Calpain small subunit 1 OS=Mus musculus OX=10090 GN=Capns1 PE=1 SV=1	Capns1	101.3	96.3	109.1	104.6	104.8	100.4	99.8	120.9	107	115.5	118.4	120.6	2.00561	1.98363	2.03782	2.01953	2.02036	2.00173	1.99913	2.08243	2.02938	2.06258	2.07335	2.08135	1.13829	0.186873	0.000598229	3.22313	349	0.0104184	1.9822	No	No	No	No	No
Q9JLQ0	CD2-associated protein OS=Mus musculus OX=10090 GN=Cd2ap PE=1 SV=3	Cd2ap	91.6	100.4	101	93.8	97.1	99.1	88.7	116.2	94.3	111.3	108.8	115.3	1.9619	2.00173	2.00432	1.9722	1.98722	1.99607	1.94792	2.06521	1.97451	2.0465	2.03663	2.06183	1.1378	0.186246	0.0079783	2.09809	1040	0.046627	1.33136	No	No	No	No	No
Q9Z0P5	Twinfilin-2 OS=Mus musculus OX=10090 GN=Twf2 PE=1 SV=1	Twf2	100.5	99.5	104.9	105.4	95.2	99.5	95.1	108.8	104.5	116.8	112.3	126.3	2.00217	1.99782	2.02078	2.02284	1.97864	1.99782	1.97818	2.03663	2.01912	2.06744	2.05038	2.1014	1.13724	0.185534	0.00296358	2.52818	689	0.0261431	1.58264	No	No	No	No	No
O88532	Zinc finger RNA-binding protein OS=Mus musculus OX=10090 GN=Zfr PE=1 SV=2	Zfr	95.1	98.2	100.7	95.9	100.8	103.2	98	118.5	97.8	109.7	120.5	115.5	1.97818	1.99211	2.00303	1.98182	2.00346	2.01368	1.99123	2.07372	1.99034	2.04021	2.08099	2.06258	1.13716	0.185433	0.00392657	2.40599	772	0.0309141	1.50984	No	No	No	No	No
Q61074	Protein phosphatase 1G OS=Mus musculus OX=10090 GN=Ppm1g PE=1 SV=3	Ppm1g	90.3	99.1	96.5	92.9	88.7	97.6	88.3	110.2	96.3	107	108	109.2	1.95569	1.99607	1.98453	1.96802	1.94792	1.98945	1.94596	2.04218	1.98363	2.02938	2.03342	2.03822	1.1371	0.185357	0.00147545	2.83108	511	0.0175494	1.75574	No	No	No	No	No
Q8R4U7	Leucine zipper protein 1 OS=Mus musculus OX=10090 GN=Luzp1 PE=1 SV=2	Luzp1	94.8	91	83.1	82.4	88.4	90.5	91.7	113	95.3	104.8	93.5	98.5	1.97681	1.95904	1.9196	1.91593	1.94645	1.95665	1.96237	2.05308	1.97909	2.02036	1.97081	1.99344	1.13706	0.185313	0.00647465	2.18878	965	0.0407802	1.38955	No	No	No	No	No
Q91YJ3	Thymocyte nuclear protein 1 OS=Mus musculus OX=10090 GN=Thyn1 PE=1 SV=1	Thyn1	82.5	91.9	100.7	99.7	100.9	92.1	93.2	107.2	101.9	110.4	105.3	112	1.91645	1.96332	2.00303	1.9987	2.00389	1.96426	1.96942	2.03019	2.00817	2.04297	2.02243	2.04922	1.13694	0.185161	0.00442711	2.35388	818	0.0328948	1.48287	No	No	No	No	No
Q9QYF1	Retinol dehydrogenase 11 OS=Mus musculus OX=10090 GN=Rdh11 PE=1 SV=2	Rdh11	101.6	102.9	104.3	95.4	97.9	99.9	96.6	116.8	108.9	118.5	108.8	114.2	2.00689	2.01242	2.01828	1.97955	1.99078	1.99957	1.98498	2.06744	2.03703	2.07372	2.03663	2.05767	1.13667	0.184818	0.00011719	3.93111	157	0.00453684	2.34325	No	No	No	No	No
Q9ERA6	Tuftelin-interacting protein 11 OS=Mus musculus OX=10090 GN=Tfip11 PE=1 SV=1	Tfip11	98.3	97.3	92.4	96.8	97.7	92.7	88.2	109.8	103.7	108.8	105.9	110.3	1.99255	1.98811	1.96567	1.98588	1.98989	1.96708	1.94547	2.0406	2.01578	2.03663	2.0249	2.04258	1.13642	0.184494	0.000100424	3.99816	146	0.00418068	2.37875	No	No	No	No	No
P23949	mRNA decay activator protein ZFP36L2 OS=Mus musculus OX=10090 GN=Zfp36l2 PE=1 SV=2	Zfp36l2	95.2	89.3	102.9	94.6	91.1	91.6	96.2	110.2	103.2	119.2	100	103.7	1.97864	1.95085	2.01242	1.97589	1.95952	1.9619	1.98318	2.04218	2.01368	2.07628	2	2.01578	1.13606	0.184035	0.00354199	2.45075	744	0.0289357	1.53857	No	No	No	No	No
Q7TNV0	Protein DEK OS=Mus musculus OX=10090 GN=Dek PE=1 SV=1	Dek	105.5	103.4	99.5	97.4	105.7	100.8	101.8	119.1	110	114.5	119.6	116.1	2.02325	2.01452	1.99782	1.98856	2.02407	2.00346	2.00775	2.07591	2.04139	2.05881	2.07773	2.06483	1.13572	0.183611	4.51703e-05	4.34515	91	0.00301698	2.52043	No	No	No	No	No
Q9D379	Epoxide hydrolase 1 OS=Mus musculus OX=10090 GN=Ephx1 PE=1 SV=2	Ephx1	90.7	96.8	107.6	104.7	101.4	101.6	96.7	114.3	104.9	118.3	112.3	117.4	1.95761	1.98588	2.03181	2.01995	2.00604	2.00689	1.98543	2.05805	2.02078	2.07298	2.05038	2.06967	1.13521	0.18296	0.00232453	2.63366	619	0.0228247	1.64159	No	No	No	No	No
Q9DC23	DnaJ homolog subfamily C member 10 OS=Mus musculus OX=10090 GN=Dnajc10 PE=1 SV=2	Dnajc10	101.1	103.6	97.5	97.2	102.9	98.1	102.9	118	104.1	114.4	112.3	121.4	2.00475	2.01536	1.989	1.98767	2.01242	1.99167	2.01242	2.07188	2.01745	2.05843	2.05038	2.08422	1.13505	0.182755	0.000526143	3.2789	330	0.0096906	2.01365	No	No	No	No	No
Q8BX70	Vacuolar protein sorting-associated protein 13C OS=Mus musculus OX=10090 GN=Vps13c PE=1 SV=2	Vps13c	90.3	92.7	106	93.6	89.9	92.8	89.8	109	98.1	106.4	105.2	112.3	1.95569	1.96708	2.02531	1.97128	1.95376	1.96755	1.95328	2.03743	1.99167	2.02694	2.02202	2.05038	1.13479	0.182424	0.00282392	2.54915	674	0.0254656	1.59405	No	No	No	No	No
A6H5Z3	Exocyst complex component 6B OS=Mus musculus OX=10090 GN=Exoc6b PE=1 SV=1	Exoc6b	91.8	93.2	98.4	91.4	92.6	95	92	109.1	106.3	105.3	100.3	109.3	1.96284	1.96942	1.993	1.96095	1.96661	1.97772	1.96379	2.03782	2.02653	2.02243	2.0013	2.03862	1.1345	0.182063	2.95933e-05	4.52881	68	0.00264512	2.57755	No	No	No	No	No
Q91ZX7	Prolow-density lipoprotein receptor-related protein 1 OS=Mus musculus OX=10090 GN=Lrp1 PE=1 SV=1	Lrp1	93.5	92.4	98	92.3	86.5	90.7	88.9	106.8	94.5	102	106	111.1	1.97081	1.96567	1.99123	1.9652	1.93702	1.95761	1.9489	2.02857	1.97543	2.0086	2.02531	2.04571	1.1343	0.1818	0.00148457	2.8284	512	0.0176235	1.75391	No	No	No	No	No
Q9D883	Splicing factor U2AF 35 kDa subunit OS=Mus musculus OX=10090 GN=U2af1 PE=1 SV=4	U2af1	95.6	100	91	90.7	89.3	87.1	97.5	105.6	105.1	98.3	111	107.6	1.98046	2	1.95904	1.95761	1.95085	1.94002	1.989	2.02366	2.0216	1.99255	2.04532	2.03181	1.13428	0.181771	0.00119662	2.92204	463	0.0157086	1.80386	No	No	No	No	No
P27808	Alpha-1,3-mannosyl-glycoprotein 2-beta-N-acetylglucosaminyltransferase OS=Mus musculus OX=10090 GN=Mgat1 PE=1 SV=1	Mgat1	87.4	97.2	93.4	91.1	91.7	91.4	95.2	108.2	103.1	102.8	101	109.3	1.94151	1.98767	1.97035	1.95952	1.96237	1.96095	1.97864	2.03423	2.01326	2.01199	2.00432	2.03862	1.13401	0.181437	9.56496e-05	4.01932	143	0.00406544	2.39089	No	No	No	No	No
Q3UW53	Protein Niban 1 OS=Mus musculus OX=10090 GN=Niban1 PE=1 SV=2	Niban1	97.3	86.8	97.7	93.3	92.4	89.8	97.8	107.4	95.6	105.6	107.2	114.7	1.98811	1.93852	1.98989	1.96988	1.96567	1.95328	1.99034	2.031	1.98046	2.02366	2.03019	2.05956	1.13372	0.181064	0.00302857	2.51876	696	0.0264477	1.57761	No	No	No	No	No
Q8CD15	Ribosomal oxygenase 2 OS=Mus musculus OX=10090 GN=Riox2 PE=1 SV=2	Riox2	92.2	95.9	92.2	85.7	92.6	95.6	96.1	105.6	98	114.2	98.6	110.2	1.96473	1.98182	1.96473	1.93298	1.96661	1.98046	1.98272	2.02366	1.99123	2.05767	1.99388	2.04218	1.13369	0.181029	0.00239173	2.62129	626	0.023222	1.6341	No	No	No	No	No
Q8C0L8	Conserved oligomeric Golgi complex subunit 5 OS=Mus musculus OX=10090 GN=Cog5 PE=1 SV=3	Cog5	87.8	94.8	92.2	98.2	95	94.2	97.5	110.5	104.3	115.1	94.6	109.6	1.94349	1.97681	1.96473	1.99211	1.97772	1.97405	1.989	2.04336	2.01828	2.06108	1.97589	2.03981	1.13345	0.180727	0.00357294	2.44697	748	0.0290325	1.53711	No	No	No	No	No
Q5DTM8	E3 ubiquitin-protein ligase BRE1A OS=Mus musculus OX=10090 GN=Rnf20 PE=1 SV=2	Rnf20	98.7	99.1	94.8	96.6	96.5	92.3	99.4	110.4	104.9	108.7	110.6	113.6	1.99432	1.99607	1.97681	1.98498	1.98453	1.9652	1.99739	2.04297	2.02078	2.03623	2.04376	2.05538	1.13298	0.180121	1.72851e-05	4.76233	55	0.00191016	2.71893	No	No	No	Yes	No
Q99K28	ADP-ribosylation factor GTPase-activating protein 2 OS=Mus musculus OX=10090 GN=Arfgap2 PE=1 SV=1	Arfgap2	98.1	108.2	95.3	98.3	95.6	101.9	87.3	113.2	105.5	110.8	108.8	115.6	1.99167	2.03423	1.97909	1.99255	1.98046	2.00817	1.94101	2.05385	2.02325	2.04454	2.03663	2.06296	1.13255	0.17958	0.00315949	2.50038	709	0.0270851	1.56727	No	No	No	No	No
Q5SUF2	Luc7-like protein 3 OS=Mus musculus OX=10090 GN=Luc7l3 PE=1 SV=1	Luc7l3	94.2	97.2	99.3	93.7	95.4	89.3	95	109.5	102.5	106.5	106.3	112.2	1.97405	1.98767	1.99695	1.97174	1.97955	1.95085	1.97772	2.03941	2.01072	2.02735	2.02653	2.04999	1.13206	0.178948	8.60613e-05	4.06519	129	0.00405489	2.39202	No	No	No	No	No
P61965	WD repeat-containing protein 5 OS=Mus musculus OX=10090 GN=Wdr5 PE=1 SV=1	Wdr5	89.1	105	101.2	102	107.4	105.4	106.6	121.2	110	116.8	117.5	113.8	1.94988	2.02119	2.00518	2.0086	2.031	2.02284	2.02776	2.0835	2.04139	2.06744	2.07004	2.05614	1.1316	0.178368	0.00304538	2.51636	698	0.0265184	1.57645	No	No	No	No	No
Q8C3X8	Lipase maturation factor 2 OS=Mus musculus OX=10090 GN=Lmf2 PE=1 SV=1	Lmf2	97.4	107.9	109.9	98.3	106.3	103.7	110.2	124.9	116.6	117.2	116.6	117.7	1.98856	2.03302	2.041	1.99255	2.02653	2.01578	2.04218	2.09656	2.0667	2.06893	2.0667	2.07078	1.13153	0.178269	0.000633522	3.19824	359	0.0107258	1.96957	No	No	No	No	No
O35298	Acyloxyacyl hydrolase OS=Mus musculus OX=10090 GN=Aoah PE=1 SV=1	Aoah	92.7	101.5	102.5	104.6	103.8	91.8	93.3	107.4	107.9	110.6	115.1	116.7	1.96708	2.00647	2.01072	2.01953	2.0162	1.96284	1.96988	2.031	2.03302	2.04376	2.06108	2.06707	1.13124	0.177902	0.00196444	2.70676	581	0.0205505	1.68718	No	No	No	No	No
Q60772	Cyclin-dependent kinase 4 inhibitor C OS=Mus musculus OX=10090 GN=Cdkn2c PE=1 SV=1	Cdkn2c	115.7	115.9	114.7	116.3	112.7	105	112.8	133.9	114.3	131.8	124.6	136.1	2.06333	2.06408	2.05956	2.06558	2.05192	2.02119	2.05231	2.12678	2.05805	2.11992	2.09552	2.13386	1.13098	0.177573	0.0027782	2.55624	668	0.0252783	1.59725	No	No	No	No	No
Q9D0L8	mRNA cap guanine-N7 methyltransferase OS=Mus musculus OX=10090 GN=Rnmt PE=1 SV=1	Rnmt	91.2	98.1	97.3	101.7	95.3	92.6	94.4	109	96.2	110.5	111	114.6	1.95999	1.99167	1.98811	2.00732	1.97909	1.96661	1.97497	2.03743	1.98318	2.04336	2.04532	2.05918	1.13006	0.176403	0.00243766	2.61303	631	0.0234804	1.6293	No	No	No	No	No
Q9DAZ9	Abscission/NoCut checkpoint regulator OS=Mus musculus OX=10090 GN=Zfyve19 PE=1 SV=2	Zfyve19	83.1	92.7	83	80.8	86.4	83.9	85.8	101.9	92.5	100.2	94.9	91.2	1.9196	1.96708	1.91908	1.90741	1.93651	1.92376	1.93349	2.00817	1.96614	2.00087	1.97727	1.95999	1.12973	0.175978	0.00111184	2.95396	443	0.0152546	1.8166	No	No	No	No	No
Q9D1J3	SAP domain-containing ribonucleoprotein OS=Mus musculus OX=10090 GN=Sarnp PE=1 SV=3	Sarnp	92.3	98.7	100.6	93.5	100.3	97.4	94.2	110.7	101.9	111.5	110.1	112.1	1.9652	1.99432	2.0026	1.97081	2.0013	1.98856	1.97405	2.04415	2.00817	2.04727	2.04179	2.04961	1.12972	0.175964	0.000209095	3.67966	218	0.00582973	2.23435	No	No	No	No	No
Q62422	Osteoclast-stimulating factor 1 OS=Mus musculus OX=10090 GN=Ostf1 PE=1 SV=2	Ostf1	104.4	98.3	95.8	99.7	95.6	103.7	103.4	118.4	104.6	115.7	107.9	118.9	2.0187	1.99255	1.98137	1.9987	1.98046	2.01578	2.01452	2.07335	2.01953	2.06333	2.03302	2.07518	1.12955	0.175745	0.00129269	2.8885	479	0.0164029	1.78508	No	No	No	No	No
Q9Z1Q9	Valine--tRNA ligase OS=Mus musculus OX=10090 GN=Vars1 PE=1 SV=1	Vars1	94	97.1	97.8	96.4	97.8	93.9	102.1	111.8	103.8	107.7	110.6	114	1.97313	1.98722	1.99034	1.98408	1.99034	1.97267	2.00903	2.04844	2.0162	2.03222	2.04376	2.0569	1.12952	0.175715	6.66841e-05	4.17598	109	0.0037184	2.42964	No	No	No	No	No
Q9R0U0	Serine/arginine-rich splicing factor 10 OS=Mus musculus OX=10090 GN=Srsf10 PE=1 SV=2	Srsf10	90.8	102.7	98.8	98.8	103.9	97.4	109.4	116.9	112.9	116.8	112.4	107.2	1.95809	2.01157	1.99476	1.99476	2.01662	1.98856	2.03902	2.06781	2.05269	2.06744	2.05077	2.03019	1.1295	0.175679	0.00199642	2.69975	583	0.0208134	1.68166	No	No	No	No	No
Q6PDQ2	Chromodomain-helicase-DNA-binding protein 4 OS=Mus musculus OX=10090 GN=Chd4 PE=1 SV=1	Chd4	93.6	104.2	101.7	94.8	99.4	99.1	98.4	119.5	100.7	112.1	109.3	116	1.97128	2.01787	2.00732	1.97681	1.99739	1.99607	1.993	2.07737	2.00303	2.04961	2.03862	2.06446	1.1294	0.175554	0.00222459	2.65275	615	0.0219855	1.65786	No	No	No	No	No
Q99PG2	Opioid growth factor receptor OS=Mus musculus OX=10090 GN=Ogfr PE=1 SV=1	Ogfr	113.6	104.2	99.7	97.8	94.9	95.3	104.1	113.8	111.4	113.8	114.6	118.6	2.05538	2.01787	1.9987	1.99034	1.97727	1.97909	2.01745	2.05614	2.04689	2.05614	2.05918	2.07408	1.12892	0.17494	0.00215559	2.66643	610	0.0214781	1.668	No	No	No	No	No
Q6DVA0	LEM domain-containing protein 2 OS=Mus musculus OX=10090 GN=Lemd2 PE=1 SV=1	Lemd2	88.8	99.9	97.6	92.5	94.1	102.6	88.6	110.2	101	111.5	106.3	106.4	1.94841	1.99957	1.98945	1.96614	1.97359	2.01115	1.94743	2.04218	2.00432	2.04727	2.02653	2.02694	1.12869	0.174643	0.00202679	2.69319	588	0.0209504	1.67881	No	No	No	No	No
Q6P1E1	Zinc finger MIZ domain-containing protein 1 OS=Mus musculus OX=10090 GN=Zmiz1 PE=1 SV=1	Zmiz1	97.9	117.5	107.3	108.8	112.1	100.1	105.4	128	110.5	117.5	120.7	127.1	1.99078	2.07004	2.0306	2.03663	2.04961	2.00043	2.02284	2.10721	2.04336	2.07004	2.08171	2.10415	1.12845	0.174339	0.00752639	2.12341	1020	0.0448484	1.34825	No	No	Yes	No	No
P50429	Arylsulfatase B OS=Mus musculus OX=10090 GN=Arsb PE=1 SV=3	Arsb	89.4	73.9	81.4	83.2	78.6	74.6	76.2	88.4	89.1	87.8	95.6	88.3	1.95134	1.86864	1.91062	1.92012	1.89542	1.87274	1.88195	1.94645	1.94988	1.94349	1.98046	1.94596	1.12844	0.174331	0.00444698	2.35193	821	0.0329218	1.48252	No	No	No	No	No
P97360	Transcription factor ETV6 OS=Mus musculus OX=10090 GN=Etv6 PE=1 SV=1	Etv6	76.5	95.5	83.8	88.5	85.6	84.8	87.6	100.1	88.4	100.1	98.1	98.7	1.88366	1.98	1.92324	1.94694	1.93247	1.9284	1.9425	2.00043	1.94645	2.00043	1.99167	1.99432	1.12827	0.174119	0.00702917	2.1531	998	0.0428089	1.36847	No	No	Yes	No	No
Q9WVR4	Fragile X mental retardation syndrome-related protein 2 OS=Mus musculus OX=10090 GN=Fxr2 PE=1 SV=1	Fxr2	94.3	98.8	92.8	92.8	93.6	93	96.9	113.1	96.7	112.6	104.2	107	1.97451	1.99476	1.96755	1.96755	1.97128	1.96848	1.98632	2.05346	1.98543	2.05154	2.01787	2.02938	1.12812	0.173918	0.00108428	2.96486	439	0.015012	1.82356	No	No	No	No	No
P24547	Inosine-5'-monophosphate dehydrogenase 2 OS=Mus musculus OX=10090 GN=Impdh2 PE=1 SV=2	Impdh2	96	105.5	104.5	96	98.5	106.4	104.7	124.7	102.8	117.9	110.7	117.3	1.98227	2.02325	2.01912	1.98227	1.99344	2.02694	2.01995	2.09587	2.01199	2.07151	2.04415	2.0693	1.12811	0.173902	0.00583516	2.23395	922	0.0384665	1.41492	No	No	No	No	No
Q60605-2	Isoform Smooth muscle of Myosin light polypeptide 6 OS=Mus musculus OX=10090 GN=Myl6	Myl6	93.1	99	102.6	99.1	98.4	100.7	87.5	112.9	106.2	107.4	110.9	110.8	1.96895	1.99564	2.01115	1.99607	1.993	2.00303	1.94201	2.05269	2.02612	2.031	2.04493	2.04454	1.12798	0.173746	0.00100593	2.99743	423	0.014454	1.84001	No	No	No	No	No
P11031	Activated RNA polymerase II transcriptional coactivator p15 OS=Mus musculus OX=10090 GN=Sub1 PE=1 SV=3	Sub1	105.5	99.7	106	104.9	98.6	96.6	91.2	117.5	99.6	113	116.2	119.7	2.02325	1.9987	2.02531	2.02078	1.99388	1.98498	1.95999	2.07004	1.99826	2.05308	2.06521	2.07809	1.12797	0.173731	0.00899181	2.04615	1104	0.0495038	1.30536	No	No	Yes	No	No
O35074	Prostacyclin synthase OS=Mus musculus OX=10090 GN=Ptgis PE=1 SV=1	Ptgis	96.7	110.6	94.4	87	98.1	100.2	96	112.9	102.3	114.7	110.1	110	1.98543	2.04376	1.97497	1.93952	1.99167	2.00087	1.98227	2.05269	2.00988	2.05956	2.04179	2.04139	1.12738	0.172973	0.00758838	2.11985	1022	0.0451293	1.34554	No	No	No	No	No
Q62186	Translocon-associated protein subunit delta OS=Mus musculus OX=10090 GN=Ssr4 PE=1 SV=1	Ssr4	96.5	98.5	88.5	91.3	99.4	97.3	106.2	115.3	109.6	104.1	104.6	112.1	1.98453	1.99344	1.94694	1.96047	1.99739	1.98811	2.02612	2.06183	2.03981	2.01745	2.01953	2.04961	1.12731	0.172888	0.00330477	2.48086	721	0.0278591	1.55503	No	No	No	No	No
Q3UL36	Arginine and glutamate-rich protein 1 OS=Mus musculus OX=10090 GN=Arglu1 PE=1 SV=2	Arglu1	90	97.1	97.2	89.9	99.5	89.3	97.5	111	96.7	105.9	104.3	113.8	1.95424	1.98722	1.98767	1.95376	1.99782	1.95085	1.989	2.04532	1.98543	2.0249	2.01828	2.05614	1.12699	0.172481	0.00366985	2.43535	752	0.0296614	1.52781	No	No	No	No	No
Q9CY50	Translocon-associated protein subunit alpha OS=Mus musculus OX=10090 GN=Ssr1 PE=1 SV=1	Ssr1	95.7	99.7	93.2	89.3	97.1	99	110	119.3	104.4	107.2	105.2	114.5	1.98091	1.9987	1.96942	1.95085	1.98722	1.99564	2.04139	2.07664	2.0187	2.03019	2.02202	2.05881	1.12696	0.172435	0.00825626	2.08322	1055	0.0475655	1.32271	No	No	No	No	No
A2APT9	Kelch domain-containing protein 7A OS=Mus musculus OX=10090 GN=Klhdc7a PE=1 SV=3	Klhdc7a	99.9	103.6	96.2	95.7	98.3	107.9	108.8	111.9	114.9	116.2	119.8	109	1.99957	2.01536	1.98318	1.98091	1.99255	2.03302	2.03663	2.04883	2.06032	2.06521	2.07846	2.03743	1.12686	0.172306	0.00134937	2.86987	484	0.0169452	1.77095	No	No	No	No	No
Q9QXK3	Coatomer subunit gamma-2 OS=Mus musculus OX=10090 GN=Copg2 PE=1 SV=1	Copg2	95.2	103.2	93.5	102.6	101.2	97.8	106.6	119.3	109.9	110	107.5	116.7	1.97864	2.01368	1.97081	2.01115	2.00518	1.99034	2.02776	2.07664	2.041	2.04139	2.03141	2.06707	1.12664	0.172025	0.00127889	2.89317	477	0.0162958	1.78793	No	No	No	No	No
Q61129	Complement factor I OS=Mus musculus OX=10090 GN=Cfi PE=1 SV=3	Cfi	100.7	91.4	96.9	86.1	95.4	90	92.6	106.7	95	104.3	110	109.5	2.00303	1.96095	1.98632	1.935	1.97955	1.95424	1.96661	2.02816	1.97772	2.01828	2.04139	2.03941	1.12647	0.171814	0.00416233	2.38066	797	0.0317424	1.49836	No	No	No	No	No
Q3V009	Transmembrane emp24 domain-containing protein 1 OS=Mus musculus OX=10090 GN=Tmed1 PE=1 SV=1	Tmed1	116	127.8	116.6	129.1	115.2	120.4	108.4	135.5	139	134	125	137.1	2.06446	2.10653	2.0667	2.11093	2.06145	2.08063	2.03503	2.13194	2.14301	2.1271	2.09691	2.13704	1.12638	0.171697	0.00365064	2.43763	751	0.0295454	1.52951	No	No	No	No	No
Q80XI4	Phosphatidylinositol 5-phosphate 4-kinase type-2 beta OS=Mus musculus OX=10090 GN=Pip4k2b PE=1 SV=1	Pip4k2b	98.6	93.4	90.4	91.9	93.7	88.5	90.4	104.7	96.4	107.9	100.6	110.7	1.99388	1.97035	1.95617	1.96332	1.97174	1.94694	1.95617	2.01995	1.98408	2.03302	2.0026	2.04415	1.12602	0.171228	0.00104233	2.98199	431	0.0146991	1.83271	No	No	No	No	No
Q8CFX1	GDH/6PGL endoplasmic bifunctional protein OS=Mus musculus OX=10090 GN=H6pd PE=1 SV=2	H6pd	96.6	96.9	101	97.8	98.2	96.5	100	116.2	99.4	109.5	112.2	115.2	1.98498	1.98632	2.00432	1.99034	1.99211	1.98453	2	2.06521	1.99739	2.03941	2.04999	2.06145	1.12591	0.171091	0.000766347	3.11557	377	0.0123551	1.90816	No	No	No	No	No
Q8CJ53	Cdc42-interacting protein 4 OS=Mus musculus OX=10090 GN=Trip10 PE=1 SV=2	Trip10	93.2	95.7	106.7	96.3	93.3	101.5	104.8	98.8	113.8	119.5	110.7	113.2	1.96942	1.98091	2.02816	1.98363	1.96988	2.00647	2.02036	1.99476	2.05614	2.07737	2.04415	2.05385	1.12567	0.170782	0.00884463	2.05332	1093	0.0491836	1.30818	No	No	No	No	No
Q99JW2	Aminoacylase-1 OS=Mus musculus OX=10090 GN=Acy1 PE=1 SV=1	Acy1	102.7	97.7	93.7	94.4	102.7	98.6	101.7	117	111.6	110.1	106.7	110.5	2.01157	1.98989	1.97174	1.97497	2.01157	1.99388	2.00732	2.06819	2.04766	2.04179	2.02816	2.04336	1.12547	0.170523	0.00024521	3.61046	236	0.0063152	2.19961	No	No	No	No	No
P18760	Cofilin-1 OS=Mus musculus OX=10090 GN=Cfl1 PE=1 SV=3	Cfl1	97.6	88.8	97.7	98.5	98.7	97.9	95.8	111	103	104.8	115.4	108.3	1.98945	1.94841	1.98989	1.99344	1.99432	1.99078	1.98137	2.04532	2.01284	2.02036	2.06221	2.03463	1.12519	0.170162	0.000592917	3.22701	347	0.0103854	1.98358	No	No	No	No	No
O89051	Integral membrane protein 2B OS=Mus musculus OX=10090 GN=Itm2b PE=1 SV=1	Itm2b	93.5	105.8	100.9	104.2	97	95.5	95.8	115.2	109.7	107.9	106.8	117	1.97081	2.02449	2.00389	2.01787	1.98677	1.98	1.98137	2.06145	2.04021	2.03302	2.02857	2.06819	1.12493	0.169837	0.0011293	2.94719	446	0.0153899	1.81276	No	No	No	No	No
P29351	Tyrosine-protein phosphatase non-receptor type 6 OS=Mus musculus OX=10090 GN=Ptpn6 PE=1 SV=2	Ptpn6	95	98	96.4	96.1	99	94.3	99	113.2	97	113.6	102.5	118.3	1.97772	1.99123	1.98408	1.98272	1.99564	1.97451	1.99564	2.05385	1.98677	2.05538	2.01072	2.07298	1.12487	0.169764	0.00465435	2.33214	839	0.0337177	1.47214	No	No	No	No	No
Q9CXE7	Transmembrane emp24 domain-containing protein 5 OS=Mus musculus OX=10090 GN=Tmed5 PE=1 SV=1	Tmed5	91.1	99.1	104.3	103.7	94.6	102.9	97.9	115.6	105.3	109.8	106.7	119.6	1.95952	1.99607	2.01828	2.01578	1.97589	2.01242	1.99078	2.06296	2.02243	2.0406	2.02816	2.07773	1.12428	0.169	0.00326893	2.48559	719	0.0276336	1.55856	No	No	No	No	No
O88895	Histone deacetylase 3 OS=Mus musculus OX=10090 GN=Hdac3 PE=1 SV=1	Hdac3	89.7	88.5	83	83.4	77.7	82.6	71.4	93.5	89	95.6	93.6	91	1.95279	1.94694	1.91908	1.92117	1.89042	1.91698	1.8537	1.97081	1.94939	1.98046	1.97128	1.95904	1.12403	0.168684	0.00889839	2.05069	1098	0.0492572	1.30753	No	No	No	No	No
O54818	Tumor protein D53 OS=Mus musculus OX=10090 GN=Tpd52l1 PE=1 SV=1	Tpd52l1	88.1	92.5	100	97.3	94.6	99.9	98.9	109.8	104.7	108.4	102.2	113.8	1.94498	1.96614	2	1.98811	1.97589	1.99957	1.9952	2.0406	2.01995	2.03503	2.00945	2.05614	1.12388	0.168487	0.00125362	2.90183	469	0.0162463	1.78924	No	No	No	No	No
Q8BZ20	Protein mono-ADP-ribosyltransferase PARP12 OS=Mus musculus OX=10090 GN=Parp12 PE=1 SV=3	Parp12	89.6	85.9	99.9	86.5	86.4	84.7	89.5	104.5	99.1	92.6	103.2	100.3	1.95231	1.93399	1.99957	1.93702	1.93651	1.92788	1.95182	2.01912	1.99607	1.96661	2.01368	2.0013	1.12382	0.168415	0.00346707	2.46004	737	0.0285928	1.54374	No	No	No	No	No
Q99KK2	N-acylneuraminate cytidylyltransferase OS=Mus musculus OX=10090 GN=Cmas PE=1 SV=2	Cmas	94.5	106.4	102.5	102.1	102.5	97.7	96.1	107.7	107.9	111	113.2	123.4	1.97543	2.02694	2.01072	2.00903	2.01072	1.98989	1.98272	2.03222	2.03302	2.04532	2.05385	2.09132	1.12351	0.168014	0.00210934	2.67585	603	0.0212613	1.67241	No	No	No	No	No
Q9JJX6	P2X purinoceptor 4 OS=Mus musculus OX=10090 GN=P2rx4 PE=1 SV=1	P2rx4	90.3	101.3	96.8	97.5	93.7	97.6	100.3	109.1	107.4	106.5	114.8	105.8	1.95569	2.00561	1.98588	1.989	1.97174	1.98945	2.0013	2.03782	2.031	2.02735	2.05994	2.02449	1.12331	0.167751	0.000305201	3.51541	259	0.00716221	2.14495	Yes	No	No	No	No
Q6PB93	Polypeptide N-acetylgalactosaminyltransferase 2 OS=Mus musculus OX=10090 GN=Galnt2 PE=1 SV=1	Galnt2	93.7	99.5	90.7	87.6	91.6	96.7	100.7	111.6	104.5	103	103	107.8	1.97174	1.99782	1.95761	1.9425	1.9619	1.98543	2.00303	2.04766	2.01912	2.01284	2.01284	2.03262	1.12318	0.167588	0.00130962	2.88285	481	0.0165486	1.78124	No	No	No	No	No
P62311	U6 snRNA-associated Sm-like protein LSm3 OS=Mus musculus OX=10090 GN=Lsm3 PE=1 SV=2	Lsm3	99.5	105.4	108	100.3	94.5	102.9	101.4	113.7	102.4	118.6	112.2	124.1	1.99782	2.02284	2.03342	2.0013	1.97543	2.01242	2.00604	2.05576	2.0103	2.07408	2.04999	2.09377	1.12275	0.16704	0.00594651	2.22574	930	0.0388633	1.41046	No	No	No	No	No
Q8BKG3	Inactive tyrosine-protein kinase 7 OS=Mus musculus OX=10090 GN=Ptk7 PE=1 SV=1	Ptk7	83.8	86.2	88.3	86.9	88.9	91	93.5	107.6	91.8	98	99.1	99.3	1.92324	1.93551	1.94596	1.93902	1.9489	1.95904	1.97081	2.03181	1.96284	1.99123	1.99607	1.99695	1.12208	0.166178	0.00153175	2.81481	520	0.0179039	1.74705	No	Yes	No	No	No
Q91ZW2	GDP-fucose protein O-fucosyltransferase 1 OS=Mus musculus OX=10090 GN=Pofut1 PE=1 SV=1	Pofut1	92.7	94.7	97.5	92.6	96.9	101.6	102.5	111.3	107.7	104.4	113.5	106.9	1.96708	1.97635	1.989	1.96661	1.98632	2.00689	2.01072	2.0465	2.03222	2.0187	2.055	2.02898	1.12206	0.166154	0.000404666	3.3929	292	0.00842315	2.07453	No	No	No	No	No
Q8R1A4	Dedicator of cytokinesis protein 7 OS=Mus musculus OX=10090 GN=Dock7 PE=1 SV=3	Dock7	96.7	100.6	109.2	104.5	104.4	98	100.3	119.4	111.6	110.2	106.1	124.7	1.98543	2.0026	2.03822	2.01912	2.0187	1.99123	2.0013	2.077	2.04766	2.04218	2.02572	2.09587	1.12204	0.166124	0.00403353	2.39431	785	0.0312303	1.50542	No	No	No	No	No
Q9Z1W9	STE20/SPS1-related proline-alanine-rich protein kinase OS=Mus musculus OX=10090 GN=Stk39 PE=1 SV=1	Stk39	109.3	100.9	108.3	105.6	104.6	107.3	114	124.1	115	118	124.6	119.1	2.03862	2.00389	2.03463	2.02366	2.01953	2.0306	2.0569	2.09377	2.0607	2.07188	2.09552	2.07591	1.12149	0.165421	0.00032438	3.48895	264	0.00746811	2.12679	No	Yes	No	No	No
Q08509	Epidermal growth factor receptor kinase substrate 8 OS=Mus musculus OX=10090 GN=Eps8 PE=1 SV=2	Eps8	97.8	100.4	95.9	93.5	95.8	93	96.1	115.6	104.7	106.9	99.4	111.9	1.99034	2.00173	1.98182	1.97081	1.98137	1.96848	1.98272	2.06296	2.01995	2.02898	1.99739	2.04883	1.12104	0.164839	0.00101116	2.99518	424	0.0144948	1.83879	No	No	No	No	No
Q8K400	Syntaxin-binding protein 5 OS=Mus musculus OX=10090 GN=Stxbp5 PE=1 SV=3	Stxbp5	116	114.1	115.9	107.9	121.4	111.7	117.6	128.2	141.8	118.1	129.4	126.7	2.06446	2.05729	2.06408	2.03302	2.08422	2.04805	2.07041	2.10789	2.15168	2.07225	2.11193	2.10278	1.1209	0.164664	0.00340191	2.46828	732	0.028247	1.54903	No	No	No	No	No
P28867	Protein kinase C delta type OS=Mus musculus OX=10090 GN=Prkcd PE=1 SV=3	Prkcd	101	104.7	102.6	104	100.3	99.8	101.6	118.2	106.3	114	111.2	121.9	2.00432	2.01995	2.01115	2.01703	2.0013	1.99913	2.00689	2.07262	2.02653	2.0569	2.0461	2.086	1.12078	0.164509	0.000346481	3.46032	273	0.00771397	2.11272	No	Yes	No	No	No
Q9DCZ1	GMP reductase 1 OS=Mus musculus OX=10090 GN=Gmpr PE=1 SV=1	Gmpr	96.6	90.4	95	92.3	93	100.1	105.7	114	101.6	104.4	108.9	109.9	1.98498	1.95617	1.97772	1.9652	1.96848	2.00043	2.02407	2.0569	2.00689	2.0187	2.03703	2.041	1.12067	0.164356	0.00310444	2.50802	706	0.0267263	1.57306	No	No	No	No	No
Q9CQF3	Cleavage and polyadenylation specificity factor subunit 5 OS=Mus musculus OX=10090 GN=Nudt21 PE=1 SV=1	Nudt21	89	98.1	96.6	90.4	93.6	90.4	88.4	106.2	92.7	104.1	107.2	107.2	1.94939	1.99167	1.98498	1.95617	1.97128	1.95617	1.94645	2.02612	1.96708	2.01745	2.03019	2.03019	1.12043	0.164057	0.00330566	2.48074	722	0.027828	1.55552	No	No	No	No	No
P52332	Tyrosine-protein kinase JAK1 OS=Mus musculus OX=10090 GN=Jak1 PE=1 SV=1	Jak1	90.6	97.4	91.8	90.5	90.3	89.2	94	112.6	96.9	105.8	97.3	102.6	1.95713	1.98856	1.96284	1.95665	1.95569	1.95036	1.97313	2.05154	1.98632	2.02449	1.98811	2.01115	1.12035	0.163947	0.00190237	2.72071	574	0.0201439	1.69586	No	Yes	No	No	No
P61750	ADP-ribosylation factor 4 OS=Mus musculus OX=10090 GN=Arf4 PE=1 SV=2	Arf4	94.4	90.4	90.1	88.3	95.7	94.6	100.7	113.1	104.2	98.1	102.7	105.3	1.97497	1.95617	1.95472	1.94596	1.98091	1.97589	2.00303	2.05346	2.01787	1.99167	2.01157	2.02243	1.12009	0.163609	0.00228133	2.64181	618	0.0224368	1.64904	No	No	No	No	No
P35550	rRNA 2'-O-methyltransferase fibrillarin OS=Mus musculus OX=10090 GN=Fbl PE=1 SV=2	Fbl	88	95.3	99.3	91.9	91.8	92.8	94.9	105.3	100.2	104.3	105.3	108.1	1.94448	1.97909	1.99695	1.96332	1.96284	1.96755	1.97727	2.02243	2.00087	2.01828	2.02243	2.03383	1.12	0.163499	0.000197915	3.70352	210	0.00572824	2.24198	No	No	No	No	No
Q60739	BAG family molecular chaperone regulator 1 OS=Mus musculus OX=10090 GN=Bag1 PE=1 SV=3	Bag1	96.2	101.4	109	102.3	98.5	96.3	99	111.5	103.5	113.7	113	120.4	1.98318	2.00604	2.03743	2.00988	1.99344	1.98363	1.99564	2.04727	2.01494	2.05576	2.05308	2.08063	1.11988	0.163345	0.00246708	2.60782	639	0.0234662	1.62956	No	No	No	No	No
Q91WJ8	Far upstream element-binding protein 1 OS=Mus musculus OX=10090 GN=Fubp1 PE=1 SV=1	Fubp1	92.3	94.8	90	87	92.4	91.1	91.5	107	96.4	100	101.6	106.2	1.9652	1.97681	1.95424	1.93952	1.96567	1.95952	1.96142	2.02938	1.98408	2	2.00689	2.02612	1.11982	0.163273	0.000220498	3.6566	225	0.00595639	2.22502	No	No	No	No	No
Q6P1H6	Ankyrin repeat and LEM domain-containing protein 2 OS=Mus musculus OX=10090 GN=Ankle2 PE=1 SV=2	Ankle2	84.7	102.8	95.2	89.4	92.8	98.3	91.7	109	98.3	110.2	106.4	99.9	1.92788	2.01199	1.97864	1.95134	1.96755	1.99255	1.96237	2.03743	1.99255	2.04218	2.02694	1.99957	1.11974	0.163168	0.00804806	2.09431	1044	0.0468545	1.32925	No	No	No	No	No
Q8BUV3	Gephyrin OS=Mus musculus OX=10090 GN=Gphn PE=1 SV=2	Gphn	91.7	98.5	93.3	96.6	95	103.7	102.9	106.7	111.2	103.8	107.3	115.9	1.96237	1.99344	1.96988	1.98498	1.97772	2.01578	2.01242	2.02816	2.0461	2.0162	2.0306	2.06408	1.11906	0.162281	0.00168478	2.77346	544	0.0188237	1.72529	No	No	No	No	No
Q8K2J7	RELT-like protein 1 OS=Mus musculus OX=10090 GN=Rell1 PE=2 SV=2	Rell1	90.8	97	97	90.3	85.6	92	83	96.3	98.1	102.3	108.9	102.5	1.95809	1.98677	1.98677	1.95569	1.93247	1.96379	1.91908	1.98363	1.99167	2.00988	2.03703	2.01072	1.11899	0.162193	0.00524822	2.27999	880	0.0362485	1.44071	No	No	No	No	No
Q9DCL4	12S rRNA N4-methylcytidine methyltransferase OS=Mus musculus OX=10090 GN=Mettl15 PE=1 SV=2	Mettl15	108.7	109.8	109	115.6	101.5	99.6	101.7	118.7	116.6	120.3	113.7	126.8	2.03623	2.0406	2.03743	2.06296	2.00647	1.99826	2.00732	2.07445	2.0667	2.08027	2.05576	2.10312	1.11884	0.161999	0.00286181	2.54336	679	0.0256172	1.59147	No	No	No	No	No
Q8CHQ0	F-box only protein 4 OS=Mus musculus OX=10090 GN=Fbxo4 PE=1 SV=2	Fbxo4	90.5	91.5	85.2	91	85.3	86.1	91.3	108	92.7	90.8	97.2	107.5	1.95665	1.96142	1.93044	1.95904	1.93095	1.935	1.96047	2.03342	1.96708	1.95809	1.98767	2.03141	1.11883	0.161988	0.00864922	2.06302	1076	0.0488569	1.31107	No	No	No	No	No
Q9Z204-2	Isoform C1 of Heterogeneous nuclear ribonucleoproteins C1/C2 OS=Mus musculus OX=10090 GN=Hnrnpc	Hnrnpc	93.4	103.1	96.3	91.2	97.3	94.7	97.8	114.1	99.8	107.7	105.8	110.8	1.97035	2.01326	1.98363	1.95999	1.98811	1.97635	1.99034	2.05729	1.99913	2.03222	2.02449	2.04454	1.11825	0.161249	0.00151742	2.81889	518	0.0178048	1.74946	No	No	No	No	No
Q5HZI1	Microtubule-associated tumor suppressor 1 homolog OS=Mus musculus OX=10090 GN=Mtus1 PE=1 SV=2	Mtus1	92.2	102.7	87.1	90.3	96.1	96.6	98	105.6	106.2	109.4	104.2	104.1	1.96473	2.01157	1.94002	1.95569	1.98272	1.98498	1.99123	2.02366	2.02612	2.03902	2.01787	2.01745	1.1181	0.161049	0.00153418	2.81412	522	0.0178634	1.74803	No	No	No	No	No
Q9D7M1	Glucose-induced degradation protein 8 homolog OS=Mus musculus OX=10090 GN=Gid8 PE=1 SV=1	Gid8	89.9	94.2	97.6	98.1	96.8	97.1	98.9	118.2	102.9	112.6	100.8	102.6	1.95376	1.97405	1.98945	1.99167	1.98588	1.98722	1.9952	2.07262	2.01242	2.05154	2.00346	2.01115	1.11796	0.160869	0.00413569	2.38345	794	0.0316583	1.49951	No	No	No	No	No
Q62446	Peptidyl-prolyl cis-trans isomerase FKBP3 OS=Mus musculus OX=10090 GN=Fkbp3 PE=1 SV=2	Fkbp3	96.3	99.4	94.9	96.8	100.6	98.9	96.1	112.1	105.2	104.7	111.8	111.4	1.98363	1.99739	1.97727	1.98588	2.0026	1.9952	1.98272	2.04961	2.02202	2.01995	2.04844	2.04689	1.11754	0.160327	4.08841e-05	4.38845	85	0.00292345	2.5341	No	No	No	No	No
Q61687	Transcriptional regulator ATRX OS=Mus musculus OX=10090 GN=Atrx PE=1 SV=3	Atrx	105.5	104.2	105.8	101.3	100.6	98.4	93.9	111	106.3	117.3	112.5	119.4	2.02325	2.01787	2.02449	2.00561	2.0026	1.993	1.97267	2.04532	2.02653	2.0693	2.05115	2.077	1.11751	0.160293	0.00156725	2.80486	526	0.0181098	1.74209	No	No	No	No	No
Q7TPV4	Myb-binding protein 1A OS=Mus musculus OX=10090 GN=Mybbp1a PE=1 SV=2	Mybbp1a	91.1	100.7	95	91.4	91.8	94.7	94.7	113.3	93.8	107.8	101.3	110.1	1.95952	2.00303	1.97772	1.96095	1.96284	1.97635	1.97635	2.05423	1.9722	2.03262	2.00561	2.04179	1.11741	0.160158	0.0066905	2.17454	975	0.0417076	1.37979	No	No	No	No	No
Q5SFM8	RNA-binding protein 27 OS=Mus musculus OX=10090 GN=Rbm27 PE=1 SV=3	Rbm27	96.2	101.1	101.5	92.4	91.6	91.5	99.7	105.5	102.4	115.7	106.5	107.6	1.98318	2.00475	2.00647	1.96567	1.9619	1.96142	1.9987	2.02325	2.0103	2.06333	2.02735	2.03181	1.11688	0.15948	0.00218356	2.66083	612	0.0216857	1.66383	No	No	No	No	No
P23198	Chromobox protein homolog 3 OS=Mus musculus OX=10090 GN=Cbx3 PE=1 SV=2	Cbx3	95.4	101.3	106	105.6	98.4	98.5	91.7	113.4	100.4	113.4	113.6	115	1.97955	2.00561	2.02531	2.02366	1.993	1.99344	1.96237	2.05461	2.00173	2.05461	2.05538	2.0607	1.11654	0.159041	0.00596309	2.22453	933	0.0388464	1.41065	No	No	No	No	No
Q9JIF0-2	Isoform 2 of Protein arginine N-methyltransferase 1 OS=Mus musculus OX=10090 GN=Prmt1	Prmt1	98.3	98.9	110.1	103	102.3	96.1	103.2	114.3	106.4	113.1	117.9	115.6	1.99255	1.9952	2.04179	2.01284	2.00988	1.98272	2.01368	2.05805	2.02694	2.05346	2.07151	2.06296	1.11563	0.157864	0.00126941	2.8964	474	0.0162774	1.78841	No	No	No	No	No
Q61686	Chromobox protein homolog 5 OS=Mus musculus OX=10090 GN=Cbx5 PE=1 SV=1	Cbx5	96.2	97.7	97	94.1	104.5	97.7	94.1	114.8	98.3	112.4	108.2	109.2	1.98318	1.98989	1.98677	1.97359	2.01912	1.98989	1.97359	2.05994	1.99255	2.05077	2.03423	2.03822	1.1156	0.157823	0.00261628	2.58232	655	0.0242775	1.6148	No	No	No	No	No
Q91WG2	Rab GTPase-binding effector protein 2 OS=Mus musculus OX=10090 GN=Rabep2 PE=1 SV=3	Rabep2	99.3	104	105.8	106.6	103.8	102.8	105.8	123.6	105.7	120.3	109.4	121.1	1.99695	2.01703	2.02449	2.02776	2.0162	2.01199	2.02449	2.09202	2.02407	2.08027	2.03902	2.08314	1.11542	0.157592	0.00319955	2.49491	713	0.0272747	1.56424	No	No	No	No	No
Q9Z2Y3	Homer protein homolog 1 OS=Mus musculus OX=10090 GN=Homer1 PE=1 SV=2	Homer1	88.2	91.5	93.3	84.4	94.3	84.2	90.7	107.5	94.7	94.3	96	106.7	1.94547	1.96142	1.96988	1.92634	1.97451	1.92531	1.95761	2.03141	1.97635	1.97451	1.98227	2.02816	1.11535	0.1575	0.00701197	2.15416	995	0.0428329	1.36822	No	No	No	No	No
P62317	Small nuclear ribonucleoprotein Sm D2 OS=Mus musculus OX=10090 GN=Snrpd2 PE=1 SV=1	Snrpd2	91.4	101.9	102.9	94.6	97.2	98.9	99.2	107	108.7	106.7	116.6	107.6	1.96095	2.00817	2.01242	1.97589	1.98767	1.9952	1.99651	2.02938	2.03623	2.02816	2.0667	2.03181	1.11535	0.157493	0.000843403	3.07396	389	0.0131779	1.88015	No	No	No	No	No
P97792	Coxsackievirus and adenovirus receptor homolog OS=Mus musculus OX=10090 GN=Cxadr PE=1 SV=1	Cxadr	91.3	97.9	98.5	87.1	98	96.2	92	115.5	96.5	104.9	101.2	108.3	1.96047	1.99078	1.99344	1.94002	1.99123	1.98318	1.96379	2.06258	1.98453	2.02078	2.00518	2.03463	1.11492	0.156936	0.0083862	2.07643	1062	0.0479956	1.3188	No	No	No	No	No
P23607	Zinc finger autosomal protein OS=Mus musculus OX=10090 GN=Zfa PE=3 SV=1	Zfa	76.2	89.5	91.8	82.6	81.2	82.6	78.9	92.9	94.7	95.6	88	92.9	1.88195	1.95182	1.96284	1.91698	1.90956	1.91698	1.89708	1.96802	1.97635	1.98046	1.94448	1.96802	1.11486	0.156862	0.00658492	2.18145	967	0.041389	1.38312	No	No	No	No	No
Q9R060	Cytosolic Fe-S cluster assembly factor NUBP1 OS=Mus musculus OX=10090 GN=Nubp1 PE=1 SV=1	Nubp1	96.7	95.5	105.1	98.2	99.8	97.9	98.3	112.5	108.1	116	98.5	115.5	1.98543	1.98	2.0216	1.99211	1.99913	1.99078	1.99255	2.05115	2.03383	2.06446	1.99344	2.06258	1.11474	0.156702	0.00379811	2.42043	762	0.0302952	1.51863	No	No	No	No	No
Q8CHG3	GRIP and coiled-coil domain-containing protein 2 OS=Mus musculus OX=10090 GN=Gcc2 PE=1 SV=2	Gcc2	95.9	99.5	89.6	88.1	91.2	91.7	92.7	106.5	100	102.1	103	104.8	1.98182	1.99782	1.95231	1.94498	1.95999	1.96237	1.96708	2.02735	2	2.00903	2.01284	2.02036	1.11448	0.156364	0.000381959	3.41798	283	0.00820334	2.08601	No	No	No	No	No
G5E870	E3 ubiquitin-protein ligase TRIP12 OS=Mus musculus OX=10090 GN=Trip12 PE=1 SV=1	Trip12	93.1	100.7	92	95.7	98.8	98.9	95.1	115	97.6	108.6	100.6	114.7	1.96895	2.00303	1.96379	1.98091	1.99476	1.9952	1.97818	2.0607	1.98945	2.03583	2.0026	2.05956	1.1139	0.155614	0.00738705	2.13153	1012	0.0443661	1.35295	No	No	No	Yes	No
Q8R5J9	PRA1 family protein 3 OS=Mus musculus OX=10090 GN=Arl6ip5 PE=1 SV=2	Arl6ip5	87.2	87.7	93.9	96.2	94	95.1	93.7	106.8	97.7	99.7	112.3	98.7	1.94052	1.943	1.97267	1.98318	1.97313	1.97818	1.97174	2.02857	1.98989	1.9987	2.05038	1.99432	1.11343	0.155011	0.00385334	2.41416	766	0.0305752	1.51463	No	No	No	No	No
P34022	Ran-specific GTPase-activating protein OS=Mus musculus OX=10090 GN=Ranbp1 PE=1 SV=2	Ranbp1	93.1	90.1	94.8	93.2	95.8	92.1	99.2	105.9	98.8	106.1	106	106.7	1.96895	1.95472	1.97681	1.96942	1.98137	1.96426	1.99651	2.0249	1.99476	2.02572	2.02531	2.02816	1.11332	0.154871	0.000166084	3.77967	192	0.00525761	2.27921	No	No	No	No	No
Q6PER3	Microtubule-associated protein RP/EB family member 3 OS=Mus musculus OX=10090 GN=Mapre3 PE=1 SV=1	Mapre3	94.7	104.2	99.7	106.5	98.8	105.2	90.7	113.2	108.7	111.3	108.6	114.6	1.97635	2.01787	1.9987	2.02735	1.99476	2.02202	1.95761	2.05385	2.03623	2.0465	2.03583	2.05918	1.11312	0.154607	0.0032251	2.49146	715	0.0274156	1.562	No	No	No	No	No
P83917	Chromobox protein homolog 1 OS=Mus musculus OX=10090 GN=Cbx1 PE=1 SV=1	Cbx1	94.5	98.4	98.2	95.4	105.4	96.7	106.3	118.9	102.3	105.8	113.2	112.2	1.97543	1.993	1.99211	1.97955	2.02284	1.98543	2.02653	2.07518	2.00988	2.02449	2.05385	2.04999	1.11291	0.154335	0.00581478	2.23547	918	0.0384992	1.41455	No	No	No	No	No
P06684	Complement C5 OS=Mus musculus OX=10090 GN=C5 PE=1 SV=2	C5	88.6	96.1	102.1	92.4	100	90	98.4	108.3	96.8	109.1	105.6	110.8	1.94743	1.98272	2.00903	1.96567	2	1.95424	1.993	2.03463	1.98588	2.03782	2.02366	2.04454	1.1127	0.154068	0.00702104	2.1536	997	0.0428023	1.36853	No	No	No	No	No
Q3UBX0	Transmembrane protein 109 OS=Mus musculus OX=10090 GN=Tmem109 PE=1 SV=2	Tmem109	98.8	101.9	100.5	97.1	106.4	109.3	112.1	122.8	111.5	116.8	112.1	113.8	1.99476	2.00817	2.00217	1.98722	2.02694	2.03862	2.04961	2.0892	2.04727	2.06744	2.04961	2.05614	1.11252	0.15383	0.00369228	2.43271	753	0.029803	1.52574	No	No	No	No	No
Q8BMI3	ADP-ribosylation factor-binding protein GGA3 OS=Mus musculus OX=10090 GN=Gga3 PE=1 SV=2	Gga3	84.6	96.8	98.8	97.1	102.9	98.9	98.9	111.3	108.3	102.6	105.8	110.7	1.92737	1.98588	1.99476	1.98722	2.01242	1.9952	1.9952	2.0465	2.03463	2.01115	2.02449	2.04415	1.11236	0.153624	0.0058323	2.23416	920	0.0385312	1.41419	No	No	No	No	No
Q9CYN2	Signal peptidase complex subunit 2 OS=Mus musculus OX=10090 GN=Spcs2 PE=1 SV=1	Spcs2	93.8	102.7	94.8	93.1	97.8	100	101.8	112.3	102.8	107.4	108.7	112.2	1.9722	2.01157	1.97681	1.96895	1.99034	2	2.00775	2.05038	2.01199	2.031	2.03623	2.04999	1.11222	0.153445	0.000832848	3.07943	387	0.0130802	1.88338	No	No	No	No	No
Q8VH51	RNA-binding protein 39 OS=Mus musculus OX=10090 GN=Rbm39 PE=1 SV=2	Rbm39	100.4	104.6	99.9	96.5	106.2	101	106.2	117.1	104.3	115.6	112.7	117.9	2.00173	2.01953	1.99957	1.98453	2.02612	2.00432	2.02612	2.06856	2.01828	2.06296	2.05192	2.07151	1.1117	0.152762	0.00160592	2.79428	532	0.0183473	1.73643	No	No	No	No	No
O88448	Kinesin light chain 2 OS=Mus musculus OX=10090 GN=Klc2 PE=1 SV=1	Klc2	92.7	98.2	105.7	95.2	98	100.7	95.7	116.6	100.7	109.4	105.8	112.2	1.96708	1.99211	2.02407	1.97864	1.99123	2.00303	1.98091	2.0667	2.00303	2.03902	2.02449	2.04999	1.11131	0.15226	0.00409373	2.38788	792	0.0314163	1.50285	No	No	No	No	No
P60335	Poly(rC)-binding protein 1 OS=Mus musculus OX=10090 GN=Pcbp1 PE=1 SV=1	Pcbp1	97.3	95.6	90.9	89.5	99.1	97.1	102.1	110.6	104.9	105.8	106.9	104.9	1.98811	1.98046	1.95856	1.95182	1.99607	1.98722	2.00903	2.04376	2.02078	2.02449	2.02898	2.02078	1.11129	0.152231	0.000850807	3.07017	393	0.0131583	1.8808	No	No	No	No	No
Q6PB44	Tyrosine-protein phosphatase non-receptor type 23 OS=Mus musculus OX=10090 GN=Ptpn23 PE=1 SV=2	Ptpn23	98.4	103.1	103.2	100	100.5	97.4	99.7	115.8	100	113.2	110.5	117.9	1.993	2.01326	2.01368	2	2.00217	1.98856	1.9987	2.06371	2	2.05385	2.04336	2.07151	1.11115	0.152052	0.00245028	2.61078	633	0.0235274	1.62843	No	No	No	No	No
Q00612	Glucose-6-phosphate 1-dehydrogenase X OS=Mus musculus OX=10090 GN=G6pdx PE=1 SV=3	G6pdx	98.5	101	108.2	105.6	110.1	100.6	108.1	119.8	107.4	119.2	116.8	117.6	1.99344	2.00432	2.03423	2.02366	2.04179	2.0026	2.03383	2.07846	2.031	2.07628	2.06744	2.07041	1.11067	0.151428	0.00218837	2.65988	613	0.021698	1.66358	No	No	No	No	No
P32067	Lupus La protein homolog OS=Mus musculus OX=10090 GN=Ssb PE=1 SV=1	Ssb	98.2	99.4	100.1	96.1	100.4	98.2	97.9	114.1	99.1	107.8	112.7	113.9	1.99211	1.99739	2.00043	1.98272	2.00173	1.99211	1.99078	2.05729	1.99607	2.03262	2.05192	2.05652	1.11059	0.151326	0.00119005	2.92444	460	0.0157242	1.80343	No	No	No	No	No
Q8R5L3	Vam6/Vps39-like protein OS=Mus musculus OX=10090 GN=Vps39 PE=1 SV=1	Vps39	94.7	106.3	99.6	100.3	103.8	91.4	99.2	115.8	103.6	106.5	109.2	116.4	1.97635	2.02653	1.99826	2.0013	2.0162	1.96095	1.99651	2.06371	2.01536	2.02735	2.03822	2.06595	1.11046	0.151152	0.00584022	2.23357	924	0.0384165	1.41548	No	No	No	No	No
P35922	Synaptic functional regulator FMR1 OS=Mus musculus OX=10090 GN=Fmr1 PE=1 SV=1	Fmr1	91.1	95	91.9	94.1	94.6	93.9	88.8	109.4	95	104	103.8	102.8	1.95952	1.97772	1.96332	1.97359	1.97589	1.97267	1.94841	2.03902	1.97772	2.01703	2.0162	2.01199	1.11026	0.150892	0.000783082	3.10619	379	0.0125582	1.90107	No	No	No	No	No
Q9CR60	Vesicle transport protein GOT1B OS=Mus musculus OX=10090 GN=Golt1b PE=1 SV=1	Golt1b	96.7	95.9	96.4	95.1	90.3	97.5	106.3	118.7	105.8	108.9	101.2	103.1	1.98543	1.98182	1.98408	1.97818	1.95569	1.989	2.02653	2.07445	2.02449	2.03703	2.00518	2.01326	1.10997	0.150518	0.00869514	2.06072	1081	0.0488891	1.31079	No	No	No	No	No
Q8BH24	Transmembrane 9 superfamily member 4 OS=Mus musculus OX=10090 GN=Tm9sf4 PE=1 SV=1	Tm9sf4	93.4	94.8	94.3	90.4	93.1	97.7	102.4	114.2	99.3	104.3	103.2	107.1	1.97035	1.97681	1.97451	1.95617	1.96895	1.98989	2.0103	2.05767	1.99695	2.01828	2.01368	2.02979	1.10995	0.150499	0.0028288	2.5484	676	0.0254341	1.59458	No	No	No	No	No
Q80UG5-3	Isoform 3 of Septin-9 OS=Mus musculus OX=10090 GN=Septin9	Septin9	93.3	98.9	106.9	101.4	101.3	98.6	94.9	110.1	105.3	109.7	113.3	112.8	1.96988	1.9952	2.02898	2.00604	2.00561	1.99388	1.97727	2.04179	2.02243	2.04021	2.05423	2.05231	1.10985	0.150367	0.00111099	2.95429	442	0.0152774	1.81595	No	No	No	No	No
Q9Z2N8	Actin-like protein 6A OS=Mus musculus OX=10090 GN=Actl6a PE=1 SV=2	Actl6a	93.3	102	91.2	87.3	98.1	98.9	97.4	113.5	97.8	103.6	105.3	109.4	1.96988	2.0086	1.95999	1.94101	1.99167	1.9952	1.98856	2.055	1.99034	2.01536	2.02243	2.03902	1.10961	0.15005	0.00890241	2.05049	1099	0.0492346	1.30773	No	No	No	No	No
Q9D1E6	Tubulin-folding cofactor B OS=Mus musculus OX=10090 GN=Tbcb PE=1 SV=2	Tbcb	101.9	93	98.7	98.6	95.6	99.8	104	114.8	108.1	107.4	106.9	110.9	2.00817	1.96848	1.99432	1.99388	1.98046	1.99913	2.01703	2.05994	2.03383	2.031	2.02898	2.04493	1.10951	0.149928	0.000432986	3.36353	300	0.00877229	2.05689	No	No	No	No	No
O54941	SWI/SNF-related matrix-associated actin-dependent regulator of chromatin subfamily E member 1 OS=Mus musculus OX=10090 GN=Smarce1 PE=1 SV=1	Smarce1	89.6	98.4	99	92.1	93.5	96.7	92.4	107.7	102.6	106.8	103.3	104	1.95231	1.993	1.99564	1.96426	1.97081	1.98543	1.96567	2.03222	2.01115	2.02857	2.0141	2.01703	1.10951	0.149917	0.000239826	3.6201	232	0.00628302	2.20183	No	No	Yes	No	No
P23249	Putative helicase MOV-10 OS=Mus musculus OX=10090 GN=Mov10 PE=1 SV=2	Mov10	90.3	98.2	92.1	93.5	96.2	96.6	102	107.9	104.6	107.2	99.6	110.8	1.95569	1.99211	1.96426	1.97081	1.98318	1.98498	2.0086	2.03302	2.01953	2.03019	1.99826	2.04454	1.10949	0.149901	0.00143861	2.84206	504	0.017349	1.76073	No	No	No	No	No
O08529	Calpain-2 catalytic subunit OS=Mus musculus OX=10090 GN=Capn2 PE=1 SV=4	Capn2	98.3	99	107.8	102.9	100.7	102.6	99.1	112.9	104.4	111.5	116.1	118	1.99255	1.99564	2.03262	2.01242	2.00303	2.01115	1.99607	2.05269	2.0187	2.04727	2.06483	2.07188	1.10932	0.149674	0.00108844	2.9632	440	0.0150353	1.82289	No	No	No	No	No
Q3UMU9-2	Isoform 2 of Hepatoma-derived growth factor-related protein 2 OS=Mus musculus OX=10090 GN=Hdgfl2	Hdgfl2	89.8	101.4	100.3	91.6	97.5	97.9	98	110	98.8	110.6	104.5	112.1	1.95328	2.00604	2.0013	1.9619	1.989	1.99078	1.99123	2.04139	1.99476	2.04376	2.01912	2.04961	1.10924	0.14957	0.00439931	2.35661	815	0.0328086	1.48401	No	No	No	No	No
Q8BGQ1	Spermatogenesis-defective protein 39 homolog OS=Mus musculus OX=10090 GN=Vipas39 PE=1 SV=1	Vipas39	93.8	100.2	97.7	97	93.7	98.2	100.7	108.9	104.3	107.1	102.8	116.7	1.9722	2.00087	1.98989	1.98677	1.97174	1.99211	2.00303	2.03703	2.01828	2.02979	2.01199	2.06707	1.10923	0.149562	0.000996135	3.00168	422	0.0143472	1.84323	No	No	No	No	No
Q8CIN4	Serine/threonine-protein kinase PAK 2 OS=Mus musculus OX=10090 GN=Pak2 PE=1 SV=1	Pak2	92.1	98.8	96.9	92.9	97.4	96	95.6	110.1	99.9	104.8	104.4	111.4	1.96426	1.99476	1.98632	1.96802	1.98856	1.98227	1.98046	2.04179	1.99957	2.02036	2.0187	2.04689	1.10921	0.149537	0.000421095	3.37562	296	0.00864666	2.06315	No	Yes	No	No	No
P49138	MAP kinase-activated protein kinase 2 OS=Mus musculus OX=10090 GN=Mapkapk2 PE=1 SV=2	Mapkapk2	93.8	99.5	93.8	91.4	95.9	94.5	101.4	110	99.3	109.6	101.2	110.9	1.9722	1.99782	1.9722	1.96095	1.98182	1.97543	2.00604	2.04139	1.99695	2.03981	2.00518	2.04493	1.10906	0.149332	0.00233139	2.63239	620	0.0228551	1.64102	No	Yes	No	No	No
Q9D0B6	Protein PBDC1 OS=Mus musculus OX=10090 GN=Pbdc1 PE=1 SV=1	Pbdc1	87.4	89.9	93.5	87.3	84.1	85.9	79.6	99.1	88.5	97.2	93.8	102.8	1.94151	1.95376	1.97081	1.94101	1.9248	1.93399	1.90091	1.99607	1.94694	1.98767	1.9722	2.01199	1.10903	0.149304	0.00789723	2.10253	1039	0.0461977	1.33538	No	No	No	No	No
Q9JJG0-3	Isoform 3 of Transforming acidic coiled-coil-containing protein 2 OS=Mus musculus OX=10090 GN=Tacc2	Tacc2	96.5	99.1	98.3	90.4	88	88.8	86.9	107.9	95.9	103.5	99.7	106.3	1.98453	1.99607	1.99255	1.95617	1.94448	1.94841	1.93902	2.03302	1.98182	2.01494	1.9987	2.02653	1.10898	0.149235	0.00738712	2.13152	1013	0.0443227	1.35337	No	No	No	No	No
Q9CX34	Protein SGT1 homolog OS=Mus musculus OX=10090 GN=Sugt1 PE=1 SV=3	Sugt1	94	94.6	99	96.9	98.1	96.1	102.3	118.1	99.8	108.7	105.5	107.3	1.97313	1.97589	1.99564	1.98632	1.99167	1.98272	2.00988	2.07225	1.99913	2.03623	2.02325	2.0306	1.1089	0.149128	0.00287429	2.54147	681	0.0256533	1.59086	No	No	No	No	No
Q99K48	Non-POU domain-containing octamer-binding protein OS=Mus musculus OX=10090 GN=Nono PE=1 SV=3	Nono	99.9	101.8	100.3	92.5	104.4	99.2	104.4	115.4	107.9	109.5	112.8	110.8	1.99957	2.00775	2.0013	1.96614	2.0187	1.99651	2.0187	2.06221	2.03302	2.03941	2.05231	2.04454	1.10884	0.149051	0.000585771	3.23227	346	0.0102899	1.98759	No	No	No	No	No
Q91ZE0	Trimethyllysine dioxygenase, mitochondrial OS=Mus musculus OX=10090 GN=Tmlhe PE=1 SV=2	Tmlhe	98.6	107.5	106	107.2	108.9	97.1	99	103.3	118.5	114.2	117.1	120.5	1.99388	2.03141	2.02531	2.03019	2.03703	1.98722	1.99564	2.0141	2.07372	2.05767	2.06856	2.08099	1.10871	0.148884	0.00868643	2.06116	1079	0.0489306	1.31042	No	No	No	No	No
O89110	Caspase-8 OS=Mus musculus OX=10090 GN=Casp8 PE=1 SV=1	Casp8	98.1	96.9	90.4	94.1	97.7	94.2	100.5	117.7	100.4	99.8	104.3	109.9	1.99167	1.98632	1.95617	1.97359	1.98989	1.97405	2.00217	2.07078	2.00173	1.99913	2.01828	2.041	1.10871	0.148878	0.00697786	2.15628	994	0.0426674	1.3699	No	No	No	No	No
Q99P31	Hsp70-binding protein 1 OS=Mus musculus OX=10090 GN=Hspbp1 PE=1 SV=1	Hspbp1	94.8	96.2	87.5	94.2	90.8	96	96.3	113.8	98.4	100.9	98.5	107.7	1.97681	1.98318	1.94201	1.97405	1.95809	1.98227	1.98363	2.05614	1.993	2.00389	1.99344	2.03222	1.1086	0.148739	0.00526834	2.27833	881	0.0363462	1.43954	No	No	No	No	No
Q80YW5	B box and SPRY domain-containing protein OS=Mus musculus OX=10090 GN=Bspry PE=1 SV=1	Bspry	92.9	91.7	100.1	95.5	92.2	92.8	89.6	108.9	92.4	102.9	108.2	106.1	1.96802	1.96237	2.00043	1.98	1.96473	1.96755	1.95231	2.03703	1.96567	2.01242	2.03423	2.02572	1.10858	0.148716	0.00639621	2.19408	957	0.040623	1.39123	No	No	No	No	No
Q9JJI8	60S ribosomal protein L38 OS=Mus musculus OX=10090 GN=Rpl38 PE=1 SV=3	Rpl38	95.4	91.5	86.5	89.1	95.2	93.5	98.1	115.1	100.4	97.4	100.1	100.9	1.97955	1.96142	1.93702	1.94988	1.97864	1.97081	1.99167	2.06108	2.00173	1.98856	2.00043	2.00389	1.10805	0.148029	0.00880099	2.05547	1089	0.0491207	1.30874	No	No	No	No	No
Q61103	Zinc finger protein ubi-d4 OS=Mus musculus OX=10090 GN=Dpf2 PE=1 SV=1	Dpf2	90.4	96.7	94.7	92.8	91.9	90.2	92.9	104.7	98	99.5	101.7	110.1	1.95617	1.98543	1.97635	1.96755	1.96332	1.95521	1.96802	2.01995	1.99123	1.99782	2.00732	2.04179	1.10776	0.147644	0.000557673	3.25362	335	0.010118	1.9949	No	No	No	No	No
Q9JMA1	Ubiquitin carboxyl-terminal hydrolase 14 OS=Mus musculus OX=10090 GN=Usp14 PE=1 SV=3	Usp14	104.1	100.6	96.7	100.3	99.8	98.5	100.2	118.8	100.6	111.7	107.8	114.8	2.01745	2.0026	1.98543	2.0013	1.99913	1.99344	2.00087	2.07482	2.0026	2.04805	2.03262	2.05994	1.10708	0.146764	0.00294006	2.53164	686	0.0260491	1.58421	No	No	No	No	Yes
Q9ET54-6	Isoform 6 of Palladin OS=Mus musculus OX=10090 GN=Palld	Palld	90.6	104.3	97.4	90.3	93.8	94.7	89.7	110.1	96.1	103.2	104.9	108	1.95713	2.01828	1.98856	1.95569	1.9722	1.97635	1.95279	2.04179	1.98272	2.01368	2.02078	2.03342	1.10657	0.146092	0.00856834	2.0671	1072	0.0485806	1.31354	No	No	No	No	No
Q9R1T2	SUMO-activating enzyme subunit 1 OS=Mus musculus OX=10090 GN=Sae1 PE=1 SV=1	Sae1	102.4	102.3	107	102.9	102.3	97.6	96.3	114.6	101	112.3	117	116.9	2.0103	2.00988	2.02938	2.01242	2.00988	1.98945	1.98363	2.05918	2.00432	2.05038	2.06819	2.06781	1.10653	0.14604	0.00470903	2.32707	847	0.0337916	1.47119	No	No	No	No	No
Q9CWJ9	Bifunctional purine biosynthesis protein ATIC OS=Mus musculus OX=10090 GN=Atic PE=1 SV=2	Atic	97.6	100.5	104.2	102.5	102.7	100.5	102.6	115	106.2	112.9	112.2	115.3	1.98945	2.00217	2.01787	2.01072	2.01157	2.00217	2.01115	2.0607	2.02612	2.05269	2.04999	2.06183	1.10645	0.145932	7.51416e-05	4.12412	118	0.00387043	2.41224	No	No	No	No	No
Q921W0	Charged multivesicular body protein 1a OS=Mus musculus OX=10090 GN=Chmp1a PE=1 SV=1	Chmp1a	91.1	99.7	102.3	95.7	98.3	97.3	93.6	109.5	104.8	107.4	104.6	109.5	1.95952	1.9987	2.00988	1.98091	1.99255	1.98811	1.97128	2.03941	2.02036	2.031	2.01953	2.03941	1.10637	0.145836	0.000405463	3.39205	293	0.00841093	2.07516	No	No	No	No	No
P97379	Ras GTPase-activating protein-binding protein 2 OS=Mus musculus OX=10090 GN=G3bp2 PE=1 SV=2	G3bp2	94.6	93	88.3	94.6	95.4	91.8	99.7	110.6	100.2	103.5	100.7	104.3	1.97589	1.96848	1.94596	1.97589	1.97955	1.96284	1.9987	2.04376	2.00087	2.01494	2.00303	2.01828	1.1059	0.145224	0.0011366	2.94439	448	0.0154201	1.81191	No	No	No	No	No
P70336	Rho-associated protein kinase 2 OS=Mus musculus OX=10090 GN=Rock2 PE=1 SV=1	Rock2	93.5	96.5	102.2	95.8	96.1	94.3	97	108.9	97.2	113.8	102	111.6	1.97081	1.98453	2.00945	1.98137	1.98272	1.97451	1.98677	2.03703	1.98767	2.05614	2.0086	2.04766	1.10586	0.145173	0.00487031	2.31244	857	0.0345411	1.46166	No	Yes	No	No	No
Q8VEK3	Heterogeneous nuclear ribonucleoprotein U OS=Mus musculus OX=10090 GN=Hnrnpu PE=1 SV=1	Hnrnpu	95.4	100.6	99.4	94.8	101.5	98.4	97.9	111.2	105	106.3	112.8	108.1	1.97955	2.0026	1.99739	1.97681	2.00647	1.993	1.99078	2.0461	2.02119	2.02653	2.05231	2.03383	1.10576	0.145033	9.47399e-05	4.02347	140	0.00411307	2.38583	No	No	No	No	No
Q8R081	Heterogeneous nuclear ribonucleoprotein L OS=Mus musculus OX=10090 GN=Hnrnpl PE=1 SV=2	Hnrnpl	92.2	107.6	93.4	96.8	96.5	99.9	94.8	108.4	101.8	107.9	114.2	105.6	1.96473	2.03181	1.97035	1.98588	1.98453	1.99957	1.97681	2.03503	2.00775	2.03302	2.05767	2.02366	1.10549	0.144686	0.00506213	2.29567	871	0.0353245	1.45192	No	No	No	No	No
Q8BHD7	Polypyrimidine tract-binding protein 3 OS=Mus musculus OX=10090 GN=Ptbp3 PE=1 SV=1	Ptbp3	94.2	96	105.5	99.3	100	97.3	95	105.9	103.2	108	113.7	111.9	1.97405	1.98227	2.02325	1.99695	2	1.98811	1.97772	2.0249	2.01368	2.03342	2.05576	2.04883	1.10546	0.144642	0.00137365	2.86212	488	0.0171087	1.76678	No	No	No	No	No
Q3TWW8	Serine/arginine-rich splicing factor 6 OS=Mus musculus OX=10090 GN=Srsf6 PE=1 SV=1	Srsf6	94.6	101.3	90.5	88.5	92.6	91.2	95	108.7	94.4	102	104.6	106.3	1.97589	2.00561	1.95665	1.94694	1.96661	1.95999	1.97772	2.03623	1.97497	2.0086	2.01953	2.02653	1.10509	0.144169	0.00557583	2.25369	897	0.0377814	1.42272	No	No	No	No	No
P61327	Protein mago nashi homolog OS=Mus musculus OX=10090 GN=Magoh PE=2 SV=1	Magoh	95.3	104.4	100.1	100.3	103.4	97.2	99.2	111.1	103.9	108.8	111.5	117.1	1.97909	2.0187	2.00043	2.0013	2.01452	1.98767	1.99651	2.04571	2.01662	2.03663	2.04727	2.06856	1.10496	0.143991	0.000987037	3.00567	419	0.0143179	1.84412	No	No	No	No	No
Q9CW46	Ribonucleoprotein PTB-binding 1 OS=Mus musculus OX=10090 GN=Raver1 PE=1 SV=2	Raver1	104.2	98	90.1	97	102.6	92.9	98	108.7	103.5	104.3	110.6	111.7	2.01787	1.99123	1.95472	1.98677	2.01115	1.96802	1.99123	2.03623	2.01494	2.01828	2.04376	2.04805	1.10475	0.143714	0.00353296	2.45186	741	0.0289788	1.53792	No	No	No	No	No
Q8VDW0	ATP-dependent RNA helicase DDX39A OS=Mus musculus OX=10090 GN=Ddx39a PE=1 SV=1	Ddx39a	97.8	96.7	101.6	94.1	92.8	92.5	96.1	107.7	100.9	106.6	106.7	108	1.99034	1.98543	2.00689	1.97359	1.96755	1.96614	1.98272	2.03222	2.00389	2.02776	2.02816	2.03342	1.10462	0.143545	0.000268723	3.5707	247	0.00661254	2.17963	No	No	No	No	No
Q8BFQ4	WD repeat-containing protein 82 OS=Mus musculus OX=10090 GN=Wdr82 PE=1 SV=1	Wdr82	95.4	97.3	96.7	89.4	101.2	93.5	95.3	110.2	95.6	106.3	103.7	111.8	1.97955	1.98811	1.98543	1.95134	2.00518	1.97081	1.97909	2.04218	1.98046	2.02653	2.01578	2.04844	1.10443	0.143297	0.00641797	2.1926	959	0.0406761	1.39066	No	No	No	No	No
P84084	ADP-ribosylation factor 5 OS=Mus musculus OX=10090 GN=Arf5 PE=1 SV=2	Arf5	96.1	89.4	97.7	96.5	95.8	94.9	102.5	107.3	107.3	104.6	103.7	107.9	1.98272	1.95134	1.98989	1.98453	1.98137	1.97727	2.01072	2.0306	2.0306	2.01953	2.01578	2.03302	1.10435	0.143203	0.000451855	3.345	305	0.00900451	2.04554	No	No	No	No	No
Q61210	Rho guanine nucleotide exchange factor 1 OS=Mus musculus OX=10090 GN=Arhgef1 PE=1 SV=2	Arhgef1	95.6	97.6	95.7	93.1	95.1	94.2	97.3	114.9	96.8	104	99.4	112.3	1.98046	1.98945	1.98091	1.96895	1.97818	1.97405	1.98811	2.06032	1.98588	2.01703	1.99739	2.05038	1.10434	0.143181	0.00692962	2.15929	990	0.0425437	1.37117	No	No	No	No	No
Q9D7B1	tRNA-dihydrouridine(20) synthase [NAD(P)+]-like OS=Mus musculus OX=10090 GN=Dus2 PE=1 SV=1	Dus2	97	98.9	107.5	92.8	99.3	98.6	104.2	109.6	104.6	115.4	111.2	110	1.98677	1.9952	2.03141	1.96755	1.99695	1.99388	2.01787	2.03981	2.01953	2.06221	2.0461	2.04139	1.10428	0.143108	0.00277963	2.55601	669	0.0252535	1.59768	No	No	No	No	No
Q9EST5	Acidic leucine-rich nuclear phosphoprotein 32 family member B OS=Mus musculus OX=10090 GN=Anp32b PE=1 SV=1	Anp32b	97.7	104.7	104.8	105.7	104.2	101.2	102.3	121.2	102.5	116.7	112.5	115.4	1.98989	2.01995	2.02036	2.02407	2.01787	2.00518	2.00988	2.0835	2.01072	2.06707	2.05115	2.06221	1.10411	0.142881	0.00408634	2.38867	791	0.0313992	1.50308	No	No	No	No	No
Q9D0E1	Heterogeneous nuclear ribonucleoprotein M OS=Mus musculus OX=10090 GN=Hnrnpm PE=1 SV=3	Hnrnpm	93.7	98.7	95.4	93.4	99.6	93.3	94.7	106.6	96.4	109.5	112.9	102	1.97174	1.99432	1.97955	1.97035	1.99826	1.96988	1.97635	2.02776	1.98408	2.03941	2.05269	2.0086	1.10401	0.14275	0.00370306	2.43144	754	0.0298504	1.52505	No	No	No	No	No
Q60973	Histone-binding protein RBBP7 OS=Mus musculus OX=10090 GN=Rbbp7 PE=1 SV=1	Rbbp7	96.4	99	105.9	97.3	97.5	92.8	93.1	111.5	99	107.2	104.2	115.8	1.98408	1.99564	2.0249	1.98811	1.989	1.96755	1.96895	2.04727	1.99564	2.03019	2.01787	2.06371	1.10378	0.142457	0.00852752	2.06918	1069	0.0484848	1.31439	No	No	No	No	No
P62849	40S ribosomal protein S24 OS=Mus musculus OX=10090 GN=Rps24 PE=1 SV=1	Rps24	95.4	100.9	95.2	96.1	102.1	100.5	111.8	116.5	110.1	108	109.5	109.3	1.97955	2.00389	1.97864	1.98272	2.00903	2.00217	2.04844	2.06633	2.04179	2.03342	2.03941	2.03862	1.10365	0.142278	0.00508328	2.29386	873	0.0353908	1.45111	No	No	No	No	No
Q8JZX4	Splicing factor 45 OS=Mus musculus OX=10090 GN=Rbm17 PE=1 SV=1	Rbm17	91.1	95	93.8	88.4	88.3	88.2	89.4	106.2	91.5	101.9	96.6	103.7	1.95952	1.97772	1.9722	1.94645	1.94596	1.94547	1.95134	2.02612	1.96142	2.00817	1.98498	2.01578	1.10353	0.142128	0.00396231	2.40205	776	0.0310347	1.50815	No	No	No	No	No
Q8K3C3	Protein LZIC OS=Mus musculus OX=10090 GN=Lzic PE=1 SV=1	Lzic	103.5	95.7	101.9	99.8	101.5	98.7	97.3	113.7	101.2	109.1	111.8	114.6	2.01494	1.98091	2.00817	1.99913	2.00647	1.99432	1.98811	2.05576	2.00518	2.03782	2.04844	2.05918	1.10332	0.141854	0.00141778	2.84839	498	0.0173038	1.76186	No	No	No	No	No
Q8WTY4	Anamorsin OS=Mus musculus OX=10090 GN=Ciapin1 PE=1 SV=1	Ciapin1	92.2	93.7	87.9	95.1	88.3	95.3	95.7	109.3	99.2	97.5	99.4	105.4	1.96473	1.97174	1.94399	1.97818	1.94596	1.97909	1.98091	2.03862	1.99651	1.989	1.99739	2.02284	1.10324	0.141746	0.00234569	2.62973	623	0.0228846	1.64046	No	No	No	No	No
Q99LR1	Lysophosphatidylserine lipase ABHD12 OS=Mus musculus OX=10090 GN=Abhd12 PE=1 SV=2	Abhd12	92	100.6	98.5	99.5	99.2	97.4	105.7	113.5	104.5	107.4	108	112.5	1.96379	2.0026	1.99344	1.99782	1.99651	1.98856	2.02407	2.055	2.01912	2.031	2.03342	2.05115	1.10299	0.141416	0.00146331	2.83466	509	0.0174734	1.75762	No	No	No	No	No
Q9D6N5	Dr1-associated corepressor OS=Mus musculus OX=10090 GN=Drap1 PE=1 SV=3	Drap1	92.1	93.8	98.1	94.6	99.1	97	100.6	112	99.3	107	107.9	105.7	1.96426	1.9722	1.99167	1.97589	1.99607	1.98677	2.0026	2.04922	1.99695	2.02938	2.03302	2.02407	1.10271	0.141053	0.00117249	2.93089	456	0.0156281	1.80609	No	No	No	No	No
Q6A068	Cell division cycle 5-like protein OS=Mus musculus OX=10090 GN=Cdc5l PE=1 SV=2	Cdc5l	95.5	108.7	100.1	98.2	100.3	97.5	98.8	112.6	101.3	115.3	108.4	113	1.98	2.03623	2.00043	1.99211	2.0013	1.989	1.99476	2.05154	2.00561	2.06183	2.03503	2.05308	1.10262	0.140933	0.00439695	2.35685	814	0.0328313	1.48371	No	No	Yes	No	No
P70288	Histone deacetylase 2 OS=Mus musculus OX=10090 GN=Hdac2 PE=1 SV=1	Hdac2	97.8	104.4	100.4	95.5	107.5	99.7	101.1	115.4	104.3	111.6	110.4	114.6	1.99034	2.0187	2.00173	1.98	2.03141	1.9987	2.00475	2.06221	2.01828	2.04766	2.04297	2.05918	1.10252	0.140805	0.00184289	2.7345	562	0.0199307	1.70048	No	No	No	No	No
Q3UEB3-2	Isoform 2 of Poly(U)-binding-splicing factor PUF60 OS=Mus musculus OX=10090 GN=Puf60	Puf60	94.5	100.2	104.5	95.3	99.6	96.9	96.7	112.5	100.2	108.8	106.9	113.1	1.97543	2.00087	2.01912	1.97909	1.99826	1.98632	1.98543	2.05115	2.00087	2.03663	2.02898	2.05346	1.10237	0.140609	0.00235725	2.6276	624	0.0229605	1.63902	No	No	No	No	No
Q9QXA5	U6 snRNA-associated Sm-like protein LSm4 OS=Mus musculus OX=10090 GN=Lsm4 PE=1 SV=1	Lsm4	100.1	99	100.9	97.5	100.1	96.5	95.6	111.2	103.8	106.4	111.2	110.4	2.00043	1.99564	2.00389	1.989	2.00043	1.98453	1.98046	2.0461	2.0162	2.02694	2.0461	2.04297	1.10222	0.14041	6.39343e-05	4.19427	106	0.00366597	2.43581	No	No	No	No	No
O35344	Importin subunit alpha-4 OS=Mus musculus OX=10090 GN=Kpna3 PE=1 SV=1	Kpna3	106.3	109.1	103.3	106.7	102.6	104.9	113.2	124.6	111	109.9	116.9	125	2.02653	2.03782	2.0141	2.02816	2.01115	2.02078	2.05385	2.09552	2.04532	2.041	2.06781	2.09691	1.10221	0.140401	0.00555278	2.25549	896	0.0376672	1.42404	No	No	No	No	No
Q9QZE7	Translin-associated protein X OS=Mus musculus OX=10090 GN=Tsnax PE=1 SV=1	Tsnax	96	96.1	98.8	98.5	97.4	94.2	93	109.1	97.9	107.3	107.2	109.1	1.98227	1.98272	1.99476	1.99344	1.98856	1.97405	1.96848	2.03782	1.99078	2.0306	2.03019	2.03782	1.10214	0.140303	0.000606897	3.21688	352	0.0104793	1.97967	No	No	No	No	No
Q61166	Microtubule-associated protein RP/EB family member 1 OS=Mus musculus OX=10090 GN=Mapre1 PE=1 SV=3	Mapre1	106.3	98.9	99.5	100.1	100.1	99.2	97.6	115.5	107.3	108.6	111.3	109.5	2.02653	1.9952	1.99782	2.00043	2.00043	1.99651	1.98945	2.06258	2.0306	2.03583	2.0465	2.03941	1.10172	0.139763	0.000143285	3.8438	179	0.00486528	2.31289	No	No	No	No	No
Q6P3B9	Putative ribosome-binding factor A, mitochondrial OS=Mus musculus OX=10090 GN=Rbfa PE=2 SV=1	Rbfa	94	92.4	100.9	98.3	89.6	93.2	88.5	99.9	104.3	100.3	99.5	112.9	1.97313	1.96567	2.00389	1.99255	1.95231	1.96942	1.94694	1.99957	2.01828	2.0013	1.99782	2.05269	1.10163	0.139638	0.00772026	2.11237	1032	0.0454688	1.34229	No	No	No	No	No
Q9Z2E1	Methyl-CpG-binding domain protein 2 OS=Mus musculus OX=10090 GN=Mbd2 PE=2 SV=2	Mbd2	85.6	97.9	95.2	85.9	94.2	90.8	89.9	106.2	95.8	100.4	96.7	104.1	1.93247	1.99078	1.97864	1.93399	1.97405	1.95809	1.95376	2.02612	1.98137	2.00173	1.98543	2.01745	1.10161	0.139614	0.00678434	2.16849	979	0.0421198	1.37551	No	No	Yes	No	No
Q6ZWQ7	Signal peptidase complex subunit 3 OS=Mus musculus OX=10090 GN=Spcs3 PE=1 SV=1	Spcs3	83.9	97	89.3	89.8	89.9	96.7	93.8	104.9	96.9	99	96.5	106.6	1.92376	1.98677	1.95085	1.95328	1.95376	1.98543	1.9722	2.02078	1.98632	1.99564	1.98453	2.02776	1.10159	0.139591	0.00725489	2.13937	1006	0.0438322	1.35821	No	No	No	No	No
P62320	Small nuclear ribonucleoprotein Sm D3 OS=Mus musculus OX=10090 GN=Snrpd3 PE=1 SV=1	Snrpd3	94.6	98.7	103.5	96.9	100.3	93.6	94.5	109	100.3	106.5	112	108.9	1.97589	1.99432	2.01494	1.98632	2.0013	1.97128	1.97543	2.03743	2.0013	2.02735	2.04922	2.03703	1.10157	0.139559	0.00166451	2.77871	540	0.018735	1.72735	No	No	No	No	No
Q921F2	TAR DNA-binding protein 43 OS=Mus musculus OX=10090 GN=Tardbp PE=1 SV=1	Tardbp	93.3	99.2	98.3	92.2	97.6	96.3	95.7	110.7	100.6	103.6	106.3	108	1.96988	1.99651	1.99255	1.96473	1.98945	1.98363	1.98091	2.04415	2.0026	2.01536	2.02653	2.03342	1.10152	0.139491	0.000373886	3.42726	280	0.00811599	2.09066	No	No	No	No	No
Q9CQQ8	U6 snRNA-associated Sm-like protein LSm7 OS=Mus musculus OX=10090 GN=Lsm7 PE=1 SV=1	Lsm7	96.8	99.3	108	104.7	98.2	95.3	96.4	107.9	102.7	110.7	112.8	115.6	1.98588	1.99695	2.03342	2.01995	1.99211	1.97909	1.98408	2.03302	2.01157	2.04415	2.05231	2.06296	1.10145	0.139398	0.00500364	2.30071	865	0.0351585	1.45397	No	No	No	No	No
P57784	U2 small nuclear ribonucleoprotein A' OS=Mus musculus OX=10090 GN=Snrpa1 PE=1 SV=2	Snrpa1	94.6	104.1	105.8	98.7	100.6	97.1	98.6	111.4	102.5	111	110.8	114.6	1.97589	2.01745	2.02449	1.99432	2.0026	1.98722	1.99388	2.04689	2.01072	2.04532	2.04454	2.05918	1.10139	0.139321	0.00211127	2.67546	604	0.0212455	1.67273	No	No	No	No	No
P46664	Adenylosuccinate synthetase isozyme 2 OS=Mus musculus OX=10090 GN=Adss2 PE=1 SV=2	Adss2	103.8	95.9	95.2	99	96.9	100.9	101.2	118.6	101.4	108.5	107.5	109.1	2.0162	1.98182	1.97864	1.99564	1.98632	2.00389	2.00518	2.07408	2.00604	2.03543	2.03141	2.03782	1.10137	0.139301	0.00356533	2.4479	746	0.0290483	1.53688	No	No	No	No	No
Q04519	Sphingomyelin phosphodiesterase OS=Mus musculus OX=10090 GN=Smpd1 PE=1 SV=2	Smpd1	111.3	103.7	109.4	107.2	108.5	110.4	108.1	119.1	115.2	113.4	117	132	2.0465	2.01578	2.03902	2.03019	2.03543	2.04297	2.03383	2.07591	2.06145	2.05461	2.06819	2.12057	1.10121	0.139093	0.00309639	2.50914	703	0.0267707	1.57234	No	No	No	No	No
Q93092	Transaldolase OS=Mus musculus OX=10090 GN=Taldo1 PE=1 SV=2	Taldo1	106.3	95.5	100.2	105.8	108.1	99.5	104	112.9	111	110.5	119.4	112	2.02653	1.98	2.00087	2.02449	2.03383	1.99782	2.01703	2.05269	2.04532	2.04336	2.077	2.04922	1.10108	0.138925	0.00191088	2.71877	575	0.0201989	1.69467	No	No	No	No	No
Q8K0C9	GDP-mannose 4,6 dehydratase OS=Mus musculus OX=10090 GN=Gmds PE=1 SV=1	Gmds	101.8	97	105.1	104.1	102.6	105.4	104.1	118.7	105.4	110.3	115.5	116.4	2.00775	1.98677	2.0216	2.01745	2.01115	2.02284	2.01745	2.07445	2.02284	2.04258	2.06258	2.06595	1.10099	0.138796	0.00144493	2.84015	505	0.0173906	1.75968	No	No	No	No	No
Q8R010	Aminoacyl tRNA synthase complex-interacting multifunctional protein 2 OS=Mus musculus OX=10090 GN=Aimp2 PE=1 SV=2	Aimp2	100.4	106.1	102.7	102.4	103.4	104.3	110.1	118.5	107.5	117.5	114.9	115.2	2.00173	2.02572	2.01157	2.0103	2.01452	2.01828	2.04179	2.07372	2.03141	2.07004	2.06032	2.06145	1.10096	0.138762	0.000620967	3.20693	355	0.0106316	1.9734	No	No	No	No	No
Q60598	Src substrate cortactin OS=Mus musculus OX=10090 GN=Cttn PE=1 SV=2	Cttn	93.2	102.8	95.8	97.2	96.7	98.1	84.4	108.1	99.9	107.1	105.1	105.2	1.96942	2.01199	1.98137	1.98767	1.98543	1.99167	1.92634	2.03383	1.99957	2.02979	2.0216	2.02202	1.10081	0.138563	0.00877927	2.05654	1086	0.0491348	1.30861	No	No	No	No	No
P09405	Nucleolin OS=Mus musculus OX=10090 GN=Ncl PE=1 SV=2	Ncl	94.1	96	100.5	98	99	94.3	97.4	110.1	102.4	106.3	110.5	104.7	1.97359	1.98227	2.00217	1.99123	1.99564	1.97451	1.98856	2.04179	2.0103	2.02653	2.04336	2.01995	1.10054	0.138218	0.000169689	3.77035	194	0.00531633	2.27439	No	No	No	No	No
P84089	Enhancer of rudimentary homolog OS=Mus musculus OX=10090 GN=Erh PE=1 SV=1	Erh	101	97.9	108.9	104.7	106.1	99.2	101	116	106.2	113	114.9	114.8	2.00432	1.99078	2.03703	2.01995	2.02572	1.99651	2.00432	2.06446	2.02612	2.05308	2.06032	2.05994	1.10025	0.137832	0.00139844	2.85436	493	0.0172408	1.76344	No	No	No	No	No
Q9WVG6	Histone-arginine methyltransferase CARM1 OS=Mus musculus OX=10090 GN=Carm1 PE=1 SV=2	Carm1	97.9	96.6	99.6	93	99.2	96.3	95.4	114	97.9	108.6	101.3	110.9	1.99078	1.98498	1.99826	1.96848	1.99651	1.98363	1.97955	2.0569	1.99078	2.03583	2.00561	2.04493	1.09997	0.137465	0.00468753	2.32906	845	0.033717	1.47215	No	No	No	No	No
P62996	Transformer-2 protein homolog beta OS=Mus musculus OX=10090 GN=Tra2b PE=1 SV=1	Tra2b	97.7	103.9	103.7	100.2	105.6	98.4	101.9	114	107.1	111.1	112.7	114	1.98989	2.01662	2.01578	2.00087	2.02366	1.993	2.00817	2.0569	2.02979	2.04571	2.05192	2.0569	1.09989	0.137356	0.000172896	3.76222	198	0.00530738	2.27512	No	No	No	No	No
Q9DBD0	Inhibitor of carbonic anhydrase OS=Mus musculus OX=10090 GN=Ica PE=1 SV=1	Ica	102.8	89.9	99.6	93.1	100	93.3	99.3	106.6	100.6	110.6	107.4	107.4	2.01199	1.95376	1.99826	1.96895	2	1.96988	1.99695	2.02776	2.0026	2.04376	2.031	2.031	1.09976	0.137194	0.00398498	2.39957	778	0.031132	1.50679	No	No	No	No	No
Q03958	Prefoldin subunit 6 OS=Mus musculus OX=10090 GN=Pfdn6 PE=1 SV=1	Pfdn6	98.5	98.3	100.8	99.1	103.4	97.4	99.1	118.2	98.3	108	107.2	115.5	1.99344	1.99255	2.00346	1.99607	2.01452	1.98856	1.99607	2.07262	1.99255	2.03342	2.03019	2.06258	1.09974	0.137165	0.00808463	2.09234	1045	0.0470224	1.3277	No	No	No	No	No
Q61990	Poly(rC)-binding protein 2 OS=Mus musculus OX=10090 GN=Pcbp2 PE=1 SV=1	Pcbp2	104.1	105.2	105.2	95.7	102.8	102.2	107	118.6	110.1	112.6	114.9	111.1	2.01745	2.02202	2.02202	1.98091	2.01199	2.00945	2.02938	2.07408	2.04179	2.05154	2.06032	2.04571	1.09972	0.13714	0.000713375	3.14668	373	0.0116244	1.93463	No	No	No	No	No
O08807	Peroxiredoxin-4 OS=Mus musculus OX=10090 GN=Prdx4 PE=1 SV=1	Prdx4	92.2	96.1	91.7	95.6	94.2	96.9	93.9	105.1	103.3	101.3	101	108.2	1.96473	1.98272	1.96237	1.98046	1.97405	1.98632	1.97267	2.0216	2.0141	2.00561	2.00432	2.03423	1.0997	0.137106	5.2972e-05	4.27595	100	0.00321964	2.49219	No	No	No	No	No
Q8C6G8	WD repeat-containing protein 26 OS=Mus musculus OX=10090 GN=Wdr26 PE=1 SV=3	Wdr26	95.6	89.3	93.7	95	92	87.3	95.1	103.6	97.9	107.1	98.6	101.8	1.98046	1.95085	1.97174	1.97772	1.96379	1.94101	1.97818	2.01536	1.99078	2.02979	1.99388	2.00775	1.09969	0.137099	0.00107574	2.96829	438	0.0149278	1.826	No	No	No	No	No
Q9D0R8	Protein LSM12 homolog OS=Mus musculus OX=10090 GN=Lsm12 PE=1 SV=1	Lsm12	99.2	96.9	93.2	93.9	92.6	98.8	91.1	110.9	99.1	104.1	101.6	107.1	1.99651	1.98632	1.96942	1.97267	1.96661	1.99476	1.95952	2.04493	1.99607	2.01745	2.00689	2.02979	1.09947	0.136814	0.00170578	2.76808	546	0.0189885	1.72151	No	No	No	No	No
O09167	60S ribosomal protein L21 OS=Mus musculus OX=10090 GN=Rpl21 PE=1 SV=3	Rpl21	94	91.8	86.5	87.4	93.7	91.7	98.6	106.4	101.2	97.3	98.6	102	1.97313	1.96284	1.93702	1.94151	1.97174	1.96237	1.99388	2.02694	2.00518	1.98811	1.99388	2.0086	1.09943	0.136749	0.00267159	2.57323	656	0.024753	1.60637	No	No	No	No	No
Q9D906	Ubiquitin-like modifier-activating enzyme ATG7 OS=Mus musculus OX=10090 GN=Atg7 PE=1 SV=1	Atg7	100.1	101.5	93.1	93.9	90.4	96.8	92.4	111.6	100.6	106.9	97.9	107.7	2.00043	2.00647	1.96895	1.97267	1.95617	1.98588	1.96567	2.04766	2.0026	2.02898	1.99078	2.03222	1.09934	0.13664	0.00682525	2.16588	984	0.0421584	1.37512	No	No	No	No	No
Q8BIW1	Exopolyphosphatase PRUNE1 OS=Mus musculus OX=10090 GN=Prune1 PE=1 SV=1	Prune1	99.3	102.9	104	104.6	100.6	99.5	95.4	114.3	102.1	111.3	113.9	113	1.99695	2.01242	2.01703	2.01953	2.0026	1.99782	1.97955	2.05805	2.00903	2.0465	2.05652	2.05308	1.09931	0.136593	0.00196926	2.7057	582	0.0205656	1.68686	No	No	No	No	No
Q91W52	Transmembrane protein 19 OS=Mus musculus OX=10090 GN=Tmem19 PE=1 SV=1	Tmem19	92.8	104.7	97.4	96.5	95.4	102.9	101.1	114.5	102.5	107.1	104.4	113.9	1.96755	2.01995	1.98856	1.98453	1.97955	2.01242	2.00475	2.05881	2.01072	2.02979	2.0187	2.05652	1.09925	0.136516	0.00599598	2.22214	936	0.0389354	1.40966	No	No	No	No	No
E9PVA8	eIF-2-alpha kinase activator GCN1 OS=Mus musculus OX=10090 GN=Gcn1 PE=1 SV=1	Gcn1	96.4	101.4	93.8	94.6	95.2	96.4	102.7	115.6	101.3	103.1	101.8	112.5	1.98408	2.00604	1.9722	1.97589	1.97864	1.98408	2.01157	2.06296	2.00561	2.01326	2.00775	2.05115	1.09922	0.136482	0.00730171	2.13658	1007	0.0440713	1.35584	No	No	No	No	No
Q9CQA9	Cancer-related nucleoside-triphosphatase homolog OS=Mus musculus OX=10090 GN=Ntpcr PE=1 SV=1	Ntpcr	93.2	97.3	101.7	95.4	97.8	107.4	94.6	108.9	111.8	103.8	109	106.1	1.96942	1.98811	2.00732	1.97955	1.99034	2.031	1.97589	2.03703	2.04844	2.0162	2.03743	2.02572	1.09898	0.136167	0.00306692	2.5133	700	0.0266296	1.57463	No	No	No	No	No
Q8R0H9	ADP-ribosylation factor-binding protein GGA1 OS=Mus musculus OX=10090 GN=Gga1 PE=1 SV=1	Gga1	97.2	97.8	105.7	98.8	101.9	96.9	103.4	115.6	102.2	111.8	106	115.2	1.98767	1.99034	2.02407	1.99476	2.00817	1.98632	2.01452	2.06296	2.00945	2.04844	2.02531	2.06145	1.09893	0.136101	0.00404432	2.39315	787	0.0312342	1.50537	No	No	No	No	No
P70460	Vasodilator-stimulated phosphoprotein OS=Mus musculus OX=10090 GN=Vasp PE=1 SV=4	Vasp	94	101.2	104	98.7	102.3	99.5	99.2	114.1	98.6	112.6	109.9	113.4	1.97313	2.00518	2.01703	1.99432	2.00988	1.99782	1.99651	2.05729	1.99388	2.05154	2.041	2.05461	1.09893	0.136095	0.00590317	2.22891	926	0.0387467	1.41177	No	No	No	No	No
Q9CXY6	Interleukin enhancer-binding factor 2 OS=Mus musculus OX=10090 GN=Ilf2 PE=1 SV=1	Ilf2	97	99.4	102.1	97.2	100.4	99.5	102.5	113.9	104.9	110.3	106.6	112.2	1.98677	1.99739	2.00903	1.98767	2.00173	1.99782	2.01072	2.05652	2.02078	2.04258	2.02776	2.04999	1.09878	0.135906	0.000164614	3.78353	191	0.00523836	2.2808	No	No	No	No	No
Q61553	Fascin OS=Mus musculus OX=10090 GN=Fscn1 PE=1 SV=4	Fscn1	105.5	96.9	98.2	93.9	102	94.9	97.8	110	101.3	106.9	111.7	110.9	2.02325	1.98632	1.99211	1.97267	2.0086	1.97727	1.99034	2.04139	2.00561	2.02898	2.04805	2.04493	1.09855	0.135599	0.00260428	2.58431	652	0.0242773	1.6148	No	No	No	No	No
Q6PGH1	Protein BUD31 homolog OS=Mus musculus OX=10090 GN=Bud31 PE=1 SV=2	Bud31	97.3	103.8	96.2	98.1	98.9	97.9	99.3	111.3	108.1	104.8	101.9	116.1	1.98811	2.0162	1.98318	1.99167	1.9952	1.99078	1.99695	2.0465	2.03383	2.02036	2.00817	2.06483	1.09773	0.134523	0.0017368	2.76025	551	0.0191584	1.71764	No	No	No	No	No
Q80X90	Filamin-B OS=Mus musculus OX=10090 GN=Flnb PE=1 SV=3	Flnb	87.8	99.5	102	97.6	98.2	94.2	90.4	104.5	100.9	104.7	104.4	110.6	1.94349	1.99782	2.0086	1.98945	1.99211	1.97405	1.95617	2.01912	2.00389	2.01995	2.0187	2.04376	1.09772	0.134504	0.00640628	2.19339	958	0.0406445	1.391	No	No	No	No	No
Q921M3	Splicing factor 3B subunit 3 OS=Mus musculus OX=10090 GN=Sf3b3 PE=1 SV=1	Sf3b3	94.1	103	103	98	100.3	94.9	97.5	110.8	98.9	112.4	106.9	112.5	1.97359	2.01284	2.01284	1.99123	2.0013	1.97727	1.989	2.04454	1.9952	2.05077	2.02898	2.05115	1.09742	0.13412	0.00520457	2.28361	876	0.0361112	1.44236	No	No	No	No	No
P18654	Ribosomal protein S6 kinase alpha-3 OS=Mus musculus OX=10090 GN=Rps6ka3 PE=1 SV=2	Rps6ka3	96.5	99.1	101.7	103.1	98.4	96.5	96.1	115.7	98.6	109.4	107.4	110.7	1.98453	1.99607	2.00732	2.01326	1.993	1.98453	1.98272	2.06333	1.99388	2.03902	2.031	2.04415	1.09708	0.133667	0.00446274	2.3504	824	0.0329181	1.48256	No	Yes	No	No	No
O70309	Integrin beta-5 OS=Mus musculus OX=10090 GN=Itgb5 PE=1 SV=2	Itgb5	90.9	88.3	96	89.3	96.7	90.5	92.4	102	100	100	96.5	106.2	1.95856	1.94596	1.98227	1.95085	1.98543	1.95665	1.96567	2.0086	2	2	1.98453	2.02612	1.097	0.133568	0.00108955	2.96275	441	0.0150166	1.82343	No	No	No	No	No
Q501J6	Probable ATP-dependent RNA helicase DDX17 OS=Mus musculus OX=10090 GN=Ddx17 PE=1 SV=1	Ddx17	92.5	102.8	98.9	89.6	96	98.1	94.8	108.9	96.1	105.6	106.9	109.5	1.96614	2.01199	1.9952	1.95231	1.98227	1.99167	1.97681	2.03703	1.98272	2.02366	2.02898	2.03941	1.09677	0.133267	0.0088645	2.05235	1095	0.0492041	1.308	No	No	No	No	No
Q8C167	Prolyl endopeptidase-like OS=Mus musculus OX=10090 GN=Prepl PE=1 SV=1	Prepl	102.1	98.1	100.4	107.8	102.9	98.5	102	113.1	106.9	112.3	107.8	117.4	2.00903	1.99167	2.00173	2.03262	2.01242	1.99344	2.0086	2.05346	2.02898	2.05038	2.03262	2.06967	1.09652	0.132927	0.0010405	2.98276	430	0.0147074	1.83246	No	No	No	No	No
Q9Z1X4	Interleukin enhancer-binding factor 3 OS=Mus musculus OX=10090 GN=Ilf3 PE=1 SV=2	Ilf3	97.5	105.8	102.3	96.6	103.4	98.2	97.8	112.8	101.1	111.2	108.6	115.8	1.989	2.02449	2.00988	1.98498	2.01452	1.99211	1.99034	2.05231	2.00475	2.0461	2.03583	2.06371	1.09649	0.132898	0.00427253	2.36931	803	0.0323393	1.49027	No	No	No	No	No
Q91ZW3	SWI/SNF-related matrix-associated actin-dependent regulator of chromatin subfamily A member 5 OS=Mus musculus OX=10090 GN=Smarca5 PE=1 SV=1	Smarca5	94.5	104.6	99.9	89.6	99	92.5	98.3	106.4	104	105.3	103	112.6	1.97543	2.01953	1.99957	1.95231	1.99564	1.96614	1.99255	2.02694	2.01703	2.02243	2.01284	2.05154	1.09643	0.132817	0.00636219	2.19639	955	0.0404915	1.39264	No	No	No	No	No
Q8BYJ6	TBC1 domain family member 4 OS=Mus musculus OX=10090 GN=Tbc1d4 PE=1 SV=2	Tbc1d4	81.6	91.7	91.1	85.8	92.3	88.5	93.9	99.7	95.3	101	98.6	94.7	1.91169	1.96237	1.95952	1.93349	1.9652	1.94694	1.97267	1.9987	1.97909	2.00432	1.99388	1.97635	1.09621	0.132521	0.00373473	2.42774	756	0.030026	1.5225	No	No	No	No	No
Q9CR27	WASH complex subunit 3 OS=Mus musculus OX=10090 GN=Washc3 PE=1 SV=1	Washc3	95.1	101.3	99.6	103.9	101.4	99	111	105.9	108.8	119	111.7	111.5	1.97818	2.00561	1.99826	2.01662	2.00604	1.99564	2.04532	2.0249	2.03663	2.07555	2.04805	2.04727	1.09611	0.132387	0.006681	2.17516	973	0.041734	1.37951	No	No	No	No	No
Q9Z2V5	Histone deacetylase 6 OS=Mus musculus OX=10090 GN=Hdac6 PE=1 SV=3	Hdac6	92.1	98.5	89.1	94.8	90.2	98	90.9	106.9	96.8	99.8	101.3	106.8	1.96426	1.99344	1.94988	1.97681	1.95521	1.99123	1.95856	2.02898	1.98588	1.99913	2.00561	2.02857	1.09584	0.132035	0.00373018	2.42827	755	0.0300292	1.52246	No	No	No	No	No
P61924	Coatomer subunit zeta-1 OS=Mus musculus OX=10090 GN=Copz1 PE=1 SV=1	Copz1	94.7	88.9	91.3	91.9	94	92.7	103.5	107.5	101	98.6	99.6	107.5	1.97635	1.9489	1.96047	1.96332	1.97313	1.96708	2.01494	2.03141	2.00432	1.99388	1.99826	2.03141	1.09571	0.131863	0.00656629	2.18268	966	0.0413146	1.3839	No	No	No	No	No
Q9WUP7	Ubiquitin carboxyl-terminal hydrolase isozyme L5 OS=Mus musculus OX=10090 GN=Uchl5 PE=1 SV=2	Uchl5	98.3	97.8	103.9	99.6	97.5	94.2	98.6	110.3	102.3	110.4	107.6	109.3	1.99255	1.99034	2.01662	1.99826	1.989	1.97405	1.99388	2.04258	2.00988	2.04297	2.03181	2.03862	1.09561	0.131732	0.000428635	3.36791	297	0.00877187	2.05691	No	No	No	No	Yes
Q9Z2X1	Heterogeneous nuclear ribonucleoprotein F OS=Mus musculus OX=10090 GN=Hnrnpf PE=1 SV=3	Hnrnpf	94.5	102.5	99	97	98.3	97.2	98.5	109.3	102.4	106.6	108.9	110.4	1.97543	2.01072	1.99564	1.98677	1.99255	1.98767	1.99344	2.03862	2.0103	2.02776	2.03703	2.04297	1.09555	0.13165	0.000174744	3.7576	200	0.00531047	2.27487	No	No	No	No	No
Q9CQR2	40S ribosomal protein S21 OS=Mus musculus OX=10090 GN=Rps21 PE=1 SV=1	Rps21	104.2	101.9	91.9	99	102.6	101.2	100.2	118.3	103	108.1	110.7	108.3	2.01787	2.00817	1.96332	1.99564	2.01115	2.00518	2.00087	2.07298	2.01284	2.03383	2.04415	2.03463	1.09524	0.131241	0.00628749	2.20152	952	0.0401422	1.3964	No	No	No	No	No
Q7TPD0	Integrator complex subunit 3 OS=Mus musculus OX=10090 GN=Ints3 PE=1 SV=2	Ints3	93.5	107.8	99.6	95.3	94.7	102.5	96.8	111.4	106	109.8	103.5	109.2	1.97081	2.03262	1.99826	1.97909	1.97635	2.01072	1.98588	2.04689	2.02531	2.0406	2.01494	2.03822	1.09513	0.131105	0.00493793	2.30645	861	0.034858	1.4577	No	No	No	No	No
Q91WK0	Leucine-rich repeat flightless-interacting protein 2 OS=Mus musculus OX=10090 GN=Lrrfip2 PE=1 SV=1	Lrrfip2	93.9	101.3	98.3	94	95.5	100.4	92.1	112.3	98.4	105.3	101.6	110.7	1.97267	2.00561	1.99255	1.97313	1.98	2.00173	1.96426	2.05038	1.993	2.02243	2.00689	2.04415	1.09492	0.130828	0.00680788	2.16699	982	0.0421367	1.37534	No	No	No	No	No
Q9CR89	Endoplasmic reticulum-Golgi intermediate compartment protein 2 OS=Mus musculus OX=10090 GN=Ergic2 PE=1 SV=1	Ergic2	92.2	103.7	99.2	97.8	98.1	94	100.1	110.7	102.7	109.4	99.8	113.1	1.96473	2.01578	1.99651	1.99034	1.99167	1.97313	2.00043	2.04415	2.01157	2.03902	1.99913	2.05346	1.0947	0.130538	0.00680948	2.16689	983	0.0421038	1.37568	No	No	No	No	No
Q80VD1	Protein FAM98B OS=Mus musculus OX=10090 GN=Fam98b PE=1 SV=1	Fam98b	91.3	98	107.6	99.6	100.6	94.4	99.6	105.5	102.4	109.9	109.1	113.4	1.96047	1.99123	2.03181	1.99826	2.0026	1.97497	1.99826	2.02325	2.0103	2.041	2.03782	2.05461	1.09452	0.130293	0.00816684	2.08795	1050	0.0472743	1.32537	No	No	No	No	No
Q9CSN1	SNW domain-containing protein 1 OS=Mus musculus OX=10090 GN=Snw1 PE=1 SV=3	Snw1	98.1	105.7	100	100	96.9	102.2	92.2	110.4	102.1	113.1	105	112.8	1.99167	2.02407	2	2	1.98632	2.00945	1.96473	2.04297	2.00903	2.05346	2.02119	2.05231	1.09446	0.130221	0.00572305	2.24237	907	0.0383514	1.41622	No	No	No	No	No
Q99NB9	Splicing factor 3B subunit 1 OS=Mus musculus OX=10090 GN=Sf3b1 PE=1 SV=1	Sf3b1	97.2	105.9	102.2	96.9	98.7	96.3	96.8	110	100	110.5	107.3	114.6	1.98767	2.0249	2.00945	1.98632	1.99432	1.98363	1.98588	2.04139	2	2.04336	2.0306	2.05918	1.09418	0.129848	0.00473981	2.32424	849	0.0339323	1.46939	No	No	No	No	No
Q80UW8	DNA-directed RNA polymerases I, II, and III subunit RPABC1 OS=Mus musculus OX=10090 GN=Polr2e PE=1 SV=1	Polr2e	92.4	102.2	100.7	100	101.9	93.9	94	110	101.1	108.7	110.5	105	1.96567	2.00945	2.00303	2	2.00817	1.97267	1.97313	2.04139	2.00475	2.03623	2.04336	2.02119	1.09388	0.12946	0.00395973	2.40233	774	0.0310947	1.50731	No	No	No	No	No
P28271	Cytoplasmic aconitate hydratase OS=Mus musculus OX=10090 GN=Aco1 PE=1 SV=3	Aco1	106.8	102.5	97.3	103.4	105.4	102.2	107.2	111.2	122.5	108.1	114.4	110.1	2.02857	2.01072	1.98811	2.01452	2.02284	2.00945	2.03019	2.0461	2.08814	2.03383	2.05843	2.04179	1.09385	0.12941	0.00355839	2.44875	745	0.0290307	1.53714	No	No	No	No	No
Q99LT0	Protein dpy-30 homolog OS=Mus musculus OX=10090 GN=Dpy30 PE=1 SV=1	Dpy30	97.5	96.7	96.2	98.2	96.4	91.2	90.7	106.8	93.9	106	106.1	108	1.989	1.98543	1.98318	1.99211	1.98408	1.95999	1.95761	2.02857	1.97267	2.02531	2.02572	2.03342	1.0933	0.128686	0.00664306	2.17763	971	0.0415824	1.38109	No	No	No	No	No
Q9CQW1	Synaptobrevin homolog YKT6 OS=Mus musculus OX=10090 GN=Ykt6 PE=1 SV=1	Ykt6	103.8	103.9	105.3	95.5	104.9	102	112.4	119.9	112.1	108.4	110.5	117.4	2.0162	2.01662	2.02243	1.98	2.02078	2.0086	2.05077	2.07882	2.04961	2.03503	2.04336	2.06967	1.09318	0.128537	0.00764588	2.11657	1025	0.0453382	1.34354	No	No	No	No	No
Q9JMD0	BUB3-interacting and GLEBS motif-containing protein ZNF207 OS=Mus musculus OX=10090 GN=Znf207 PE=1 SV=1	Znf207	90.7	95.4	91.1	92.3	92.3	89.2	94.3	100.9	94.1	101.2	101.8	105.7	1.95761	1.97955	1.95952	1.9652	1.9652	1.95036	1.97451	2.00389	1.97359	2.00518	2.00775	2.02407	1.09279	0.128022	0.000836755	3.0774	388	0.0131077	1.88247	No	No	No	No	No
Q8R3E3	WD repeat domain phosphoinositide-interacting protein 1 OS=Mus musculus OX=10090 GN=Wipi1 PE=1 SV=1	Wipi1	101.3	101	99.8	96.8	99.3	97.6	93.1	107	99	108	105.9	117.8	2.00561	2.00432	1.99913	1.98588	1.99695	1.98945	1.96895	2.02938	1.99564	2.03342	2.0249	2.07115	1.09273	0.127934	0.00814589	2.08906	1049	0.047198	1.32608	No	No	No	No	No
Q9D1J1	Adaptin ear-binding coat-associated protein 2 OS=Mus musculus OX=10090 GN=Necap2 PE=1 SV=1	Necap2	102.3	99.8	103.3	101	98	98.7	93	109.6	102.2	111.3	108.1	112.1	2.00988	1.99913	2.0141	2.00432	1.99123	1.99432	1.96848	2.03981	2.00945	2.0465	2.03383	2.04961	1.09269	0.127881	0.00168147	2.77431	543	0.0188213	1.72535	No	No	No	No	No
Q8CDN6	Thioredoxin-like protein 1 OS=Mus musculus OX=10090 GN=Txnl1 PE=1 SV=3	Txnl1	99.2	96.4	96.8	96.9	102.8	95.5	101.1	111.4	102.5	106.8	107.9	108.7	1.99651	1.98408	1.98588	1.98632	2.01199	1.98	2.00475	2.04689	2.01072	2.02857	2.03302	2.03623	1.09223	0.127279	0.000376646	3.42407	281	0.0081468	2.08901	No	No	No	No	No
Q9QYS9	Protein quaking OS=Mus musculus OX=10090 GN=Qki PE=1 SV=1	Qki	101.5	98.8	95.5	93.5	102.5	99.1	104.3	104.3	111.7	113.6	107.8	104.7	2.00647	1.99476	1.98	1.97081	2.01072	1.99607	2.01828	2.01828	2.04805	2.05538	2.03262	2.01995	1.09169	0.126558	0.00303249	2.5182	697	0.026444	1.57767	No	No	No	No	No
Q8R0X7	Sphingosine-1-phosphate lyase 1 OS=Mus musculus OX=10090 GN=Sgpl1 PE=1 SV=1	Sgpl1	98	101.6	103.8	105.1	101.4	106.9	106.7	116.5	108.8	117.3	108.5	113	1.99123	2.00689	2.0162	2.0216	2.00604	2.02898	2.02816	2.06633	2.03663	2.0693	2.03543	2.05308	1.09155	0.126385	0.00125537	2.90123	470	0.0162343	1.78957	No	No	No	No	No
Q7TMK9-2	Isoform 2 of Heterogeneous nuclear ribonucleoprotein Q OS=Mus musculus OX=10090 GN=Syncrip	Syncrip	96.1	97.2	98.1	95.4	96.7	97.2	98.6	109.6	100.6	104.1	106.6	108.7	1.98272	1.98767	1.99167	1.97955	1.98543	1.98767	1.99388	2.03981	2.0026	2.01745	2.02776	2.03623	1.09148	0.126281	9.12531e-05	4.03975	133	0.0041702	2.37984	No	No	No	No	No
Q8CFE4	SCY1-like protein 2 OS=Mus musculus OX=10090 GN=Scyl2 PE=1 SV=1	Scyl2	89.7	103.1	95.4	96.9	92.4	94.3	96.8	106.5	100.1	102.5	101.6	110.5	1.95279	2.01326	1.97955	1.98632	1.96567	1.97451	1.98588	2.02735	2.00043	2.01072	2.00689	2.04336	1.09136	0.126121	0.00537112	2.26994	888	0.0367631	1.43459	No	Yes	No	No	No
P26369	Splicing factor U2AF 65 kDa subunit OS=Mus musculus OX=10090 GN=U2af2 PE=1 SV=3	U2af2	93.4	102.6	100.3	95.3	95.5	95	95.1	110.1	97.4	105.1	104.1	111.2	1.97035	2.01115	2.0013	1.97909	1.98	1.97772	1.97818	2.04179	1.98856	2.0216	2.01745	2.0461	1.09135	0.12611	0.00594478	2.22586	929	0.0388938	1.41012	No	No	No	No	No
Q80SY5	Pre-mRNA-splicing factor 38B OS=Mus musculus OX=10090 GN=Prpf38b PE=1 SV=1	Prpf38b	86.4	100.1	88	88.7	93.5	91	94	99.5	95.6	102.1	104.5	98.5	1.93651	2.00043	1.94448	1.94792	1.97081	1.95904	1.97313	1.99782	1.98046	2.00903	2.01912	1.99344	1.09129	0.126033	0.00695363	2.15779	992	0.042605	1.37054	No	No	No	No	No
Q99MK8	Beta-adrenergic receptor kinase 1 OS=Mus musculus OX=10090 GN=Grk2 PE=1 SV=2	Grk2	97.5	104.6	99.1	99.7	96.5	101	103.9	114.8	106.1	111.2	103.9	111.4	1.989	2.01953	1.99607	1.9987	1.98453	2.00432	2.01662	2.05994	2.02572	2.0461	2.01662	2.04689	1.09121	0.125935	0.0016029	2.79509	531	0.0183473	1.73643	No	Yes	No	No	No
Q9DC28	Casein kinase I isoform delta OS=Mus musculus OX=10090 GN=Csnk1d PE=1 SV=2	Csnk1d	96.9	99.5	98.3	102.8	98.7	103.5	101.2	113.1	102.7	117.9	102.6	110	1.98632	1.99782	1.99255	2.01199	1.99432	2.01494	2.00518	2.05346	2.01157	2.07151	2.01115	2.04139	1.0912	0.125912	0.00645487	2.19011	963	0.0407401	1.38998	No	Yes	No	No	No
Q6P4T2	U5 small nuclear ribonucleoprotein 200 kDa helicase OS=Mus musculus OX=10090 GN=Snrnp200 PE=1 SV=1	Snrnp200	93.1	102.2	105.1	97.2	98	94.7	98.5	108.1	101.3	109.1	106.2	112.1	1.96895	2.00945	2.0216	1.98767	1.99123	1.97635	1.99344	2.03383	2.00561	2.03782	2.02612	2.04961	1.09106	0.125726	0.00402222	2.39553	782	0.0312622	1.50498	No	No	No	No	No
P36993	Protein phosphatase 1B OS=Mus musculus OX=10090 GN=Ppm1b PE=1 SV=1	Ppm1b	103.9	104.4	105.9	100.2	103.8	101.7	99.2	112.3	107	113.8	109.3	118	2.01662	2.0187	2.0249	2.00087	2.0162	2.00732	1.99651	2.05038	2.02938	2.05614	2.03862	2.07188	1.09103	0.125691	0.000593629	3.22648	348	0.010368	1.9843	No	No	No	No	No
P97765	WW domain-binding protein 2 OS=Mus musculus OX=10090 GN=Wbp2 PE=1 SV=1	Wbp2	98.1	100.4	106.6	97.5	104.8	101.7	98.3	107.6	102.6	116.6	110.8	113.5	1.99167	2.00173	2.02776	1.989	2.02036	2.00732	1.99255	2.03181	2.01115	2.0667	2.04454	2.055	1.09067	0.125215	0.00499653	2.30133	864	0.0351492	1.45408	No	No	No	No	No
P47811	Mitogen-activated protein kinase 14 OS=Mus musculus OX=10090 GN=Mapk14 PE=1 SV=3	Mapk14	98.3	101	99.3	98.6	95.9	97.2	97.2	113.4	97.1	109.9	102.5	112.5	1.99255	2.00432	1.99695	1.99388	1.98182	1.98767	1.98767	2.05461	1.98722	2.041	2.01072	2.05115	1.09027	0.124684	0.00839102	2.07619	1064	0.0479329	1.31937	No	Yes	No	No	No
O35737	Heterogeneous nuclear ribonucleoprotein H OS=Mus musculus OX=10090 GN=Hnrnph1 PE=1 SV=3	Hnrnph1	90.3	98.6	93.1	90.2	92.1	91.3	92.9	105.9	93.2	101.3	102.1	102.5	1.95569	1.99388	1.96895	1.95521	1.96426	1.96047	1.96802	2.0249	1.96942	2.00561	2.00903	2.01072	1.09021	0.124604	0.00325706	2.48717	717	0.02761	1.55893	No	No	No	No	No
Q80YC5	Coagulation factor XII OS=Mus musculus OX=10090 GN=F12 PE=1 SV=2	F12	95.9	94.1	103.5	89.3	93.8	94.4	96.9	104.6	104.4	105.3	103	102.8	1.98182	1.97359	2.01494	1.95085	1.9722	1.97497	1.98632	2.01953	2.0187	2.02243	2.01284	2.01199	1.09019	0.124584	0.00169936	2.76971	545	0.0189518	1.72235	No	No	No	No	No
Q9ET26	E3 ubiquitin-protein ligase RNF114 OS=Mus musculus OX=10090 GN=Rnf114 PE=1 SV=2	Rnf114	87.7	90.4	90.7	87.9	92.3	87.8	94.9	104.5	95.2	97.9	97.3	96.9	1.943	1.95617	1.95761	1.94399	1.9652	1.94349	1.97727	2.01912	1.97864	1.99078	1.98811	1.98632	1.08995	0.124259	0.00106016	2.97463	434	0.0148471	1.82836	No	No	No	Yes	No
P60122	RuvB-like 1 OS=Mus musculus OX=10090 GN=Ruvbl1 PE=1 SV=1	Ruvbl1	94.7	100.1	103.2	99.1	98	95.3	95	111.5	102.7	105.3	105.8	108.1	1.97635	2.00043	2.01368	1.99607	1.99123	1.97909	1.97772	2.04727	2.01157	2.02243	2.02449	2.03383	1.08952	0.123698	0.000919727	3.03634	407	0.0137349	1.86217	No	No	No	No	No
P47226	Testin OS=Mus musculus OX=10090 GN=Tes PE=1 SV=1	Tes	84.4	92.7	87.6	86.1	86.6	90.2	89.8	97.5	92.8	93.2	100.9	96	1.92634	1.96708	1.9425	1.935	1.93752	1.95521	1.95328	1.989	1.96755	1.96942	2.00389	1.98227	1.08934	0.123457	0.00130297	2.88507	480	0.0164989	1.78255	No	No	No	No	No
Q3UFS0	Protein zyg-11 homolog B OS=Mus musculus OX=10090 GN=Zyg11b PE=1 SV=2	Zyg11b	92.5	95.3	90.1	90.1	98.2	94.9	97.2	98.3	98.8	102	102.6	110.3	1.96614	1.97909	1.95472	1.95472	1.99211	1.97727	1.98767	1.99255	1.99476	2.0086	2.01115	2.04258	1.08887	0.122825	0.00438673	2.35786	813	0.0327953	1.48419	No	No	No	No	No
O55201	Transcription elongation factor SPT5 OS=Mus musculus OX=10090 GN=Supt5h PE=1 SV=1	Supt5h	96.4	97.3	93.1	97	95.3	92.6	95.1	103.2	97.3	104.3	106.8	106.7	1.98408	1.98811	1.96895	1.98677	1.97909	1.96661	1.97818	2.01368	1.98811	2.01828	2.02857	2.02816	1.08821	0.12196	0.000487126	3.31236	317	0.00933991	2.02966	No	No	No	No	No
Q8C570	mRNA export factor OS=Mus musculus OX=10090 GN=Rae1 PE=1 SV=1	Rae1	90.6	99.9	95.5	93.5	95.5	98.7	99	103.3	99.5	109.6	103.5	106.9	1.95713	1.99957	1.98	1.97081	1.98	1.99432	1.99564	2.0141	1.99782	2.03981	2.01494	2.02898	1.08803	0.121723	0.00242336	2.61558	627	0.0234915	1.62909	No	No	No	No	No
Q62087	Serum paraoxonase/lactonase 3 OS=Mus musculus OX=10090 GN=Pon3 PE=1 SV=2	Pon3	91.9	94.3	104.2	96.5	100.9	98.3	102.4	100.9	104.7	110.1	107.4	111.8	1.96332	1.97451	2.01787	1.98453	2.00389	1.99255	2.0103	2.00389	2.01995	2.04179	2.031	2.04844	1.08767	0.121239	0.0080199	2.09583	1043	0.0467353	1.33035	No	No	No	No	No
Q9Z1N5	Spliceosome RNA helicase Ddx39b OS=Mus musculus OX=10090 GN=Ddx39b PE=1 SV=1	Ddx39b	95.6	101.1	105.4	100.4	101.1	97.3	97.5	112.1	99.5	107.8	111.2	111.7	1.98046	2.00475	2.02284	2.00173	2.00475	1.98811	1.989	2.04961	1.99782	2.03262	2.0461	2.04805	1.08708	0.120464	0.00576553	2.23916	912	0.0384243	1.41539	No	No	No	No	No
Q62376	U1 small nuclear ribonucleoprotein 70 kDa OS=Mus musculus OX=10090 GN=Snrnp70 PE=1 SV=2	Snrnp70	92.1	98.7	102.7	93.1	100.5	94.7	100	109.1	100.6	107.4	103.5	108.8	1.96426	1.99432	2.01157	1.96895	2.00217	1.97635	2	2.03782	2.0026	2.031	2.01494	2.03663	1.08706	0.120436	0.00467097	2.33059	842	0.0337175	1.47214	No	No	No	No	No
Q80UM3	N-alpha-acetyltransferase 15, NatA auxiliary subunit OS=Mus musculus OX=10090 GN=Naa15 PE=1 SV=1	Naa15	96.1	97	93.7	93.2	92.9	93.7	97.9	109.6	96.7	101.9	100.6	107.1	1.98272	1.98677	1.97174	1.96942	1.96802	1.97174	1.99078	2.03981	1.98543	2.00817	2.0026	2.02979	1.08692	0.120249	0.00273504	2.56304	663	0.0250732	1.60079	No	No	No	No	No
Q8BG05	Heterogeneous nuclear ribonucleoprotein A3 OS=Mus musculus OX=10090 GN=Hnrnpa3 PE=1 SV=1	Hnrnpa3	93.6	101	99.8	97.1	96.6	97.5	95.8	111	96.7	104.5	104.7	112.1	1.97128	2.00432	1.99913	1.98722	1.98498	1.989	1.98137	2.04532	1.98543	2.01912	2.01995	2.04961	1.08688	0.120193	0.00768795	2.11419	1028	0.0454546	1.34242	No	No	No	No	No
O35704	Serine palmitoyltransferase 1 OS=Mus musculus OX=10090 GN=Sptlc1 PE=1 SV=2	Sptlc1	94	101.8	95.4	92.9	94	96	99.7	108.7	99	105.1	104.8	105.1	1.97313	2.00775	1.97955	1.96802	1.97313	1.98227	1.9987	2.03623	1.99564	2.0216	2.02036	2.0216	1.08605	0.11909	0.00189065	2.72339	572	0.0200898	1.69702	No	No	No	No	No
Q69Z99	Zinc finger protein 512 OS=Mus musculus OX=10090 GN=Znf512 PE=2 SV=2	Znf512	92.5	89.5	96.2	83.2	91.4	90.7	89.5	100.9	99.8	100	91.1	99.2	1.96614	1.95182	1.98318	1.92012	1.96095	1.95761	1.95182	2.00389	1.99913	2	1.95952	1.99651	1.08594	0.118944	0.00852294	2.06941	1068	0.0485042	1.31422	No	No	No	No	No
Q8K1N2	Pleckstrin homology-like domain family B member 2 OS=Mus musculus OX=10090 GN=Phldb2 PE=1 SV=2	Phldb2	89.7	98.5	95.9	92.6	94.3	94.8	91.4	105.3	95.9	103.5	101	103.9	1.95279	1.99344	1.98182	1.96661	1.97451	1.97681	1.96095	2.02243	1.98182	2.01494	2.00432	2.01662	1.08558	0.11846	0.00193971	2.71226	578	0.0203972	1.69043	No	No	No	No	No
Q9WTM5	RuvB-like 2 OS=Mus musculus OX=10090 GN=Ruvbl2 PE=1 SV=3	Ruvbl2	98.6	102.1	99.8	100.7	100.1	95.5	97.2	110.6	98.5	110.8	106	112.1	1.99388	2.00903	1.99913	2.00303	2.00043	1.98	1.98767	2.04376	1.99344	2.04454	2.02531	2.04961	1.0853	0.118097	0.0044951	2.34726	828	0.0329967	1.48153	No	No	No	No	No
Q6A028	Switch-associated protein 70 OS=Mus musculus OX=10090 GN=Swap70 PE=1 SV=2	Swap70	96.3	100.6	97.1	94	97.4	93.2	98.6	106.1	95.4	106.7	105.3	111.3	1.98363	2.0026	1.98722	1.97313	1.98856	1.96942	1.99388	2.02572	1.97955	2.02816	2.02243	2.0465	1.08494	0.117613	0.00771064	2.11291	1031	0.0454561	1.34241	No	No	No	No	No
P99026	Proteasome subunit beta type-4 OS=Mus musculus OX=10090 GN=Psmb4 PE=1 SV=1	Psmb4	108.9	100.9	95.6	101.2	103.4	99.8	106	115.5	107.4	111.7	110.6	109.5	2.03703	2.00389	1.98046	2.00518	2.01452	1.99913	2.02531	2.06258	2.031	2.04805	2.04376	2.03941	1.08491	0.117578	0.00357366	2.44689	749	0.0289996	1.53761	No	No	No	No	No
P60670	Nuclear protein localization protein 4 homolog OS=Mus musculus OX=10090 GN=Nploc4 PE=1 SV=3	Nploc4	92.2	96.8	94.5	93.1	94	94.2	98.1	103.5	96.6	101	107.5	105.1	1.96473	1.98588	1.97543	1.96895	1.97313	1.97405	1.99167	2.01494	1.98498	2.00432	2.03141	2.0216	1.0849	0.117562	0.00117338	2.93056	457	0.0156057	1.80672	No	No	No	No	No
Q9CQE1	Protein NipSnap homolog 3B OS=Mus musculus OX=10090 GN=Nipsnap3b PE=1 SV=1	Nipsnap3b	97.2	105.1	101.8	102.2	96.8	101.9	104.4	105.4	111.8	107.6	111.8	113.1	1.98767	2.0216	2.00775	2.00945	1.98588	2.00817	2.0187	2.02284	2.04844	2.03181	2.04844	2.05346	1.08483	0.117472	0.0012334	2.90889	466	0.0160872	1.79352	No	No	No	No	No
Q9D5V5	Cullin-5 OS=Mus musculus OX=10090 GN=Cul5 PE=1 SV=3	Cul5	101.9	97.5	97.3	99.2	101.3	99.5	96.7	111.2	97	109	110.6	109.5	2.00817	1.989	1.98811	1.99651	2.00561	1.99782	1.98543	2.0461	1.98677	2.03743	2.04376	2.03941	1.08483	0.117467	0.00588842	2.23	925	0.0386917	1.41238	No	No	No	No	No
P97351	40S ribosomal protein S3a OS=Mus musculus OX=10090 GN=Rps3a PE=1 SV=3	Rps3a	102.8	99.3	93.7	96.8	99	101.8	106	115.7	106.9	104.9	107.5	106.9	2.01199	1.99695	1.97174	1.98588	1.99564	2.00775	2.02531	2.06333	2.02898	2.02078	2.03141	2.02898	1.08473	0.117336	0.00560548	2.25139	900	0.0378557	1.42187	No	No	No	No	No
Q6DFW4	Nucleolar protein 58 OS=Mus musculus OX=10090 GN=Nop58 PE=1 SV=1	Nop58	98.1	103.1	105.6	99.5	100.8	102.3	100.8	112	104.6	110.6	109	113.9	1.99167	2.01326	2.02366	1.99782	2.00346	2.00988	2.00346	2.04922	2.01953	2.04376	2.03743	2.05652	1.0844	0.116895	0.000558494	3.25298	336	0.0101028	1.99556	No	No	No	No	No
Q8BSS9	Liprin-alpha-2 OS=Mus musculus OX=10090 GN=Ppfia2 PE=1 SV=2	Ppfia2	96.8	95	98.1	94.6	96.1	94.5	96.4	112	94	104.7	104	105.4	1.98588	1.97772	1.99167	1.97589	1.98272	1.97543	1.98408	2.04922	1.97313	2.01995	2.01703	2.02284	1.08435	0.116828	0.00818518	2.08697	1051	0.0473354	1.32481	No	No	No	No	No
P22907	Porphobilinogen deaminase OS=Mus musculus OX=10090 GN=Hmbs PE=1 SV=2	Hmbs	101.2	94	100	102.9	100.2	101.4	101	111.1	103.1	105.7	109.6	113	2.00518	1.97313	2	2.01242	2.00087	2.00604	2.00432	2.04571	2.01326	2.02407	2.03981	2.05308	1.08392	0.116253	0.00182917	2.73775	561	0.0198176	1.70295	No	No	No	No	No
Q99KN9	Clathrin interactor 1 OS=Mus musculus OX=10090 GN=Clint1 PE=1 SV=2	Clint1	97.9	100.5	98.8	96.9	95.6	99.7	103	108.3	105.5	105.3	105.3	111.5	1.99078	2.00217	1.99476	1.98632	1.98046	1.9987	2.01284	2.03463	2.02325	2.02243	2.02243	2.04727	1.08356	0.115785	0.000258497	3.58754	244	0.00643912	2.19117	No	No	No	No	No
Q99KG3	RNA-binding protein 10 OS=Mus musculus OX=10090 GN=Rbm10 PE=1 SV=1	Rbm10	94.1	98.3	99.8	94	99.4	95.1	96.3	108.6	96.9	107.6	102.8	107.9	1.97359	1.99255	1.99913	1.97313	1.99739	1.97818	1.98363	2.03583	1.98632	2.03181	2.01199	2.03302	1.08319	0.115287	0.0039198	2.40674	771	0.0309008	1.51003	No	No	No	No	No
P84104	Serine/arginine-rich splicing factor 3 OS=Mus musculus OX=10090 GN=Srsf3 PE=1 SV=1	Srsf3	85.9	90.7	90.9	85.6	89.5	85.9	91	97.9	92.8	94.2	96.8	97.6	1.93399	1.95761	1.95856	1.93247	1.95182	1.93399	1.95904	1.99078	1.96755	1.97405	1.98588	1.98945	1.08316	0.115251	0.00050009	3.30095	321	0.00946899	2.0237	No	No	No	No	No
Q6A0A9	Constitutive coactivator of PPAR-gamma-like protein 1 OS=Mus musculus OX=10090 GN=FAM120A PE=1 SV=2	FAM120A	93.3	99	94.6	94.2	95.8	96.8	101.8	109.5	99.2	104.1	102.2	107.6	1.96988	1.99564	1.97589	1.97405	1.98137	1.98588	2.00775	2.03941	1.99651	2.01745	2.00945	2.03181	1.08311	0.115178	0.00280138	2.55263	670	0.0254132	1.59494	No	No	No	No	No
Q9D7P6	Iron-sulfur cluster assembly enzyme ISCU, mitochondrial OS=Mus musculus OX=10090 GN=Iscu PE=1 SV=1	Iscu	93.6	93.9	96.7	98.8	95.9	98.2	96.1	95.5	106	106.1	111.6	101.6	1.97128	1.97267	1.98543	1.99476	1.98182	1.99211	1.98272	1.98	2.02531	2.02572	2.04766	2.00689	1.08307	0.115121	0.0073536	2.1335	1010	0.0442526	1.35406	No	No	No	No	No
P61290	Proteasome activator complex subunit 3 OS=Mus musculus OX=10090 GN=Psme3 PE=1 SV=1	Psme3	98	99.2	98	98.2	99	102.7	101.6	113.7	99.7	106.4	108.8	110.3	1.99123	1.99651	1.99123	1.99211	1.99564	2.01157	2.00689	2.05576	1.9987	2.02694	2.03663	2.04258	1.08291	0.114907	0.0028866	2.53961	682	0.0257254	1.58964	No	No	No	No	No
Q7TSC1	Protein PRRC2A OS=Mus musculus OX=10090 GN=Prrc2a PE=1 SV=1	Prrc2a	85.3	91	86.5	81.5	91.5	89	90.7	97.3	97.5	93	97.3	90.9	1.93095	1.95904	1.93702	1.91116	1.96142	1.94939	1.95761	1.98811	1.989	1.96848	1.98811	1.95856	1.0827	0.11463	0.00557763	2.25355	898	0.0377515	1.42307	No	No	No	No	No
Q6NVF9	Cleavage and polyadenylation specificity factor subunit 6 OS=Mus musculus OX=10090 GN=Cpsf6 PE=1 SV=1	Cpsf6	96.3	93.6	92.6	89.8	92.5	89	92.9	101.5	95.7	97.5	102.2	103.2	1.98363	1.97128	1.96661	1.95328	1.96614	1.94939	1.96802	2.00647	1.98091	1.989	2.00945	2.01368	1.08263	0.114547	0.000875545	3.05772	400	0.0133039	1.87602	No	No	No	No	No
P35283	Ras-related protein Rab-12 OS=Mus musculus OX=10090 GN=Rab12 PE=1 SV=3	Rab12	89.6	86.4	85.6	88.3	84	87.1	87.6	93.6	87.2	95.8	94.8	99.2	1.95231	1.93651	1.93247	1.94596	1.92428	1.94002	1.9425	1.97128	1.94052	1.98137	1.97681	1.99651	1.08255	0.114434	0.00281029	2.55125	673	0.0253803	1.5955	No	No	No	No	No
Q8BMP6	Golgi resident protein GCP60 OS=Mus musculus OX=10090 GN=Acbd3 PE=1 SV=3	Acbd3	97.5	103	97.3	99.3	97.3	96.9	101.7	108.9	100.7	109.9	103.9	112.2	1.989	2.01284	1.98811	1.99695	1.98811	1.98632	2.00732	2.03703	2.00303	2.041	2.01662	2.04999	1.08202	0.113727	0.00269512	2.56942	659	0.0248572	1.60455	No	No	No	No	No
Q6NV83	U2 snRNP-associated SURP motif-containing protein OS=Mus musculus OX=10090 GN=U2surp PE=1 SV=3	U2surp	91.9	97.3	96.8	93.8	99.1	90	94.9	104.9	97.3	105.2	98.1	107.4	1.96332	1.98811	1.98588	1.9722	1.99607	1.95424	1.97727	2.02078	1.98811	2.02202	1.99167	2.031	1.08174	0.113356	0.00608189	2.21596	942	0.0392417	1.40625	No	No	No	No	No
P30412	Peptidyl-prolyl cis-trans isomerase C OS=Mus musculus OX=10090 GN=Ppic PE=1 SV=1	Ppic	106.2	113.8	113.5	107.1	114.2	106.3	111.8	125.6	119.3	118.2	115.1	118.7	2.02612	2.05614	2.055	2.02979	2.05767	2.02653	2.04844	2.09899	2.07664	2.07262	2.06108	2.07445	1.0812	0.112634	0.0023447	2.62991	622	0.0229117	1.63994	No	No	No	No	No
Q8BGF6	ELMO domain-containing protein 2 OS=Mus musculus OX=10090 GN=Elmod2 PE=1 SV=1	Elmod2	94.4	90.9	88.9	89.3	83.5	88.5	91.1	95.6	97.2	95.4	96.4	99.1	1.97497	1.95856	1.9489	1.95085	1.92169	1.94694	1.95952	1.98046	1.98767	1.97955	1.98408	1.99607	1.08072	0.111995	0.00140659	2.85183	495	0.0172713	1.76268	No	No	No	No	No
Q7TT37	Elongator complex protein 1 OS=Mus musculus OX=10090 GN=Elp1 PE=1 SV=2	Elp1	91.3	93.7	97.5	93.6	93.4	95.8	95.4	101.2	97.7	102.9	99.7	108.5	1.96047	1.97174	1.989	1.97128	1.97035	1.98137	1.97955	2.00518	1.98989	2.01242	1.9987	2.03543	1.08067	0.111929	0.00138217	2.85944	491	0.0171097	1.76676	No	No	No	No	No
Q99KF1	Transmembrane emp24 domain-containing protein 9 OS=Mus musculus OX=10090 GN=Tmed9 PE=1 SV=2	Tmed9	95.5	101.1	98.9	94.8	94.2	97.9	97.5	108.2	100.7	105.9	99.2	110.8	1.98	2.00475	1.9952	1.97681	1.97405	1.99078	1.989	2.03423	2.00303	2.0249	1.99651	2.04454	1.08063	0.111872	0.00415328	2.38161	795	0.031753	1.49822	No	No	No	No	No
Q6PDL0	Cytoplasmic dynein 1 light intermediate chain 2 OS=Mus musculus OX=10090 GN=Dync1li2 PE=1 SV=2	Dync1li2	97.9	100.7	104.4	97.9	95.8	99.7	94.3	105.8	107.6	106.7	101	111.7	1.99078	2.00303	2.0187	1.99078	1.98137	1.9987	1.97451	2.02449	2.03181	2.02816	2.00432	2.04805	1.07995	0.110962	0.00353473	2.45164	743	0.0289154	1.53887	No	No	No	No	No
Q9Z1D1	Eukaryotic translation initiation factor 3 subunit G OS=Mus musculus OX=10090 GN=Eif3g PE=1 SV=2	Eif3g	96.4	99.1	101.1	101	96.9	95.8	97.7	110.1	98.4	106.3	104.2	111.4	1.98408	1.99607	2.00475	2.00432	1.98632	1.98137	1.98989	2.04179	1.993	2.02653	2.01787	2.04689	1.0793	0.110099	0.00459682	2.33754	832	0.0335811	1.47391	No	No	No	No	No
Q8C5W0	Calmin OS=Mus musculus OX=10090 GN=Clmn PE=1 SV=2	Clmn	92.4	95.5	89.1	90	88.7	88.9	88.6	98.4	92.6	100.4	95.6	101.1	1.96567	1.98	1.94988	1.95424	1.94792	1.9489	1.94743	1.993	1.96661	2.00173	1.98046	2.00475	1.07919	0.109942	0.00217173	2.66319	611	0.0216035	1.66547	No	No	No	No	No
P35979	60S ribosomal protein L12 OS=Mus musculus OX=10090 GN=Rpl12 PE=1 SV=2	Rpl12	94.3	98.5	88	90.9	94.1	96.1	99.2	107.8	100	100.1	100.6	101.1	1.97451	1.99344	1.94448	1.95856	1.97359	1.98272	1.99651	2.03262	2	2.00043	2.0026	2.00475	1.07917	0.109924	0.00707649	2.15018	1000	0.0430109	1.36642	No	No	No	No	No
Q9JIF7	Coatomer subunit beta OS=Mus musculus OX=10090 GN=Copb1 PE=1 SV=1	Copb1	103.9	103.4	99.2	101.7	100.2	103.8	108.3	116.2	108.9	107.5	106.5	116	2.01662	2.01452	1.99651	2.00732	2.00087	2.0162	2.03463	2.06521	2.03703	2.03141	2.02735	2.06446	1.07861	0.109176	0.00415936	2.38097	796	0.0317595	1.49813	No	No	No	No	No
Q99L27	GMP reductase 2 OS=Mus musculus OX=10090 GN=Gmpr2 PE=1 SV=2	Gmpr2	90.8	92.8	97.1	94.3	91.2	91.6	92.3	101.4	94.1	103.6	100.1	101.4	1.95809	1.96755	1.98722	1.97451	1.95999	1.9619	1.9652	2.00604	1.97359	2.01536	2.00043	2.00604	1.07805	0.108423	0.00143125	2.84428	503	0.0172946	1.76209	No	No	No	No	No
O55128	Histone deacetylase complex subunit SAP18 OS=Mus musculus OX=10090 GN=Sap18 PE=1 SV=1	Sap18	96.4	102	102.8	98.6	100.6	93.1	96.6	109.5	98.9	106.7	105.4	110.9	1.98408	2.0086	2.01199	1.99388	2.0026	1.96895	1.98498	2.03941	1.9952	2.02816	2.02284	2.04493	1.07805	0.10842	0.00869759	2.0606	1083	0.0488125	1.31147	No	No	No	No	No
E9Q5C9	Nucleolar and coiled-body phosphoprotein 1 OS=Mus musculus OX=10090 GN=Nolc1 PE=1 SV=1	Nolc1	85.9	89.3	89.5	90	92.6	89.4	93.3	100.1	89.5	98.9	101.5	95.1	1.93399	1.95085	1.95182	1.95424	1.96661	1.95134	1.96988	2.00043	1.95182	1.9952	2.00647	1.97818	1.078	0.108357	0.00782815	2.10634	1037	0.0458819	1.33836	No	No	No	No	No
Q52KI8	Serine/arginine repetitive matrix protein 1 OS=Mus musculus OX=10090 GN=Srrm1 PE=1 SV=2	Srrm1	103.3	111.9	104	104.8	106.3	100.5	106.9	112.1	114.3	113.7	116.8	111.1	2.0141	2.04883	2.01703	2.02036	2.02653	2.00217	2.02898	2.04961	2.05805	2.05576	2.06744	2.04571	1.07794	0.108284	0.00115697	2.93668	453	0.0155233	1.80902	No	No	No	No	No
Q9R1C7	Pre-mRNA-processing factor 40 homolog A OS=Mus musculus OX=10090 GN=Prpf40a PE=1 SV=1	Prpf40a	94.1	101.1	98.8	95.7	98.2	91	93.3	104.2	99.8	102.5	101.7	109.2	1.97359	2.00475	1.99476	1.98091	1.99211	1.95904	1.96988	2.01787	1.99913	2.01072	2.00732	2.03822	1.0776	0.107816	0.00501164	2.30002	866	0.0351741	1.45378	No	No	No	No	No
Q99JB2	Stomatin-like protein 2, mitochondrial OS=Mus musculus OX=10090 GN=Stoml2 PE=1 SV=1	Stoml2	97.8	100.8	102.6	100.2	99.5	99.9	103.7	106.1	110	108.4	105.4	112	1.99034	2.00346	2.01115	2.00087	1.99782	1.99957	2.01578	2.02572	2.04139	2.03503	2.02284	2.04922	1.07688	0.106854	0.000184485	3.73404	201	0.00557862	2.25347	No	No	No	No	No
Q9CWZ3-2	Isoform 2 of RNA-binding protein 8A OS=Mus musculus OX=10090 GN=Rbm8a	Rbm8a	94.5	103.1	105.7	96.7	104.4	102.5	99.2	112.2	106.6	110.6	103.3	110.3	1.97543	2.01326	2.02407	1.98543	2.0187	2.01072	1.99651	2.04999	2.02776	2.04376	2.0141	2.04258	1.07662	0.106507	0.00830593	2.08061	1057	0.047761	1.32093	No	No	No	No	No
P27046	Alpha-mannosidase 2 OS=Mus musculus OX=10090 GN=Man2a1 PE=1 SV=2	Man2a1	99.4	101.7	99.5	101.9	95.7	101.3	97.5	106.5	103.3	108.8	102	115.3	1.99739	2.00732	1.99782	2.00817	1.98091	2.00561	1.989	2.02735	2.0141	2.03663	2.0086	2.06183	1.07641	0.106232	0.00578359	2.2378	915	0.0384182	1.41546	No	No	No	No	No
Q8VE80	THO complex subunit 3 OS=Mus musculus OX=10090 GN=Thoc3 PE=2 SV=1	Thoc3	92.4	95.9	103.5	89.1	92.7	95.1	92.1	103.2	100.7	100.4	101	102.7	1.96567	1.98182	2.01494	1.94988	1.96708	1.97818	1.96426	2.01368	2.00303	2.00173	2.00432	2.01157	1.07627	0.106042	0.00697195	2.15665	993	0.0426742	1.36983	No	No	No	No	No
Q64514	Tripeptidyl-peptidase 2 OS=Mus musculus OX=10090 GN=Tpp2 PE=1 SV=3	Tpp2	99.4	97.2	106.7	105.6	99	105.8	101.9	114.4	104.3	111.1	108.1	112	1.99739	1.98767	2.02816	2.02366	1.99564	2.02449	2.00817	2.05843	2.01828	2.04571	2.03383	2.04922	1.07582	0.105443	0.00679334	2.16792	980	0.0421326	1.37538	No	No	No	No	No
Q8BP48	Methionine aminopeptidase 1 OS=Mus musculus OX=10090 GN=Metap1 PE=1 SV=1	Metap1	96.7	98.7	92.6	92.8	93	91.3	92	103.6	100.9	97.2	101.5	101.6	1.98543	1.99432	1.96661	1.96755	1.96848	1.96047	1.96379	2.01536	2.00389	1.98767	2.00647	2.00689	1.07551	0.105026	0.000897665	3.04689	403	0.0135385	1.86843	No	No	No	No	No
Q5XJY5	Coatomer subunit delta OS=Mus musculus OX=10090 GN=Arcn1 PE=1 SV=2	Arcn1	99	96.2	95.8	100.9	99.3	101.3	99.9	110.6	102	103.8	107.2	108.2	1.99564	1.98318	1.98137	2.00389	1.99695	2.00561	1.99957	2.04376	2.0086	2.0162	2.03019	2.03423	1.07527	0.104705	0.000926827	3.033	408	0.013807	1.8599	No	No	No	No	No
Q8CEI1	BolA-like protein 3 OS=Mus musculus OX=10090 GN=Bola3 PE=1 SV=1	Bola3	103	101.1	107	107.7	101.1	106.1	103.9	111.5	110.1	113.5	110.4	115	2.01284	2.00475	2.02938	2.03222	2.00475	2.02572	2.01662	2.04727	2.04179	2.055	2.04297	2.0607	1.07508	0.104442	0.000351137	3.45452	276	0.00773266	2.11167	No	No	No	No	No
Q8R307	Vacuolar protein sorting-associated protein 18 homolog OS=Mus musculus OX=10090 GN=Vps18 PE=1 SV=2	Vps18	101.1	104	103.9	100.9	100.1	94.4	100.6	106.5	106.7	112.8	102.5	112.8	2.00475	2.01703	2.01662	2.00389	2.00043	1.97497	2.0026	2.02735	2.02816	2.05231	2.01072	2.05231	1.07492	0.104232	0.00678201	2.16864	978	0.0421483	1.37522	No	No	No	Yes	No
P08556	GTPase NRas OS=Mus musculus OX=10090 GN=Nras PE=1 SV=1	Nras	103.6	105.8	108.8	112	108.8	110.3	110.6	124.2	109.7	118.3	116.3	114.8	2.01536	2.02449	2.03663	2.04922	2.03663	2.04258	2.04376	2.09412	2.04021	2.07298	2.06558	2.05994	1.07464	0.103855	0.00633557	2.19821	954	0.0403643	1.394	No	No	No	No	No
Q9CQU0	Thioredoxin domain-containing protein 12 OS=Mus musculus OX=10090 GN=Txndc12 PE=1 SV=1	Txndc12	101.2	104	94.6	98.7	102.5	99.9	100.9	113.4	101.6	104.8	108.9	109.9	2.00518	2.01703	1.97589	1.99432	2.01072	1.99957	2.00389	2.05461	2.00689	2.02036	2.03703	2.041	1.07444	0.103581	0.00683295	2.16539	986	0.0421203	1.37551	No	No	No	No	No
Q8BHG2	CXXC motif containing zinc binding protein OS=Mus musculus OX=10090 GN=Czib PE=1 SV=1	Czib	99.3	93.7	99.6	98.9	98.7	96.9	98.1	110.3	96.9	105.3	105.6	107.7	1.99695	1.97174	1.99826	1.9952	1.99432	1.98632	1.99167	2.04258	1.98632	2.02243	2.02366	2.03222	1.07431	0.103416	0.00611504	2.2136	945	0.0393304	1.40527	No	No	No	No	No
O55029	Coatomer subunit beta' OS=Mus musculus OX=10090 GN=Copb2 PE=1 SV=2	Copb2	98.4	100.9	99.5	100.8	100.8	103	107.1	112.3	106.3	106	107	113.3	1.993	2.00389	1.99782	2.00346	2.00346	2.01284	2.02979	2.05038	2.02653	2.02531	2.02938	2.05423	1.07369	0.102584	0.00212196	2.67326	606	0.0212826	1.67197	No	No	No	No	No
O35841	Apoptosis inhibitor 5 OS=Mus musculus OX=10090 GN=Api5 PE=1 SV=2	Api5	92.5	99.9	103.1	99.1	98.2	95.5	102.6	103.9	108.6	102.5	109.6	105.2	1.96614	1.99957	2.01326	1.99607	1.99211	1.98	2.01115	2.01662	2.03583	2.01072	2.03981	2.02202	1.07356	0.102398	0.00582817	2.23447	919	0.0385459	1.41402	No	No	No	No	No
Q9WU28	Prefoldin subunit 5 OS=Mus musculus OX=10090 GN=Pfdn5 PE=1 SV=1	Pfdn5	100	101.1	102.2	101.8	101.6	98.8	100.2	114.3	102.3	105	107.9	111.5	2	2.00475	2.00945	2.00775	2.00689	1.99476	2.00087	2.05805	2.00988	2.02119	2.03302	2.04727	1.07326	0.102	0.00242509	2.61527	629	0.0234336	1.63016	No	No	No	No	No
E9Q5K9	YTH domain-containing protein 1 OS=Mus musculus OX=10090 GN=Ythdc1 PE=1 SV=2	Ythdc1	97.2	93.8	94.5	94.3	102.2	97.9	93.1	107.8	97.2	106.7	102.7	101.4	1.98767	1.9722	1.97543	1.97451	2.00945	1.99078	1.96895	2.03262	1.98767	2.02816	2.01157	2.00604	1.07299	0.101632	0.00838098	2.07671	1061	0.0480109	1.31866	No	No	No	No	No
P10639	Thioredoxin OS=Mus musculus OX=10090 GN=Txn PE=1 SV=3	Txn	110.3	99.7	100.1	104.8	105.1	104.8	97.9	109.5	111.5	109	114.9	108.8	2.04258	1.9987	2.00043	2.02036	2.0216	2.02036	1.99078	2.03941	2.04727	2.03743	2.06032	2.03663	1.07262	0.101134	0.00624036	2.20479	950	0.0399252	1.39875	No	No	No	No	No
Q8BU30	Isoleucine--tRNA ligase, cytoplasmic OS=Mus musculus OX=10090 GN=Iars1 PE=1 SV=2	Iars1	98	95.3	97.3	96.5	94.8	97.9	102.6	106.7	100.7	105.3	103.6	106.4	1.99123	1.97909	1.98811	1.98453	1.97681	1.99078	2.01115	2.02816	2.00303	2.02243	2.01536	2.02694	1.07236	0.100792	0.00078153	3.10705	378	0.0125665	1.90079	No	No	No	No	No
Q8JZM7	Parafibromin OS=Mus musculus OX=10090 GN=Cdc73 PE=1 SV=1	Cdc73	99.4	104.4	99.6	97.2	101.4	100	100	113.4	106.1	108.2	102.3	107.4	1.99739	2.0187	1.99826	1.98767	2.00604	2	2	2.05461	2.02572	2.03423	2.00988	2.031	1.07174	0.0999521	0.00226403	2.64512	616	0.022339	1.65094	No	No	No	No	No
Q8BMJ2	Leucine--tRNA ligase, cytoplasmic OS=Mus musculus OX=10090 GN=Lars1 PE=1 SV=2	Lars1	92.3	96.3	100.3	99.9	95.2	97.3	98.6	106	97.7	103.9	104.5	108.1	1.9652	1.98363	2.0013	1.99957	1.97864	1.98811	1.99388	2.02531	1.98989	2.01662	2.01912	2.03383	1.07116	0.0991707	0.00533278	2.27305	883	0.0367074	1.43525	No	No	No	No	No
Q9D0R2	Threonine--tRNA ligase 1, cytoplasmic OS=Mus musculus OX=10090 GN=Tars1 PE=1 SV=2	Tars1	95.2	98.9	96.1	93.2	96.2	98.4	101.9	108.7	98.2	103.9	103	106.4	1.97864	1.9952	1.98272	1.96942	1.98318	1.993	2.00817	2.03623	1.99211	2.01662	2.01284	2.02694	1.07116	0.0991707	0.00541528	2.26638	891	0.0369406	1.4325	No	No	No	No	No
P97930	Thymidylate kinase OS=Mus musculus OX=10090 GN=Dtymk PE=1 SV=2	Dtymk	98	97	100.4	101.5	96.1	98.5	93.6	106.7	101.5	108.1	102.8	105	1.99123	1.98677	2.00173	2.00647	1.98272	1.99344	1.97128	2.02816	2.00647	2.03383	2.01199	2.02119	1.071	0.0989544	0.00134025	2.87282	483	0.0168655	1.773	No	No	No	No	No
Q62167	ATP-dependent RNA helicase DDX3X OS=Mus musculus OX=10090 GN=Ddx3x PE=1 SV=3	Ddx3x	99	97.3	93	98.3	96	99	101.2	105.9	103.5	101.9	107.4	104.1	1.99564	1.98811	1.96848	1.99255	1.98227	1.99564	2.00518	2.0249	2.01494	2.00817	2.031	2.01745	1.07037	0.0981115	0.000800725	3.09652	383	0.0127071	1.89595	No	No	No	No	No
P41241	Tyrosine-protein kinase CSK OS=Mus musculus OX=10090 GN=Csk PE=1 SV=2	Csk	98	97.8	99.5	98	99.3	96.3	96.1	103.9	98.6	106.7	103.4	110.6	1.99123	1.99034	1.99782	1.99123	1.99695	1.98363	1.98272	2.01662	1.99388	2.02816	2.01452	2.04376	1.06931	0.0966854	0.00274996	2.56067	667	0.0250588	1.60104	No	Yes	No	No	No
P47753	F-actin-capping protein subunit alpha-1 OS=Mus musculus OX=10090 GN=Capza1 PE=1 SV=4	Capza1	96.2	96.2	97.9	95.9	97.8	96.7	104.5	105.8	99.6	102.8	105.2	109.4	1.98318	1.98318	1.99078	1.98182	1.99034	1.98543	2.01912	2.02449	1.99826	2.01199	2.02202	2.03902	1.06818	0.0951608	0.00570934	2.24341	906	0.0383017	1.41678	No	No	No	No	No
Q01853	Transitional endoplasmic reticulum ATPase OS=Mus musculus OX=10090 GN=Vcp PE=1 SV=4	Vcp	100	93.4	93.3	97.8	98.7	98.9	104.2	109.3	103.3	101.8	105.3	103.9	2	1.97035	1.96988	1.99034	1.99432	1.9952	2.01787	2.03862	2.0141	2.00775	2.02243	2.01662	1.0681	0.0950526	0.00838931	2.07627	1063	0.0479682	1.31905	No	No	No	No	No
Q6ZQ08	CCR4-NOT transcription complex subunit 1 OS=Mus musculus OX=10090 GN=Cnot1 PE=1 SV=2	Cnot1	96.1	102.4	98.7	95.8	98.6	96.5	98.7	107.2	101.1	107.1	102.1	106.3	1.98272	2.0103	1.99432	1.98137	1.99388	1.98453	1.99432	2.03019	2.00475	2.02979	2.00903	2.02653	1.06773	0.0945528	0.00126554	2.89772	473	0.016262	1.78882	No	No	No	No	No
Q9Z1T1	AP-3 complex subunit beta-1 OS=Mus musculus OX=10090 GN=Ap3b1 PE=1 SV=2	Ap3b1	95.2	100	101.8	97.8	97.6	98.3	99.9	105.6	100.6	106	102.7	111.7	1.97864	2	2.00775	1.99034	1.98945	1.99255	1.99957	2.02366	2.0026	2.02531	2.01157	2.04805	1.06754	0.094284	0.00419587	2.37718	799	0.031918	1.49596	No	No	No	No	No
P62627	Dynein light chain roadblock-type 1 OS=Mus musculus OX=10090 GN=Dynlrb1 PE=1 SV=3	Dynlrb1	105	112.5	104.8	104.3	105.5	105.3	108	118.9	109.7	114	108.7	117	2.02119	2.05115	2.02036	2.01828	2.02325	2.02243	2.03342	2.07518	2.04021	2.0569	2.03623	2.06819	1.06737	0.0940647	0.00642972	2.19181	961	0.0406658	1.39077	No	No	No	No	No
Q8CIE6	Coatomer subunit alpha OS=Mus musculus OX=10090 GN=Copa PE=1 SV=2	Copa	97.6	96.7	94.2	97.5	95.6	99.5	101.3	108.8	101.9	101.3	101.7	106.4	1.98945	1.98543	1.97405	1.989	1.98046	1.99782	2.00561	2.03663	2.00817	2.00561	2.00732	2.02694	1.06703	0.0935982	0.00256737	2.59051	650	0.0240069	1.61966	No	No	No	No	No
Q61234	Alpha-1-syntrophin OS=Mus musculus OX=10090 GN=Snta1 PE=1 SV=1	Snta1	107.9	96.5	105.2	100.4	104.8	98.9	100	105.9	109.8	111	109.5	107.6	2.03302	1.98453	2.02202	2.00173	2.02036	1.9952	2	2.0249	2.0406	2.04532	2.03941	2.03181	1.06672	0.0931852	0.0071032	2.14855	1001	0.0431301	1.36522	No	No	No	No	No
P80318	T-complex protein 1 subunit gamma OS=Mus musculus OX=10090 GN=Cct3 PE=1 SV=1	Cct3	93.8	95.6	90.9	91.2	91.8	96.8	95.4	106.6	96.6	97.3	97.5	101.2	1.9722	1.98046	1.95856	1.95999	1.96284	1.98588	1.97955	2.02776	1.98498	1.98811	1.989	2.00518	1.06618	0.092449	0.00757377	2.12069	1021	0.0450865	1.34595	No	No	No	No	No
Q9D0I9	Arginine--tRNA ligase, cytoplasmic OS=Mus musculus OX=10090 GN=Rars1 PE=1 SV=2	Rars1	104	100.5	99.3	102.3	100.1	98.4	103.2	111.3	103	104.3	107.4	113	2.01703	2.00217	1.99695	2.00988	2.00043	1.993	2.01368	2.0465	2.01284	2.01828	2.031	2.05308	1.06612	0.0923703	0.00464919	2.33262	838	0.0337205	1.47211	No	No	No	No	No
Q9DBS5	Kinesin light chain 4 OS=Mus musculus OX=10090 GN=Klc4 PE=1 SV=1	Klc4	98	99.2	91.9	92.6	94.9	93.7	96.2	106.5	97	100.3	99	104.7	1.99123	1.99651	1.96332	1.96661	1.97727	1.97174	1.98318	2.02735	1.98677	2.0013	1.99564	2.01995	1.06602	0.0922298	0.00833125	2.07929	1058	0.0478614	1.32002	No	No	No	No	No
P63242	Eukaryotic translation initiation factor 5A-1 OS=Mus musculus OX=10090 GN=Eif5a PE=1 SV=2	Eif5a	104.4	98.9	95.1	95.1	96.1	98.7	97.4	106.6	103.9	101.2	106	104.4	2.0187	1.9952	1.97818	1.97818	1.98272	1.99432	1.98856	2.02776	2.01662	2.00518	2.02531	2.0187	1.06598	0.0921755	0.00309921	2.50875	704	0.0267571	1.57256	No	No	No	No	No
Q9DCH4	Eukaryotic translation initiation factor 3 subunit F OS=Mus musculus OX=10090 GN=Eif3f PE=1 SV=2	Eif3f	98.2	98	92.4	95.7	95.1	95.5	104.7	105.7	100.8	101.8	104.8	103.5	1.99211	1.99123	1.96567	1.98091	1.97818	1.98	2.01995	2.02407	2.00346	2.00775	2.02036	2.01494	1.06421	0.0897886	0.00860569	2.06521	1073	0.0487469	1.31205	No	No	No	No	Yes
Q8BVQ5	Protein phosphatase methylesterase 1 OS=Mus musculus OX=10090 GN=Ppme1 PE=1 SV=5	Ppme1	101.5	103.5	104.1	102.3	100.8	99.3	100.5	112.3	102.4	106.5	109.7	110.3	2.00647	2.01494	2.01745	2.00988	2.00346	1.99695	2.00217	2.05038	2.0103	2.02735	2.04021	2.04258	1.06416	0.0897114	0.00246085	2.60892	636	0.0235173	1.62861	No	No	No	No	No
Q7TT50	Serine/threonine-protein kinase MRCK beta OS=Mus musculus OX=10090 GN=Cdc42bpb PE=1 SV=2	Cdc42bpb	96.4	100.2	97.5	98	93.8	96	94.4	103.8	97.9	107.1	98.8	106.2	1.98408	2.00087	1.989	1.99123	1.9722	1.98227	1.97497	2.0162	1.99078	2.02979	1.99476	2.02612	1.06361	0.0889704	0.00762139	2.11797	1024	0.0452371	1.34451	No	Yes	No	No	No
Q9D8S4	Oligoribonuclease, mitochondrial OS=Mus musculus OX=10090 GN=Rexo2 PE=1 SV=2	Rexo2	106.9	101.8	107.8	110.9	105.6	105.6	102	112.9	107.1	112.9	113.4	116	2.02898	2.00775	2.03262	2.04493	2.02366	2.02366	2.0086	2.05269	2.02979	2.05269	2.05461	2.06446	1.06295	0.0880723	0.00583965	2.23361	923	0.0384544	1.41505	No	No	No	No	No
O54774	AP-3 complex subunit delta-1 OS=Mus musculus OX=10090 GN=Ap3d1 PE=1 SV=1	Ap3d1	98.6	103	100.8	101.2	98.4	102.2	104.7	109.3	102.4	108.8	106.6	111.1	1.99388	2.01284	2.00346	2.00518	1.993	2.00945	2.01995	2.03862	2.0103	2.03663	2.02776	2.04571	1.06289	0.0879871	0.00281014	2.55127	672	0.0254167	1.59488	No	No	No	No	No
Q99KK7	Dipeptidyl peptidase 3 OS=Mus musculus OX=10090 GN=Dpp3 PE=1 SV=2	Dpp3	101.7	94.8	100.1	99	100.6	97.4	101.4	108.7	102.7	101.9	106.9	107.1	2.00732	1.97681	2.00043	1.99564	2.0026	1.98856	2.00604	2.03623	2.01157	2.00817	2.02898	2.02979	1.06219	0.0870378	0.00299669	2.52336	693	0.0262827	1.58033	No	No	No	No	No
Q61768	Kinesin-1 heavy chain OS=Mus musculus OX=10090 GN=Kif5b PE=1 SV=3	Kif5b	94.9	98.1	98.8	96.4	98.7	96.4	101.2	107.1	101.4	101.4	104.3	105	1.97727	1.99167	1.99476	1.98408	1.99432	1.98408	2.00518	2.02979	2.00604	2.00604	2.01828	2.02119	1.06191	0.0866667	0.000942813	3.02557	412	0.0139088	1.85671	No	No	No	No	No
Q8CAY6	Acetyl-CoA acetyltransferase, cytosolic OS=Mus musculus OX=10090 GN=Acat2 PE=1 SV=2	Acat2	96.9	101.3	97.6	98.4	98	99.5	102.7	106.5	98.4	108	106.7	106.7	1.98632	2.00561	1.98945	1.993	1.99123	1.99782	2.01157	2.02735	1.993	2.03342	2.02816	2.02816	1.06109	0.0855453	0.0059682	2.22416	934	0.038838	1.41074	No	No	No	No	No
Q8C1A5	Thimet oligopeptidase OS=Mus musculus OX=10090 GN=Thop1 PE=1 SV=1	Thop1	96.4	99.8	100.1	100.7	102.1	95.2	97.3	105.1	98.4	108.3	104.8	107.2	1.98408	1.99913	2.00043	2.00303	2.00903	1.97864	1.98811	2.0216	1.993	2.03463	2.02036	2.03019	1.06032	0.084505	0.00900386	2.04557	1105	0.0495253	1.30517	No	No	No	No	No
Q64737	Trifunctional purine biosynthetic protein adenosine-3 OS=Mus musculus OX=10090 GN=Gart PE=1 SV=3	Gart	96.2	94.2	92.6	91.1	91.5	90.9	95.3	104.6	94.5	98.4	96.7	99.3	1.98318	1.97405	1.96661	1.95952	1.96142	1.95856	1.97909	2.01953	1.97543	1.993	1.98543	1.99695	1.05999	0.0840476	0.00770363	2.1133	1030	0.0454589	1.34238	No	No	No	No	No
P29595	NEDD8 OS=Mus musculus OX=10090 GN=Nedd8 PE=1 SV=2	Nedd8	99.7	101.6	94.4	101.9	98	97.4	98.6	108.3	99.4	103.5	105.1	107.2	1.9987	2.00689	1.97497	2.00817	1.99123	1.98856	1.99388	2.03463	1.99739	2.01494	2.0216	2.03019	1.05972	0.0836785	0.00739947	2.1308	1014	0.0443531	1.35308	No	No	No	No	No
Q9D136	2-oxoglutarate and iron-dependent oxygenase domain-containing protein 3 OS=Mus musculus OX=10090 GN=Ogfod3 PE=2 SV=1	Ogfod3	93.4	89.6	85.4	89.8	93.6	87	92.7	96.3	95.8	95.8	94	96	1.97035	1.95231	1.93146	1.95328	1.97128	1.93952	1.96708	1.98363	1.98137	1.98137	1.97313	1.98227	1.05948	0.0833529	0.00565465	2.24759	903	0.0380609	1.41952	No	No	No	No	No
P39054	Dynamin-2 OS=Mus musculus OX=10090 GN=Dnm2 PE=1 SV=2	Dnm2	101.1	102.2	107.1	100.8	103.7	103.7	105.4	111.1	105.5	109.4	106.1	115.6	2.00475	2.00945	2.02979	2.00346	2.01578	2.01578	2.02284	2.04571	2.02325	2.03902	2.02572	2.06296	1.05909	0.082823	0.00731213	2.13596	1008	0.0440904	1.35566	No	No	No	No	No
Q9WV55	Vesicle-associated membrane protein-associated protein A OS=Mus musculus OX=10090 GN=Vapa PE=1 SV=2	Vapa	96.7	101.7	99.3	97	98.5	101	102.9	107.5	103.8	106.3	103.4	106.1	1.98543	2.00732	1.99695	1.98677	1.99344	2.00432	2.01242	2.03141	2.0162	2.02653	2.01452	2.02572	1.05859	0.0821379	0.000991232	3.00382	420	0.0143445	1.84331	No	No	No	No	No
P61759	Prefoldin subunit 3 OS=Mus musculus OX=10090 GN=Vbp1 PE=1 SV=2	Vbp1	99.5	96.6	98.9	100.3	99.4	99.2	100.3	108.6	100.2	105.6	104.8	105.6	1.99782	1.98498	1.9952	2.0013	1.99739	1.99651	2.0013	2.03583	2.00087	2.02366	2.02036	2.02366	1.05837	0.0818432	0.000955124	3.01994	414	0.0140223	1.85318	No	No	No	No	No
Q3B7Z2	Oxysterol-binding protein 1 OS=Mus musculus OX=10090 GN=Osbp PE=1 SV=3	Osbp	93.9	97.8	97	96.3	95.9	97.3	98.7	104.9	96.9	103.4	104.3	101.9	1.97267	1.99034	1.98677	1.98363	1.98182	1.98811	1.99432	2.02078	1.98632	2.01452	2.01828	2.00817	1.0577	0.0809363	0.00243408	2.61367	630	0.0234831	1.62925	No	No	No	No	No
Q91YP2	Neurolysin, mitochondrial OS=Mus musculus OX=10090 GN=Nln PE=1 SV=1	Nln	100.6	98.5	95.8	97.8	97.8	92.2	98.5	102.1	98.7	105.5	102.1	106.1	2.0026	1.99344	1.98137	1.99034	1.99034	1.96473	1.99344	2.00903	1.99432	2.02325	2.00903	2.02572	1.0574	0.0805195	0.00719249	2.14312	1004	0.0435418	1.36109	No	No	No	No	No
Q8CGC7	Bifunctional glutamate/proline--tRNA ligase OS=Mus musculus OX=10090 GN=Eprs1 PE=1 SV=4	Eprs1	98.3	96.3	94.2	95.7	95.7	97.1	100.8	105.4	97.4	101.9	104.8	102.6	1.99255	1.98363	1.97405	1.98091	1.98091	1.98722	2.00346	2.02284	1.98856	2.00817	2.02036	2.01115	1.05728	0.0803543	0.00460128	2.33712	833	0.0335733	1.47401	No	No	No	No	No
Q80TL7	Protein MON2 homolog OS=Mus musculus OX=10090 GN=Mon2 PE=1 SV=2	Mon2	100.2	99.7	99.6	97.7	97.5	95.8	100.4	104.9	100.4	104.4	104.2	107.8	2.00087	1.9987	1.99826	1.98989	1.989	1.98137	2.00173	2.02078	2.00173	2.0187	2.01787	2.03262	1.05714	0.0801703	0.00113813	2.94381	449	0.0154066	1.81229	No	No	No	No	No
Q6A4J8	Ubiquitin carboxyl-terminal hydrolase 7 OS=Mus musculus OX=10090 GN=Usp7 PE=1 SV=1	Usp7	93.9	99.4	103.3	97.5	97.7	97.4	94.9	104.3	99.8	103.3	104.2	104.5	1.97267	1.99739	2.0141	1.989	1.98989	1.98856	1.97727	2.01828	1.99913	2.0141	2.01787	2.01912	1.05619	0.0788702	0.00604667	2.21848	940	0.0390975	1.40785	No	No	No	No	Yes
P62196	26S proteasome regulatory subunit 8 OS=Mus musculus OX=10090 GN=Psmc5 PE=1 SV=1	Psmc5	101.4	100.7	98.3	99	100.1	100.5	101.9	111.5	101.2	107.1	103.9	105.3	2.00604	2.00303	1.99255	1.99564	2.00043	2.00217	2.00817	2.04727	2.00518	2.02979	2.01662	2.02243	1.05514	0.077429	0.00445552	2.3511	822	0.0329449	1.48221	No	No	No	No	No
Q02819	Nucleobindin-1 OS=Mus musculus OX=10090 GN=Nucb1 PE=1 SV=2	Nucb1	100.7	95.9	95.8	98.2	97.9	100.4	98.7	104.4	100.5	103.1	101.4	108.8	2.00303	1.98182	1.98137	1.99211	1.99078	2.00173	1.99432	2.0187	2.00217	2.01326	2.00604	2.03663	1.05509	0.0773663	0.00436113	2.3604	810	0.0327246	1.48513	No	No	No	No	No
P61222	ATP-binding cassette sub-family E member 1 OS=Mus musculus OX=10090 GN=Abce1 PE=1 SV=1	Abce1	101.3	96.7	99.7	99.5	97.4	100.7	104.4	109.8	102.7	104.8	103.9	106.1	2.00561	1.98543	1.9987	1.99782	1.98856	2.00303	2.0187	2.0406	2.01157	2.02036	2.01662	2.02572	1.05505	0.0773143	0.00503003	2.29843	867	0.0352624	1.45269	Yes	No	No	No	No
Q91W90	Thioredoxin domain-containing protein 5 OS=Mus musculus OX=10090 GN=Txndc5 PE=1 SV=2	Txndc5	95.6	96.5	98.2	98.7	99.9	100.9	101	103.8	99.6	103.9	106.5	106.7	1.98046	1.98453	1.99211	1.99432	1.99957	2.00389	2.00432	2.0162	1.99826	2.01662	2.02735	2.02816	1.05486	0.0770569	0.00361729	2.44162	750	0.0293146	1.53292	No	No	No	No	No
P47757-2	Isoform 2 of F-actin-capping protein subunit beta OS=Mus musculus OX=10090 GN=Capzb	Capzb	97.3	96.4	97	96.4	95	98.3	97.3	103.2	99.8	100.3	102.9	104.4	1.98811	1.98408	1.98677	1.98408	1.97772	1.99255	1.98811	2.01368	1.99913	2.0013	2.01242	2.0187	1.0548	0.0769736	0.000108535	3.96443	154	0.00428361	2.36819	No	No	No	No	No
P35585	AP-1 complex subunit mu-1 OS=Mus musculus OX=10090 GN=Ap1m1 PE=1 SV=3	Ap1m1	95.7	99.3	101.6	100.7	98.9	100.6	99.1	103.7	102.2	105.5	102.8	109.6	1.98091	1.99695	2.00689	2.00303	1.9952	2.0026	1.99607	2.01578	2.00945	2.02325	2.01199	2.03981	1.05377	0.0755629	0.00333043	2.4775	726	0.0278821	1.55468	No	No	No	No	No
Q91VR5	ATP-dependent RNA helicase DDX1 OS=Mus musculus OX=10090 GN=Ddx1 PE=1 SV=1	Ddx1	97.9	101.6	101.1	100.6	98.6	97.1	99.2	106.2	102.3	104.2	102.5	108.4	1.99078	2.00689	2.00475	2.0026	1.99388	1.98722	1.99651	2.02612	2.00988	2.01787	2.01072	2.03503	1.05307	0.0745973	0.00153708	2.8133	523	0.017863	1.74805	No	No	No	No	No
P08752	Guanine nucleotide-binding protein G(i) subunit alpha-2 OS=Mus musculus OX=10090 GN=Gnai2 PE=1 SV=5	Gnai2	98.8	102.2	100.3	103	100.6	98.7	98.6	106.3	100.5	105.2	105.1	110.9	1.99476	2.00945	2.0013	2.01284	2.0026	1.99432	1.99388	2.02653	2.00217	2.02202	2.0216	2.04493	1.05269	0.0740828	0.00741241	2.13004	1015	0.0443868	1.35275	No	No	No	No	No
Q9WU78	Programmed cell death 6-interacting protein OS=Mus musculus OX=10090 GN=Pdcd6ip PE=1 SV=3	Pdcd6ip	100.6	94.6	97.6	96.8	97.6	96.2	98.4	105.1	96.9	101.6	103.8	105.2	2.0026	1.97589	1.98945	1.98588	1.98945	1.98318	1.993	2.0216	1.98632	2.00689	2.0162	2.02202	1.05257	0.0739117	0.00785678	2.10476	1038	0.0460053	1.33719	No	No	No	No	No
P46467	Vacuolar protein sorting-associated protein 4B OS=Mus musculus OX=10090 GN=Vps4b PE=1 SV=2	Vps4b	95.1	97	96.1	95.3	95.8	95.8	100.1	102.6	99.6	100.9	102.7	101.8	1.97818	1.98677	1.98272	1.97909	1.98137	1.98137	2.00043	2.01115	1.99826	2.00389	2.01157	2.00775	1.05249	0.073804	0.000255611	3.59242	243	0.00639342	2.19427	No	No	No	No	No
Q60692	Proteasome subunit beta type-6 OS=Mus musculus OX=10090 GN=Psmb6 PE=1 SV=3	Psmb6	101	101.8	96.8	97.4	104.1	100.7	102	109.3	102	106.4	107	104.3	2.00432	2.00775	1.98588	1.98856	2.01745	2.00303	2.0086	2.03862	2.0086	2.02694	2.02938	2.01828	1.05229	0.073529	0.00750797	2.12448	1019	0.0447826	1.34889	No	No	No	No	No
Q8BML9	Glutamine--tRNA ligase OS=Mus musculus OX=10090 GN=Qars1 PE=1 SV=1	Qars1	99.3	97.2	98.4	97.9	98.9	96	102.2	105.1	100.1	104.3	103.4	105.4	1.99695	1.98767	1.993	1.99078	1.9952	1.98227	2.00945	2.0216	2.00043	2.01828	2.01452	2.02284	1.05178	0.072827	0.00160158	2.79545	530	0.0183667	1.73597	No	No	No	No	No
Q9WUM3	Coronin-1B OS=Mus musculus OX=10090 GN=Coro1b PE=1 SV=1	Coro1b	99.3	99.8	96.3	95.9	98.8	96.7	97.5	105.2	97.4	102.2	102.4	106.7	1.99695	1.99913	1.98363	1.98182	1.99476	1.98543	1.989	2.02202	1.98856	2.00945	2.0103	2.02816	1.05138	0.0722855	0.00722142	2.14138	1005	0.0436734	1.35978	No	No	No	No	No
P31230	Aminoacyl tRNA synthase complex-interacting multifunctional protein 1 OS=Mus musculus OX=10090 GN=Aimp1 PE=1 SV=2	Aimp1	94.3	92.8	92.2	93.4	94.2	92.5	97.9	102	94.7	98	97.8	101.1	1.97451	1.96755	1.96473	1.97035	1.97405	1.96614	1.99078	2.0086	1.97635	1.99123	1.99034	2.00475	1.05133	0.0722172	0.00593866	2.22631	928	0.0388957	1.4101	No	No	No	No	No
Q76MZ3	Serine/threonine-protein phosphatase 2A 65 kDa regulatory subunit A alpha isoform OS=Mus musculus OX=10090 GN=Ppp2r1a PE=1 SV=3	Ppp2r1a	101.8	97.1	100.2	100.4	101.2	101.8	102.1	110.2	102.1	104.2	106.3	104.8	2.00775	1.98722	2.00087	2.00173	2.00518	2.00775	2.00903	2.04218	2.00903	2.01787	2.02653	2.02036	1.04831	0.0680669	0.00504795	2.29688	870	0.035266	1.45264	No	No	No	No	No
Q9QZB7	Actin-related protein 10 OS=Mus musculus OX=10090 GN=Actr10 PE=1 SV=2	Actr10	96.1	99.2	101.6	101.4	96.6	97.3	99.9	103.3	101	103.7	103.1	105.7	1.98272	1.99651	2.00689	2.00604	1.98498	1.98811	1.99957	2.0141	2.00432	2.01578	2.01326	2.02407	1.0454	0.0640524	0.00390994	2.40783	770	0.0308631	1.51056	No	No	No	No	No
Q3TXS7	26S proteasome non-ATPase regulatory subunit 1 OS=Mus musculus OX=10090 GN=Psmd1 PE=1 SV=1	Psmd1	99.5	102.2	98.7	100.5	99.4	100.6	105.2	107.4	102.4	105.2	105.4	106.5	1.99782	2.00945	1.99432	2.00217	1.99739	2.0026	2.02202	2.031	2.0103	2.02202	2.02284	2.02735	1.0447	0.0630835	0.004247	2.37192	800	0.0322666	1.49125	No	No	No	No	No
P70168	Importin subunit beta-1 OS=Mus musculus OX=10090 GN=Kpnb1 PE=1 SV=2	Kpnb1	101.9	99.7	101	102.4	100.7	102.3	103.1	107.9	102.8	106.8	107.4	105.6	2.00817	1.9987	2.00432	2.0103	2.00303	2.00988	2.01326	2.03302	2.01199	2.02857	2.031	2.02366	1.04444	0.0627271	0.00063392	3.19797	361	0.010673	1.97171	No	No	No	No	No
Q9D1F4	Proline-rich AKT1 substrate 1 OS=Mus musculus OX=10090 GN=Akt1s1 PE=1 SV=1	Akt1s1	95.1	96.2	94.7	93.7	94	95	96.8	101.3	100.8	99.7	94.1	100.4	1.97818	1.98318	1.97635	1.97174	1.97313	1.97772	1.98588	2.00561	2.00346	1.9987	1.97359	2.00173	1.04406	0.0622006	0.006139	2.2119	946	0.0394428	1.40403	No	No	No	No	No
P70398	Probable ubiquitin carboxyl-terminal hydrolase FAF-X OS=Mus musculus OX=10090 GN=Usp9x PE=1 SV=2	Usp9x	100.2	100.4	101.6	99.7	98.4	97.6	101.2	106.1	100.4	103.2	102.3	106.9	2.00087	2.00173	2.00689	1.9987	1.993	1.98945	2.00518	2.02572	2.00173	2.01368	2.00988	2.02898	1.03914	0.0553845	0.0083009	2.08087	1056	0.0477773	1.32078	No	No	No	No	Yes
Q99LF4	RNA-splicing ligase RtcB homolog OS=Mus musculus OX=10090 GN=Rtcb PE=1 SV=1	Rtcb	99.8	102.1	98.4	99.7	101.2	98.8	100.2	104.6	102.6	101.7	103.5	104.6	1.99913	2.00903	1.993	1.9987	2.00518	1.99476	2.00087	2.01953	2.01115	2.00732	2.01494	2.01953	1.0337	0.047824	0.00118208	2.92735	459	0.0156529	1.80541	No	No	No	No	No
P84091	AP-2 complex subunit mu OS=Mus musculus OX=10090 GN=Ap2m1 PE=1 SV=1	Ap2m1	101.2	99.7	102.9	103.4	101.9	99.2	103.8	96.8	98.9	99.6	97.7	98.2	2.00518	1.9987	2.01242	2.01452	2.00817	1.99651	2.0162	1.98588	1.9952	1.99826	1.98989	1.99211	0.965707	-0.0503425	0.00308779	2.51035	702	0.0267345	1.57293	No	No	No	No	No
Q8VDC0	Probable leucine--tRNA ligase, mitochondrial OS=Mus musculus OX=10090 GN=Lars2 PE=1 SV=1	Lars2	104.5	102.5	102.8	102	102.5	101.5	101.2	97.3	99.1	100.1	95.8	101.2	2.01912	2.01072	2.01199	2.0086	2.01072	2.00647	2.00518	1.98811	1.99607	2.00043	1.98137	2.00518	0.963598	-0.0534962	0.00274436	2.56156	665	0.025083	1.60062	No	No	No	No	No
Q6P8X1	Sorting nexin-6 OS=Mus musculus OX=10090 GN=Snx6 PE=1 SV=2	Snx6	103.3	101.6	100.9	100	102.5	98.7	99.4	97.6	98.1	97.2	95.9	97	2.0141	2.00689	2.00389	2	2.01072	1.99432	1.99739	1.98945	1.99167	1.98767	1.98182	1.98677	0.962797	-0.054696	0.000899879	3.04582	405	0.0135048	1.86951	No	No	No	No	No
Q9CZW5	Mitochondrial import receptor subunit TOM70 OS=Mus musculus OX=10090 GN=Tomm70 PE=1 SV=2	Tomm70	102.1	98.1	99.6	101	96.2	98.9	99.8	93.9	96.8	96.6	94	96.3	2.00903	1.99167	1.99826	2.00432	1.98318	1.9952	1.99913	1.97267	1.98588	1.98498	1.97313	1.98363	0.961104	-0.0572357	0.00353368	2.45177	742	0.0289457	1.53842	No	No	No	No	No
Q8K337	Type II inositol 1,4,5-trisphosphate 5-phosphatase OS=Mus musculus OX=10090 GN=Inpp5b PE=1 SV=1	Inpp5b	101	103.4	102.8	104.4	101.8	100.5	101.4	100	94.9	100.4	94.5	99.9	2.00432	2.01452	2.01199	2.0187	2.00775	2.00217	2.00604	2	1.97727	2.00173	1.97543	1.99957	0.958451	-0.0612234	0.0077673	2.10973	1036	0.0455692	1.34133	No	No	No	No	No
Q9CXJ4	Mitochondrial potassium channel ATP-binding subunit OS=Mus musculus OX=10090 GN=Abcb8 PE=1 SV=1	Abcb8	92.6	92.6	92.8	94.1	93.3	95.5	92.7	88.8	91.5	90.1	86.9	89.5	1.96661	1.96661	1.96755	1.97359	1.96988	1.98	1.96708	1.94841	1.96142	1.95472	1.93902	1.95182	0.957038	-0.063352	0.000526062	3.27896	329	0.00971856	2.0124	Yes	No	No	No	No
Q921H9	Cytochrome c oxidase assembly factor 7 OS=Mus musculus OX=10090 GN=Coa7 PE=1 SV=1	Coa7	106.1	101.5	100.6	101.7	100.6	103	103.1	94.4	101.2	97.4	100.1	96.5	2.02572	2.00647	2.0026	2.00732	2.0026	2.01284	2.01326	1.97497	2.00518	1.98856	2.00043	1.98453	0.956517	-0.0641377	0.00765071	2.1163	1026	0.0453226	1.34369	No	No	No	No	No
Q91V41	Ras-related protein Rab-14 OS=Mus musculus OX=10090 GN=Rab14 PE=1 SV=3	Rab14	101.1	100.1	100.1	100.1	105.8	99.8	100.4	98.1	96.3	97.6	95.1	96	2.00475	2.00043	2.00043	2.00043	2.02449	1.99913	2.00173	1.99167	1.98363	1.98945	1.97818	1.98227	0.956093	-0.0647775	0.0016435	2.78423	538	0.0185673	1.73125	No	No	No	No	No
Q8BKZ9	Pyruvate dehydrogenase protein X component, mitochondrial OS=Mus musculus OX=10090 GN=Pdhx PE=1 SV=1	Pdhx	100.4	101.3	106.4	106.4	100.4	103.1	103.5	96.6	97.5	100	97.4	100.8	2.00173	2.00561	2.02694	2.02694	2.00173	2.01326	2.01494	1.98498	1.989	2	1.98856	2.00346	0.95526	-0.0660348	0.00616012	2.21041	947	0.0395366	1.403	No	No	No	No	No
Q99MZ6	Unconventional myosin-VIIb OS=Mus musculus OX=10090 GN=Myo7b PE=1 SV=3	Myo7b	100.4	100.5	102.6	101.7	101.5	97.6	102.2	93.4	96.6	97.8	95.1	98.1	2.00173	2.00217	2.01115	2.00732	2.00647	1.98945	2.00945	1.97035	1.98498	1.99034	1.97818	1.99167	0.953149	-0.0692258	0.00119179	2.9238	462	0.0156791	1.80468	No	No	No	No	No
P40630	Transcription factor A, mitochondrial OS=Mus musculus OX=10090 GN=Tfam PE=1 SV=2	Tfam	99.5	100.3	101.3	99.2	100.5	102.3	99.1	96.9	93.5	99.3	92.7	95.1	1.99782	2.0013	2.00561	1.99651	2.00217	2.00988	1.99607	1.98632	1.97081	1.99695	1.96708	1.97818	0.952008	-0.0709544	0.00163529	2.78641	534	0.0186129	1.73019	No	No	Yes	No	No
Q64331	Unconventional myosin-VI OS=Mus musculus OX=10090 GN=Myo6 PE=1 SV=1	Myo6	96.1	102	97.6	95.7	101.8	98.1	100.6	95.8	95.5	94	92	93	1.98272	2.0086	1.98945	1.98091	2.00775	1.99167	2.0026	1.98137	1.98	1.97313	1.96379	1.96848	0.951612	-0.0715554	0.00461648	2.33569	835	0.0336036	1.47361	No	No	No	No	No
Q60931	Voltage-dependent anion-selective channel protein 3 OS=Mus musculus OX=10090 GN=Vdac3 PE=1 SV=1	Vdac3	98.5	97.9	100.9	98.3	96.5	103.2	98.7	93.3	96.8	95.9	95.3	90.3	1.99344	1.99078	2.00389	1.99255	1.98453	2.01368	1.99432	1.96988	1.98588	1.98182	1.97909	1.95569	0.951354	-0.0719451	0.00592305	2.22745	927	0.0388352	1.41077	Yes	No	No	No	No
P50171	(3R)-3-hydroxyacyl-CoA dehydrogenase OS=Mus musculus OX=10090 GN=Hsd17b8 PE=1 SV=2	Hsd17b8	102.5	104.8	101.5	98.1	102.7	102.9	100.5	93.3	97.6	101.4	97.2	94.7	2.01072	2.02036	2.00647	1.99167	2.01157	2.01242	2.00217	1.96988	1.98945	2.00604	1.98767	1.97635	0.950743	-0.0728722	0.0074125	2.13004	1016	0.0443437	1.35317	No	No	No	No	No
Q8R001	Microtubule-associated protein RP/EB family member 2 OS=Mus musculus OX=10090 GN=Mapre2 PE=1 SV=1	Mapre2	108.4	106.2	106.7	107.6	107.2	105.7	102.7	100	101.4	100.7	102.8	100.1	2.03503	2.02612	2.02816	2.03181	2.03019	2.02407	2.01157	2	2.00604	2.00303	2.01199	2.00043	0.949631	-0.0745616	0.000185448	3.73178	202	0.00557998	2.25337	No	No	No	No	No
Q922D8	C-1-tetrahydrofolate synthase, cytoplasmic OS=Mus musculus OX=10090 GN=Mthfd1 PE=1 SV=4	Mthfd1	104.6	95.1	97.1	99.9	101.9	99.5	99.5	94.5	97.4	94.2	93.4	93.5	2.01953	1.97818	1.98722	1.99957	2.00817	1.99782	1.99782	1.97543	1.98856	1.97405	1.97035	1.97081	0.949255	-0.075133	0.00711214	2.148	1002	0.0431413	1.36511	No	No	No	No	No
Q9EQH3	Vacuolar protein sorting-associated protein 35 OS=Mus musculus OX=10090 GN=Vps35 PE=1 SV=1	Vps35	103.5	106.7	99.7	102.1	101.9	99.6	100.5	97.6	96.7	95.9	97.3	96.3	2.01494	2.02816	1.9987	2.00903	2.00817	1.99826	2.00217	1.98945	1.98543	1.98182	1.98811	1.98363	0.948627	-0.0760865	0.000943468	3.02527	413	0.0138847	1.85746	No	No	No	No	No
Q3U186	Probable arginine--tRNA ligase, mitochondrial OS=Mus musculus OX=10090 GN=Rars2 PE=1 SV=1	Rars2	100.7	100.1	98.8	101.1	99.2	99.2	102.8	93.7	95	97.4	92.2	96.9	2.00303	2.00043	1.99476	2.00475	1.99651	1.99651	2.01199	1.97174	1.97772	1.98856	1.96473	1.98632	0.947827	-0.0773038	0.000476316	3.3221	311	0.00930884	2.0311	No	No	No	No	No
P17427	AP-2 complex subunit alpha-2 OS=Mus musculus OX=10090 GN=Ap2a2 PE=1 SV=2	Ap2a2	102.3	103.2	104.2	101.2	99.2	99.2	100.9	95.1	96.3	96.2	94.2	98.9	2.00988	2.01368	2.01787	2.00518	1.99651	1.99651	2.00389	1.97818	1.98363	1.98318	1.97405	1.9952	0.947592	-0.0776617	0.000584672	3.23309	345	0.0103004	1.98715	No	No	No	No	No
O55125	Protein NipSnap homolog 1 OS=Mus musculus OX=10090 GN=Nipsnap1 PE=1 SV=1	Nipsnap1	100.8	103.7	102.5	100.2	105.5	104.8	103.9	93.6	97.2	99.8	98.1	99	2.00346	2.01578	2.01072	2.00087	2.02325	2.02036	2.01662	1.97128	1.98767	1.99913	1.99167	1.99564	0.946465	-0.0793786	0.00150133	2.82352	515	0.0177186	1.75157	No	No	No	No	No
Q3UFY8	tRNA methyltransferase 10 homolog C OS=Mus musculus OX=10090 GN=Trmt10c PE=1 SV=2	Trmt10c	102.2	106	107.1	108	103.5	101.7	103.1	97.9	96.6	100.2	96.9	102.7	2.00945	2.02531	2.02979	2.03342	2.01494	2.00732	2.01326	1.99078	1.98498	2.00087	1.98632	2.01157	0.945899	-0.0802413	0.00316492	2.49964	710	0.0270935	1.56714	No	No	No	No	No
Q8BIJ6	Isoleucine--tRNA ligase, mitochondrial OS=Mus musculus OX=10090 GN=Iars2 PE=1 SV=1	Iars2	105.5	98.2	100.8	102.3	103.5	101.1	107.2	93.5	99.2	97.4	97.2	97.7	2.02325	1.99211	2.00346	2.00988	2.01494	2.00475	2.03019	1.97081	1.99651	1.98856	1.98767	1.98989	0.944893	-0.0817774	0.00480416	2.31838	851	0.0343122	1.46455	No	No	No	No	No
Q8BHA3	D-aminoacyl-tRNA deacylase 2 OS=Mus musculus OX=10090 GN=Dtd2 PE=1 SV=1	Dtd2	98.7	94.2	94.1	94.2	93.7	92.9	94.2	93.3	87.1	90.8	84.6	90.7	1.99432	1.97405	1.97359	1.97405	1.97174	1.96802	1.97405	1.96988	1.94002	1.95809	1.92737	1.95761	0.94426	-0.0827442	0.00645253	2.19027	962	0.0407676	1.38968	No	No	No	No	No
Q9JIY5	Serine protease HTRA2, mitochondrial OS=Mus musculus OX=10090 GN=Htra2 PE=1 SV=2	Htra2	102.5	104.1	105.4	100.4	103	97.8	101.8	95.8	94.7	100.1	93.8	97.8	2.01072	2.01745	2.02284	2.00173	2.01284	1.99034	2.00775	1.98137	1.97635	2.00043	1.9722	1.99034	0.944168	-0.0828848	0.002989	2.52447	692	0.0262531	1.58082	Yes	No	No	No	No
P59017	Bcl-2-like protein 13 OS=Mus musculus OX=10090 GN=Bcl2l13 PE=1 SV=2	Bcl2l13	105.4	102	104.9	108.2	99.4	104.8	99.8	96.5	94.8	100.3	97.7	99.3	2.02284	2.0086	2.02078	2.03423	1.99739	2.02036	1.99913	1.98453	1.97681	2.0013	1.98989	1.99695	0.944155	-0.082905	0.00577048	2.23879	913	0.0384151	1.4155	No	No	No	No	No
Q8R3D1	TBC1 domain family member 13 OS=Mus musculus OX=10090 GN=Tbc1d13 PE=1 SV=1	Tbc1d13	103.1	99.6	100.4	100.3	100.5	94.3	95.6	92.3	89.9	97.2	93.9	94.5	2.01326	1.99826	2.00173	2.0013	2.00217	1.97451	1.98046	1.9652	1.95376	1.98767	1.97267	1.97543	0.943961	-0.0832012	0.00884568	2.05327	1094	0.0491445	1.30853	No	No	No	No	No
Q9CQ65	S-methyl-5'-thioadenosine phosphorylase OS=Mus musculus OX=10090 GN=Mtap PE=1 SV=1	Mtap	103.2	94.2	99.8	101	99.4	105.1	100.5	94.7	91	95.9	95.9	94.7	2.01368	1.97405	1.99913	2.00432	1.99739	2.0216	2.00217	1.97635	1.95904	1.98182	1.98182	1.97635	0.940102	-0.0891102	0.00564755	2.24814	902	0.0380552	1.41959	No	No	No	No	No
P58281-2	Isoform 2 of Dynamin-like 120 kDa protein, mitochondrial OS=Mus musculus OX=10090 GN=Opa1	Opa1	99.5	98.4	99.8	100.4	97.2	101.1	99.5	90.7	94.1	95	91	95.2	1.99782	1.993	1.99913	2.00173	1.98767	2.00475	1.99782	1.95761	1.97359	1.97772	1.95904	1.97864	0.937491	-0.0931232	0.000108325	3.96527	153	0.00430327	2.3662	No	No	No	No	No
Q9D7B6	Isobutyryl-CoA dehydrogenase, mitochondrial OS=Mus musculus OX=10090 GN=Acad8 PE=1 SV=2	Acad8	103.9	102	100.3	100.3	106	104.2	104.2	92.6	100.3	97.5	98.6	93.7	2.01662	2.0086	2.0013	2.0013	2.02531	2.01787	2.01787	1.96661	2.0013	1.989	1.99388	1.97174	0.937412	-0.0932455	0.00213992	2.6696	607	0.0214274	1.66903	No	No	No	No	No
G3X939	Sodium/hydrogen exchanger 3 OS=Mus musculus OX=10090 GN=Slc9a3 PE=1 SV=1	Slc9a3	103.5	103.5	99.3	102.9	104.6	98.7	103.4	98.6	93.9	99	90.7	97.1	2.01494	2.01494	1.99695	2.01242	2.01953	1.99432	2.01452	1.99388	1.97267	1.99564	1.95761	1.98722	0.93731	-0.0934023	0.00350622	2.45516	740	0.0287984	1.54063	Yes	No	No	No	No
Q9CXJ1	Probable glutamate--tRNA ligase, mitochondrial OS=Mus musculus OX=10090 GN=Ears2 PE=1 SV=1	Ears2	100.1	103.1	99.4	94.5	99	95.2	96.5	93.8	91.6	95.7	88.6	90	2.00043	2.01326	1.99739	1.97543	1.99564	1.97864	1.98453	1.9722	1.9619	1.98091	1.94743	1.95424	0.935708	-0.0958696	0.00429376	2.36716	807	0.0323389	1.49027	No	No	No	No	No
Q9DCC4	Pyrroline-5-carboxylate reductase 3 OS=Mus musculus OX=10090 GN=Pycr3 PE=1 SV=2	Pycr3	106.1	99	95.3	98.3	99.9	100.2	104.5	94.9	96.4	93.3	93.3	92	2.02572	1.99564	1.97909	1.99255	1.99957	2.00087	2.01912	1.97727	1.98408	1.96988	1.96988	1.96379	0.93539	-0.0963596	0.00406048	2.39142	789	0.0312796	1.50474	No	No	No	No	No
Q91WS0	CDGSH iron-sulfur domain-containing protein 1 OS=Mus musculus OX=10090 GN=Cisd1 PE=1 SV=1	Cisd1	108.1	103.8	106	108.4	106.2	110.7	101.8	98.8	103.7	101	98.6	95.2	2.03383	2.0162	2.02531	2.03503	2.02612	2.04415	2.00775	1.99476	2.01578	2.00432	1.99388	1.97864	0.934523	-0.0976972	0.00291303	2.53565	684	0.0258851	1.58695	No	No	No	No	No
Q91WU5	Arsenite methyltransferase OS=Mus musculus OX=10090 GN=As3mt PE=1 SV=2	As3mt	105.1	102	94.2	97.7	97.4	94.8	94.7	92.6	90.4	90.6	94.8	89.4	2.0216	2.0086	1.97405	1.98989	1.98856	1.97681	1.97635	1.96661	1.95617	1.95713	1.97681	1.95134	0.934422	-0.097854	0.00881206	2.05492	1092	0.0490474	1.30938	No	No	No	No	No
Q8CEE7	Retinol dehydrogenase 13 OS=Mus musculus OX=10090 GN=Rdh13 PE=1 SV=1	Rdh13	104.6	104.6	100.2	104.6	97.6	107	102.7	96.7	96.2	98.5	92.4	97.4	2.01953	2.01953	2.00087	2.01953	1.98945	2.02938	2.01157	1.98543	1.98318	1.99344	1.96567	1.98856	0.93398	-0.098536	0.00227255	2.64349	617	0.0223866	1.65001	No	No	No	No	No
Q9Z0X1	Apoptosis-inducing factor 1, mitochondrial OS=Mus musculus OX=10090 GN=Aifm1 PE=1 SV=1	Aifm1	98	94.9	101.5	100	98.2	102.5	96.5	88.6	97.2	93.7	92.2	89.3	1.99123	1.97727	2.00647	2	1.99211	2.01072	1.98453	1.94743	1.98767	1.97174	1.96473	1.95085	0.933198	-0.0997443	0.00399041	2.39898	779	0.0311344	1.50676	No	No	No	No	No
Q9CZR8	Elongation factor Ts, mitochondrial OS=Mus musculus OX=10090 GN=Tsfm PE=1 SV=1	Tsfm	101.1	99.3	95.3	93.7	97.6	101.7	100.1	89	96.1	89.4	95.2	89.4	2.00475	1.99695	1.97909	1.97174	1.98945	2.00732	2.00043	1.94939	1.98272	1.95134	1.97864	1.95134	0.93313	-0.0998499	0.00572643	2.24212	908	0.0383318	1.41644	No	No	No	No	No
Q9DC51	Guanine nucleotide-binding protein G(i) subunit alpha-3 OS=Mus musculus OX=10090 GN=Gnai3 PE=1 SV=3	Gnai3	95.7	107.1	101.5	101.9	100.4	96.2	100.1	93.2	94.2	93.5	92.9	94.6	1.98091	2.02979	2.00647	2.00817	2.00173	1.98318	2.00043	1.96942	1.97405	1.97081	1.96802	1.97589	0.932935	-0.100152	0.0027459	2.56132	666	0.0250594	1.60103	No	No	No	No	No
Q6PHN9	Ras-related protein Rab-35 OS=Mus musculus OX=10090 GN=Rab35 PE=1 SV=1	Rab35	104.3	101.3	110.1	103.6	104.2	102.6	100.9	96	97.3	97.8	95.2	97.7	2.01828	2.00561	2.04179	2.01536	2.01787	2.01115	2.00389	1.98227	1.98811	1.99034	1.97864	1.98989	0.93205	-0.101521	0.000498064	3.30272	319	0.00948975	2.02275	No	No	No	No	No
P16546	Spectrin alpha chain, non-erythrocytic 1 OS=Mus musculus OX=10090 GN=Sptan1 PE=1 SV=4	Sptan1	99.9	98.8	105	104.1	97.8	100	95.9	90.9	96.5	94.2	91.2	93.5	1.99957	1.99476	2.02119	2.01745	1.99034	2	1.98182	1.95856	1.98453	1.97405	1.95999	1.97081	0.930606	-0.103758	0.00204896	2.68847	595	0.0209304	1.67922	No	No	No	No	No
Q9D8I3	Glyoxalase domain-containing protein 5 OS=Mus musculus OX=10090 GN=Glod5 PE=1 SV=1	Glod5	107.4	99.8	104.9	109.1	100	101.2	96	94.3	96.5	95.2	97.1	94	2.031	1.99913	2.02078	2.03782	2	2.00518	1.98227	1.97451	1.98453	1.97864	1.98722	1.97313	0.929761	-0.105069	0.00691911	2.15995	989	0.0425221	1.37139	No	No	No	No	No
Q91WQ9	Calmodulin-like protein 4 OS=Mus musculus OX=10090 GN=Calml4 PE=1 SV=2	Calml4	99.8	97.9	101.3	97.1	100.2	98.2	100.7	92.8	93.5	91.8	88.8	94.5	1.99913	1.99078	2.00561	1.98722	2.00087	1.99211	2.00303	1.96755	1.97081	1.96284	1.94841	1.97543	0.929171	-0.105983	7.39729e-05	4.13093	117	0.0038428	2.41535	No	No	No	No	No
P50516	V-type proton ATPase catalytic subunit A OS=Mus musculus OX=10090 GN=Atp6v1a PE=1 SV=2	Atp6v1a	107.3	95.8	100.8	102.7	100.1	100.2	103.6	90.8	99.4	94.5	94.2	92.6	2.0306	1.98137	2.00346	2.01157	2.00043	2.00087	2.01536	1.95809	1.99739	1.97543	1.97405	1.96661	0.929064	-0.10615	0.00457924	2.33921	830	0.0335333	1.47452	No	No	No	No	No
P67778	Prohibitin OS=Mus musculus OX=10090 GN=Phb PE=1 SV=1	Phb	102.9	100.9	97.1	98.2	98.3	103.5	104.2	93.6	95.1	95.8	90	93.4	2.01242	2.00389	1.98722	1.99211	1.99255	2.01494	2.01787	1.97128	1.97818	1.98137	1.95424	1.97035	0.929031	-0.106201	0.000898476	3.04649	404	0.0135172	1.86911	No	No	No	No	No
P46460	Vesicle-fusing ATPase OS=Mus musculus OX=10090 GN=Nsf PE=1 SV=2	Nsf	101.8	99.4	105	106.4	100.2	102.3	99	93.6	94.5	97.3	92.3	95.6	2.00775	1.99739	2.02119	2.02694	2.00087	2.00988	1.99564	1.97128	1.97543	1.98811	1.9652	1.98046	0.927909	-0.107944	0.000432093	3.36442	299	0.00878348	2.05633	No	No	No	No	No
Q9QXX4	Calcium-binding mitochondrial carrier protein Aralar2 OS=Mus musculus OX=10090 GN=Slc25a13 PE=1 SV=1	Slc25a13	105.3	99.8	98.9	100.3	103.2	103.5	106.8	90.4	102.4	97.1	92.6	92.9	2.02243	1.99913	1.9952	2.0013	2.01368	2.01494	2.02857	1.95617	2.0103	1.98722	1.96661	1.96802	0.927222	-0.109013	0.00689753	2.16131	988	0.0424324	1.3723	No	No	No	No	No
Q9Z2J0	Solute carrier family 23 member 1 OS=Mus musculus OX=10090 GN=Slc23a1 PE=1 SV=2	Slc23a1	104.9	109.6	103	106.5	105.7	100.1	98.6	94.8	97.5	98	93.1	98.9	2.02078	2.03981	2.01284	2.02735	2.02407	2.00043	1.99388	1.97681	1.989	1.99123	1.96895	1.9952	0.926991	-0.109373	0.00268432	2.57117	658	0.0247953	1.60563	Yes	No	No	No	No
Q62261	Spectrin beta chain, non-erythrocytic 1 OS=Mus musculus OX=10090 GN=Sptbn1 PE=1 SV=2	Sptbn1	94	102.3	106.4	105.2	99.6	100.5	100.3	90.7	96	95.6	94.2	92	1.97313	2.00988	2.02694	2.02202	1.99826	2.00217	2.0013	1.95761	1.98227	1.98046	1.97405	1.96379	0.92602	-0.110885	0.004042	2.3934	786	0.0312561	1.50507	No	No	No	No	No
Q9CR62	Mitochondrial 2-oxoglutarate/malate carrier protein OS=Mus musculus OX=10090 GN=Slc25a11 PE=1 SV=3	Slc25a11	106.3	97.1	107.6	106.3	106	108.2	108.6	95.1	102.7	99.8	96.7	95.2	2.02653	1.98722	2.03181	2.02653	2.02531	2.03423	2.03583	1.97818	2.01157	1.99913	1.98543	1.97864	0.925956	-0.110985	0.00489948	2.30985	858	0.0347075	1.45958	Yes	No	No	No	No
Q9D1I5	Methylmalonyl-CoA epimerase, mitochondrial OS=Mus musculus OX=10090 GN=Mcee PE=1 SV=1	Mcee	103.6	103.5	108.9	106.5	102.5	107.9	105.7	94.2	99.5	100.2	97.3	97.3	2.01536	2.01494	2.03703	2.02735	2.01072	2.03302	2.02407	1.97405	1.99782	2.00087	1.98811	1.98811	0.925941	-0.111008	0.000221592	3.65445	226	0.00595945	2.22479	No	No	No	No	No
P26040	Ezrin OS=Mus musculus OX=10090 GN=Ezr PE=1 SV=3	Ezr	101.3	95.5	102.7	104.9	98.9	99.8	100.7	89.4	95.9	94.6	93.4	92	2.00561	1.98	2.01157	2.02078	1.9952	1.99913	2.00303	1.95134	1.98182	1.97589	1.97035	1.96379	0.925575	-0.111577	0.000972939	3.01191	415	0.0142495	1.8462	No	No	No	No	No
Q922Q1	Mitochondrial amidoxime reducing component 2 OS=Mus musculus OX=10090 GN=Mtarc2 PE=1 SV=1	Mtarc2	99.3	98.8	106.3	101.3	98.7	97.2	97.7	86.9	96.4	96.4	94	88.6	1.99695	1.99476	2.02653	2.00561	1.99432	1.98767	1.98989	1.93902	1.98408	1.98408	1.97313	1.94743	0.925526	-0.111655	0.00639165	2.19439	956	0.0406365	1.39108	No	No	No	No	No
Q9D110	5-formyltetrahydrofolate cyclo-ligase OS=Mus musculus OX=10090 GN=Mthfs PE=2 SV=2	Mthfs	109.6	98.9	102.8	107.2	101.3	99.9	96.4	92.2	92.6	99.4	93.6	95.6	2.03981	1.9952	2.01199	2.03019	2.00561	1.99957	1.98408	1.96473	1.96661	1.99739	1.97128	1.98046	0.925513	-0.111675	0.00835211	2.0782	1060	0.0478907	1.31975	No	No	No	No	No
Q8BHE8	m-AAA protease-interacting protein 1, mitochondrial OS=Mus musculus OX=10090 GN=Maip1 PE=1 SV=1	Maip1	101.2	100.1	106.3	104	96.9	100.1	104.1	91.9	94.6	95.9	90.9	97.5	2.00518	2.00043	2.02653	2.01703	1.98632	2.00043	2.01745	1.96332	1.97589	1.98182	1.95856	1.989	0.924821	-0.112754	0.00137621	2.86131	489	0.0171056	1.76686	No	No	No	No	No
P62814	V-type proton ATPase subunit B, brain isoform OS=Mus musculus OX=10090 GN=Atp6v1b2 PE=1 SV=1	Atp6v1b2	101.1	97.6	99.8	101.2	96.8	99.6	100	87.9	95.7	91.9	91.7	92.1	2.00475	1.98945	1.99913	2.00518	1.98588	1.99826	2	1.94399	1.98091	1.96332	1.96237	1.96426	0.923747	-0.114431	0.000154101	3.81219	184	0.00509035	2.29325	No	No	No	No	No
Q9DCS3	Enoyl-[acyl-carrier-protein] reductase, mitochondrial OS=Mus musculus OX=10090 GN=Mecr PE=1 SV=2	Mecr	107.4	95.5	97.6	96.4	96.1	102.5	98.3	88.7	93.4	92.7	90.2	92.7	2.031	1.98	1.98945	1.98408	1.98272	2.01072	1.99255	1.94792	1.97035	1.96708	1.95521	1.96708	0.92358	-0.114691	0.00378579	2.42184	761	0.0302366	1.51947	No	No	No	No	No
Q3ULD5	Methylcrotonoyl-CoA carboxylase beta chain, mitochondrial OS=Mus musculus OX=10090 GN=Mccc2 PE=1 SV=1	Mccc2	100.9	99	99.2	94.7	106.3	96.9	96.4	90.9	92.7	94.7	88	91.1	2.00389	1.99564	1.99651	1.97635	2.02653	1.98632	1.98408	1.95856	1.96708	1.97635	1.94448	1.95952	0.923507	-0.114805	0.00255491	2.59262	649	0.0239272	1.62111	No	No	No	No	No
Q8CAK1	Putative transferase CAF17 homolog, mitochondrial OS=Mus musculus OX=10090 GN=Iba57 PE=1 SV=1	Iba57	112.2	109.5	106.9	115	104.5	105.3	103	95	102.5	97.9	99.8	103.5	2.04999	2.03941	2.02898	2.0607	2.01912	2.02243	2.01284	1.97772	2.01072	1.99078	1.99913	2.01494	0.92303	-0.11555	0.00498848	2.30203	863	0.0351332	1.45428	No	No	No	No	No
Q61235	Beta-2-syntrophin OS=Mus musculus OX=10090 GN=Sntb2 PE=1 SV=2	Sntb2	95.4	105.5	104.5	100.2	101.4	97.5	96.9	92.5	88	95.4	90.5	95.8	1.97955	2.02325	2.01912	2.00087	2.00604	1.989	1.98632	1.96614	1.94448	1.97955	1.95665	1.98137	0.922555	-0.116293	0.0042704	2.36953	802	0.0323635	1.48995	No	No	No	No	No
P70236	Dual specificity mitogen-activated protein kinase kinase 6 OS=Mus musculus OX=10090 GN=Map2k6 PE=1 SV=1	Map2k6	98	100.1	104.1	99	104.1	96.7	101.7	91.2	92	98.6	90.1	91.7	1.99123	2.00043	2.01745	1.99564	2.01745	1.98543	2.00732	1.95999	1.96379	1.99388	1.95472	1.96237	0.922325	-0.116653	0.00140555	2.85216	494	0.0172933	1.76212	No	Yes	No	No	No
G5E8K5	Ankyrin-3 OS=Mus musculus OX=10090 GN=Ank3 PE=1 SV=1	Ank3	105.5	102.1	115.6	110	106.6	108.7	103.2	97.5	101.6	102	96.5	96.9	2.02325	2.00903	2.06296	2.04139	2.02776	2.03623	2.01368	1.989	2.00689	2.0086	1.98453	1.98632	0.920979	-0.11876	0.00350508	2.4553	739	0.028828	1.54019	No	No	No	No	No
Q9CQX2	Cytochrome b5 type B OS=Mus musculus OX=10090 GN=Cyb5b PE=1 SV=1	Cyb5b	92.8	92.6	98.5	99.6	95.3	99.1	96.5	85.4	91.9	92.3	88.8	85.2	1.96755	1.96661	1.99344	1.99826	1.97909	1.99607	1.98453	1.93146	1.96332	1.9652	1.94841	1.93044	0.920878	-0.118918	0.00188054	2.72572	569	0.0200877	1.69707	No	No	No	No	No
Q80XR2	Calcium-transporting ATPase type 2C member 1 OS=Mus musculus OX=10090 GN=Atp2c1 PE=1 SV=2	Atp2c1	90.2	95.1	86.8	91	91.1	91.3	88.1	85.5	79.9	84.9	79.9	86.4	1.95521	1.97818	1.93852	1.95904	1.95952	1.96047	1.94498	1.93197	1.90255	1.92891	1.90255	1.93651	0.920518	-0.119483	0.00158959	2.79872	529	0.0182637	1.73841	No	No	No	No	No
Q80W22	Threonine synthase-like 2 OS=Mus musculus OX=10090 GN=Thnsl2 PE=1 SV=1	Thnsl2	104	105.1	96.7	103	101.1	104.6	102.4	92.4	101.2	92.2	92.2	92.9	2.01703	2.0216	1.98543	2.01284	2.00475	2.01953	2.0103	1.96567	2.00518	1.96473	1.96473	1.96802	0.919598	-0.120924	0.00170579	2.76807	547	0.018954	1.7223	No	No	No	No	No
Q9WTI7	Unconventional myosin-Ic OS=Mus musculus OX=10090 GN=Myo1c PE=1 SV=2	Myo1c	94.1	93.8	95.6	94.1	97.6	96.7	86.4	85.1	84.5	88.4	85	89.1	1.97359	1.9722	1.98046	1.97359	1.98945	1.98543	1.93651	1.92993	1.92686	1.94645	1.92942	1.94988	0.918943	-0.121953	0.00203298	2.69187	593	0.0208371	1.68116	No	No	No	No	No
Q99J39	Malonyl-CoA decarboxylase, mitochondrial OS=Mus musculus OX=10090 GN=Mlycd PE=1 SV=1	Mlycd	102	104.8	94.6	101	103	98	98.9	89.2	96.8	93.4	89.4	92	2.0086	2.02036	1.97589	2.00432	2.01284	1.99123	1.9952	1.95036	1.98588	1.97035	1.95134	1.96379	0.918582	-0.12252	0.00172459	2.76331	548	0.0191279	1.71833	No	No	No	No	No
Q9D7J4	Cytochrome c oxidase assembly protein COX20, mitochondrial OS=Mus musculus OX=10090 GN=Cox20 PE=1 SV=1	Cox20	100.2	104.9	89.9	92.8	98.3	98.6	101.2	93	89.6	90.4	87.3	89.6	2.00087	2.02078	1.95376	1.96755	1.99255	1.99388	2.00518	1.96848	1.95231	1.95617	1.94101	1.95231	0.918297	-0.122967	0.00760585	2.11885	1023	0.045189	1.34497	No	No	No	No	No
P57746	V-type proton ATPase subunit D OS=Mus musculus OX=10090 GN=Atp6v1d PE=1 SV=1	Atp6v1d	109.2	98.2	99.9	104.6	98.2	103.1	97.2	90.2	96	94.1	92.1	93.5	2.03822	1.99211	1.99957	2.01953	1.99211	2.01326	1.98767	1.95521	1.98227	1.97359	1.96426	1.97081	0.918159	-0.123184	0.00244153	2.61234	632	0.0234805	1.62929	No	No	No	No	No
P32883-2	Isoform 2B of GTPase KRas OS=Mus musculus OX=10090 GN=Kras	Kras	102.4	101.3	108.7	106.9	97.6	104.7	98.1	89.4	95.8	97.6	95	94.1	2.0103	2.00561	2.03623	2.02898	1.98945	2.01995	1.99167	1.95134	1.98137	1.98945	1.97772	1.97359	0.917966	-0.123488	0.00329146	2.48261	720	0.0277854	1.55618	No	No	No	No	No
P50136	2-oxoisovalerate dehydrogenase subunit alpha, mitochondrial OS=Mus musculus OX=10090 GN=Bckdha PE=1 SV=1	Bckdha	103.3	102.4	114.4	112.8	105.7	105.3	102.7	94	99.2	102.2	94.9	99.2	2.0141	2.0103	2.05843	2.05231	2.02407	2.02243	2.01157	1.97313	1.99651	2.00945	1.97727	1.99651	0.917894	-0.1236	0.00563636	2.249	901	0.038022	1.41997	No	No	No	No	No
Q9EQ80	NIF3-like protein 1 OS=Mus musculus OX=10090 GN=Nif3l1 PE=1 SV=4	Nif3l1	116.4	111	106.4	104.6	105.8	105.1	112	95.4	103.9	98.5	99.4	101.9	2.06595	2.04532	2.02694	2.01953	2.02449	2.0216	2.04922	1.97955	2.01662	1.99344	1.99739	2.00817	0.917825	-0.123709	0.00301857	2.5202	695	0.0263983	1.57842	No	No	No	No	No
Q99MN9	Propionyl-CoA carboxylase beta chain, mitochondrial OS=Mus musculus OX=10090 GN=Pccb PE=1 SV=2	Pccb	109.7	100.2	98.6	100.2	105.4	103.3	101.3	91.8	98	96.7	93.6	91	2.04021	2.00087	1.99388	2.00087	2.02284	2.0141	2.00561	1.96284	1.99123	1.98543	1.97128	1.95904	0.917685	-0.12393	0.00188489	2.72471	570	0.0200988	1.69683	No	No	No	No	No
P97370	Sodium/potassium-transporting ATPase subunit beta-3 OS=Mus musculus OX=10090 GN=Atp1b3 PE=1 SV=1	Atp1b3	92.7	102.3	101.5	95.7	95.1	101.6	96.3	89	90.7	88.4	92.6	88.2	1.96708	2.00988	2.00647	1.98091	1.97818	2.00689	1.98363	1.94939	1.95761	1.94645	1.96661	1.94547	0.917192	-0.124704	0.00124627	2.90439	468	0.0161855	1.79087	No	No	No	No	No
Q9WVE8	Protein kinase C and casein kinase substrate in neurons protein 2 OS=Mus musculus OX=10090 GN=Pacsin2 PE=1 SV=1	Pacsin2	100.1	100.8	104.8	103.3	101.3	100.5	95.5	93.6	91.9	96.8	89.1	91	2.00043	2.00346	2.02036	2.0141	2.00561	2.00217	1.98	1.97128	1.96332	1.98588	1.94988	1.95904	0.916551	-0.125713	0.000574129	3.24099	341	0.0102333	1.98998	No	No	No	No	No
Q91Z53	Glyoxylate reductase/hydroxypyruvate reductase OS=Mus musculus OX=10090 GN=Grhpr PE=1 SV=1	Grhpr	109.4	99.5	99.7	105.3	101.9	102.1	105.4	90	100.5	93.4	95.5	93.9	2.03902	1.99782	1.9987	2.02243	2.00817	2.00903	2.02284	1.95424	2.00217	1.97035	1.98	1.97267	0.916107	-0.126412	0.00221793	2.65405	614	0.0219553	1.65846	No	No	No	No	No
P53395	Lipoamide acyltransferase component of branched-chain alpha-keto acid dehydrogenase complex, mitochondrial OS=Mus musculus OX=10090 GN=Dbt PE=1 SV=2	Dbt	106.9	100.7	99	95.7	107.1	102	103.3	92.6	97.1	94.1	93.6	90.2	2.02898	2.00303	1.99564	1.98091	2.02979	2.0086	2.0141	1.96661	1.98722	1.97359	1.97128	1.95521	0.915965	-0.126636	0.00187615	2.72673	568	0.0200761	1.69732	No	No	No	No	No
Q9EQ20	Methylmalonate-semialdehyde dehydrogenase [acylating], mitochondrial OS=Mus musculus OX=10090 GN=Aldh6a1 PE=1 SV=1	Aldh6a1	102.6	96.7	96.1	96.8	103.5	100.9	101.4	86.2	96.7	93.6	91.9	88.2	2.01115	1.98543	1.98272	1.98588	2.01494	2.00389	2.00604	1.93551	1.98543	1.97128	1.96332	1.94547	0.915817	-0.126869	0.00253582	2.59588	647	0.0238218	1.62303	No	No	No	No	No
P35802	Neuronal membrane glycoprotein M6-a OS=Mus musculus OX=10090 GN=Gpm6a PE=1 SV=1	Gpm6a	104.8	107.8	100.7	103.6	102.8	100.9	107.6	100.4	93.5	93.9	89.8	98.6	2.02036	2.03262	2.00303	2.01536	2.01199	2.00389	2.03181	2.00173	1.97081	1.97267	1.95328	1.99388	0.915518	-0.12734	0.0016357	2.7863	536	0.0185481	1.7317	No	No	No	No	No
Q78IK4	MICOS complex subunit Mic27 OS=Mus musculus OX=10090 GN=Apool PE=1 SV=1	Apool	106	107.8	108.7	105.9	101.7	106.5	115.8	96.8	96.2	99.2	94.9	104.5	2.02531	2.03262	2.03623	2.0249	2.00732	2.02735	2.06371	1.98588	1.98318	1.99651	1.97727	2.01912	0.914726	-0.128588	0.00284131	2.54648	677	0.0255088	1.59331	No	No	No	No	No
Q6P3A8	2-oxoisovalerate dehydrogenase subunit beta, mitochondrial OS=Mus musculus OX=10090 GN=Bckdhb PE=1 SV=2	Bckdhb	95.3	95.2	100.1	96.8	97.7	103.8	102.2	84.8	97.2	89	93.2	87.2	1.97909	1.97864	2.00043	1.98588	1.98989	2.0162	2.00945	1.9284	1.98767	1.94939	1.96942	1.94052	0.914426	-0.129061	0.00522617	2.28182	878	0.0361784	1.44155	No	No	No	No	No
Q8VDG5	Phosphopantothenate--cysteine ligase OS=Mus musculus OX=10090 GN=Ppcs PE=1 SV=1	Ppcs	105.2	101.1	102.8	106.4	100.8	98	100.6	91.7	92.9	93.3	91.6	97.2	2.02202	2.00475	2.01199	2.02694	2.00346	1.99123	2.0026	1.96237	1.96802	1.96988	1.9619	1.98767	0.913946	-0.129819	0.000186175	3.73008	205	0.00551986	2.25807	No	No	No	No	No
P55258	Ras-related protein Rab-8A OS=Mus musculus OX=10090 GN=Rab8a PE=1 SV=2	Rab8a	98.7	101.2	101.6	103.3	100.7	101.4	96.8	91.3	90.2	93.7	89.7	93.9	1.99432	2.00518	2.00689	2.0141	2.00303	2.00604	1.98588	1.96047	1.95521	1.97174	1.95279	1.97267	0.912775	-0.131668	2.56563e-05	4.59081	64	0.00243655	2.61323	No	No	No	No	No
Q9CYW4	Haloacid dehalogenase-like hydrolase domain-containing protein 3 OS=Mus musculus OX=10090 GN=Hdhd3 PE=1 SV=1	Hdhd3	108.6	100.7	95.7	97.7	96.4	103.8	100.5	91.4	88.1	96.7	90.2	92.2	2.03583	2.00303	1.98091	1.98989	1.98408	2.0162	2.00217	1.96095	1.94498	1.98543	1.95521	1.96473	0.912767	-0.131682	0.00350319	2.45554	738	0.0288515	1.53983	No	No	No	No	No
P47857	ATP-dependent 6-phosphofructokinase, muscle type OS=Mus musculus OX=10090 GN=Pfkm PE=1 SV=3	Pfkm	105.9	96.8	102.2	107.5	99.4	102	103.1	92.4	92.6	96.9	90.8	94.7	2.0249	1.98588	2.00945	2.03141	1.99739	2.0086	2.01326	1.96567	1.96661	1.98632	1.95809	1.97635	0.912763	-0.131687	0.000640328	3.1936	362	0.0107511	1.96855	No	No	No	No	No
P47738	Aldehyde dehydrogenase, mitochondrial OS=Mus musculus OX=10090 GN=Aldh2 PE=1 SV=1	Aldh2	105.6	94.1	105	102.8	106.8	102.5	92.1	91.2	93.4	94.3	93.4	89.7	2.02366	1.97359	2.02119	2.01199	2.02857	2.01072	1.96426	1.95999	1.97035	1.97451	1.97035	1.95279	0.912399	-0.132262	0.00848689	2.07125	1067	0.0483442	1.31566	No	No	No	No	No
Q9CR51	V-type proton ATPase subunit G 1 OS=Mus musculus OX=10090 GN=Atp6v1g1 PE=1 SV=3	Atp6v1g1	104.8	101.6	98.7	101.3	90.5	100.7	92.4	86.2	90.2	91.6	89.8	91.5	2.02036	2.00689	1.99432	2.00561	1.95665	2.00303	1.96567	1.93551	1.95521	1.9619	1.95328	1.96142	0.911623	-0.13349	0.00558229	2.25319	899	0.037741	1.42319	No	No	No	No	No
Q3UUI3	Acyl-coenzyme A thioesterase THEM4 OS=Mus musculus OX=10090 GN=Them4 PE=1 SV=1	Them4	102.7	100	106.8	108.3	96	99.5	102.4	89.1	97.2	92.8	92.3	94.5	2.01157	2	2.02857	2.03463	1.98227	1.99782	2.0103	1.94988	1.98767	1.96755	1.9652	1.97543	0.91136	-0.133908	0.00199878	2.69924	584	0.0208024	1.68189	No	No	No	No	No
Q8BVI4	Dihydropteridine reductase OS=Mus musculus OX=10090 GN=Qdpr PE=1 SV=2	Qdpr	113.5	99.7	99.5	105.2	102.6	107.2	107.5	91	104.4	93.9	95.3	93.8	2.055	1.9987	1.99782	2.02202	2.01115	2.03019	2.03141	1.95904	2.0187	1.97267	1.97909	1.9722	0.91099	-0.134493	0.00867397	2.06178	1077	0.0489511	1.31024	No	No	No	No	No
Q7TMW6	Cytosolic iron-sulfur assembly component 3 OS=Mus musculus OX=10090 GN=Ciao3 PE=1 SV=2	Ciao3	95	95.8	99	97.3	93.9	92.4	96.1	87.1	89.7	90.2	82.3	86.3	1.97772	1.98137	1.99564	1.98811	1.97267	1.96567	1.98272	1.94002	1.95279	1.95521	1.9154	1.93601	0.910889	-0.134653	0.000263465	3.57928	245	0.00653607	2.18468	No	No	No	No	No
P16332	Methylmalonyl-CoA mutase, mitochondrial OS=Mus musculus OX=10090 GN=Mmut PE=1 SV=2	Mmut	102.1	95.9	109.5	109	100.9	100.3	95	89.4	95.3	96.9	91.5	90.6	2.00903	1.98182	2.03941	2.03743	2.00389	2.0013	1.97772	1.95134	1.97909	1.98632	1.96142	1.95713	0.910874	-0.134676	0.00846243	2.0725	1066	0.0482502	1.3165	No	No	No	No	No
Q99KR7	Peptidyl-prolyl cis-trans isomerase F, mitochondrial OS=Mus musculus OX=10090 GN=Ppif PE=1 SV=1	Ppif	101.8	97.9	104.2	99.8	101.6	104.9	99	90.2	96.8	92.3	91.5	90.5	2.00775	1.99078	2.01787	1.99913	2.00689	2.02078	1.99564	1.95521	1.98588	1.9652	1.96142	1.95665	0.910632	-0.13506	0.000140746	3.85156	178	0.00480594	2.31822	No	No	No	No	No
Q80VQ1	Leucine-rich repeat-containing protein 1 OS=Mus musculus OX=10090 GN=Lrrc1 PE=1 SV=2	Lrrc1	97.9	111.6	106.9	106.7	104.3	99.4	102.3	97.9	92.2	98.3	90.2	95.6	1.99078	2.04766	2.02898	2.02816	2.01828	1.99739	2.00988	1.99078	1.96473	1.99255	1.95521	1.98046	0.910547	-0.135194	0.00374741	2.42627	758	0.0300485	1.52218	No	No	No	No	No
P27601	Guanine nucleotide-binding protein subunit alpha-13 OS=Mus musculus OX=10090 GN=Gna13 PE=1 SV=1	Gna13	100.8	102.6	104.3	104.6	103.1	97.9	96.7	89.6	90	96.2	90.9	95	2.00346	2.01115	2.01828	2.01953	2.01326	1.99078	1.98543	1.95231	1.95424	1.98318	1.95856	1.97772	0.910394	-0.135436	0.000482526	3.31648	315	0.00931045	2.03103	No	No	No	No	No
Q8BVE3	V-type proton ATPase subunit H OS=Mus musculus OX=10090 GN=Atp6v1h PE=1 SV=1	Atp6v1h	107.4	97.4	102	105	99.1	100.8	98.4	88.2	95.9	93.5	92.3	91.6	2.031	1.98856	2.0086	2.02119	1.99607	2.00346	1.993	1.94547	1.98182	1.97081	1.9652	1.9619	0.909872	-0.136265	0.000756806	3.12102	376	0.0122337	1.91244	No	No	No	No	No
Q91VR2	ATP synthase subunit gamma, mitochondrial OS=Mus musculus OX=10090 GN=Atp5f1c PE=1 SV=1	Atp5f1c	100.5	94.2	104.7	102.7	98	106.6	98.4	86.3	99.2	92.6	91.6	88.5	2.00217	1.97405	2.01995	2.01157	1.99123	2.02776	1.993	1.93601	1.99651	1.96661	1.9619	1.94694	0.909772	-0.136424	0.00622859	2.20561	949	0.0398918	1.39912	No	No	No	No	No
Q8CHP8	Glycerol-3-phosphate phosphatase OS=Mus musculus OX=10090 GN=Pgp PE=1 SV=1	Pgp	98.7	96.3	105.6	101	98.4	99.3	99.4	90.4	86.6	91.6	91.6	93.8	1.99432	1.98363	2.02366	2.00432	1.993	1.99695	1.99739	1.95617	1.93752	1.9619	1.9619	1.9722	0.909689	-0.136554	0.000240048	3.6197	233	0.00626186	2.2033	No	No	No	No	No
Q9QYG0	Protein NDRG2 OS=Mus musculus OX=10090 GN=Ndrg2 PE=1 SV=1	Ndrg2	94.7	89.7	98.5	92.5	95	98.4	94.8	85.3	80.7	90.1	85.6	88.5	1.97635	1.95279	1.99344	1.96614	1.97772	1.993	1.97681	1.93095	1.90687	1.95472	1.93247	1.94694	0.907595	-0.13988	0.00115378	2.93788	452	0.0155147	1.80926	No	No	No	No	No
Q8BGY7	Protein FAM210A OS=Mus musculus OX=10090 GN=Fam210a PE=1 SV=1	Fam210a	103.7	105.9	101.1	99.7	99.2	97.9	97.2	91.1	95.2	92.2	87.3	90.9	2.01578	2.0249	2.00475	1.9987	1.99651	1.99078	1.98767	1.95952	1.97864	1.96473	1.94101	1.95856	0.907308	-0.140336	0.000326324	3.48635	265	0.00748451	2.12584	No	No	No	No	No
Q9D1K2	V-type proton ATPase subunit F OS=Mus musculus OX=10090 GN=Atp6v1f PE=1 SV=2	Atp6v1f	107.6	98.5	101.6	103.2	102.4	103.4	103.9	91.2	98.1	96.1	90.3	91.3	2.03181	1.99344	2.00689	2.01368	2.0103	2.01452	2.01662	1.95999	1.99167	1.98272	1.95569	1.96047	0.907299	-0.140349	0.000319592	3.4954	263	0.00738585	2.1316	No	No	No	No	No
P62835	Ras-related protein Rap-1A OS=Mus musculus OX=10090 GN=Rap1a PE=1 SV=1	Rap1a	104	109.6	113.1	110.2	104.7	108.5	99.6	94.9	96.2	99.8	95.1	99.7	2.01703	2.03981	2.05346	2.04218	2.01995	2.03543	1.99826	1.97727	1.98318	1.99913	1.97818	1.9987	0.907003	-0.140821	0.0011588	2.93599	454	0.0155137	1.80929	No	No	No	No	No
P99028	Cytochrome b-c1 complex subunit 6, mitochondrial OS=Mus musculus OX=10090 GN=Uqcrh PE=1 SV=2	Uqcrh	102.3	98.3	103.8	99.5	92	105.1	94.1	86.5	95.8	92.2	88.5	87	2.00988	1.99255	2.0162	1.99782	1.96379	2.0216	1.97359	1.93702	1.98137	1.96473	1.94694	1.93952	0.906344	-0.141869	0.00536601	2.27035	886	0.036811	1.43402	No	No	No	No	No
Q91ZA3	Propionyl-CoA carboxylase alpha chain, mitochondrial OS=Mus musculus OX=10090 GN=Pcca PE=1 SV=2	Pcca	109.6	102.9	100.4	100.4	106.2	104.3	99.2	92.3	95.7	95.9	93.4	90.5	2.03981	2.01242	2.00173	2.00173	2.02612	2.01828	1.99651	1.9652	1.98091	1.98182	1.97035	1.95665	0.905837	-0.142677	0.00034226	3.46564	271	0.00767622	2.11485	No	No	No	No	No
Q9DB20	ATP synthase subunit O, mitochondrial OS=Mus musculus OX=10090 GN=Atp5po PE=1 SV=1	Atp5po	102.4	94.2	104.4	105.2	98.7	106	95.1	87.6	97.4	92.9	89.1	89.7	2.0103	1.97405	2.0187	2.02202	1.99432	2.02531	1.97818	1.9425	1.98856	1.96802	1.94988	1.95279	0.905637	-0.142995	0.00444632	2.352	820	0.032957	1.48205	No	No	No	No	No
Q8CG76	Aflatoxin B1 aldehyde reductase member 2 OS=Mus musculus OX=10090 GN=Akr7a2 PE=1 SV=3	Akr7a2	107.2	97.1	91.5	95.3	100.6	99.7	103.5	88.3	95.2	89.5	89.1	87.4	2.03019	1.98722	1.96142	1.97909	2.0026	1.9987	2.01494	1.94596	1.97864	1.95182	1.94988	1.94151	0.905598	-0.143057	0.00441092	2.35547	816	0.0328549	1.4834	No	No	No	No	No
Q61735	Leukocyte surface antigen CD47 OS=Mus musculus OX=10090 GN=Cd47 PE=1 SV=2	Cd47	104.9	109	111	97.6	108.6	100.5	98.3	94.8	87.7	99.5	98	92.1	2.02078	2.03743	2.04532	1.98945	2.03583	2.00217	1.99255	1.97681	1.943	1.99782	1.99123	1.96426	0.905521	-0.14318	0.00861267	2.06486	1074	0.048741	1.31211	No	No	No	No	No
Q9DCZ4	MICOS complex subunit Mic26 OS=Mus musculus OX=10090 GN=Apoo PE=1 SV=2	Apoo	101.9	98.4	102.6	104.9	95.7	105.2	98.4	88.6	95.7	94.2	86.2	92.3	2.00817	1.993	2.01115	2.02078	1.98091	2.02202	1.993	1.94743	1.98091	1.97405	1.93551	1.9652	0.904823	-0.144293	0.00135669	2.86752	486	0.016967	1.7704	No	No	No	No	No
Q8BYM8	Probable cysteine--tRNA ligase, mitochondrial OS=Mus musculus OX=10090 GN=Cars2 PE=1 SV=2	Cars2	112.5	95.9	102.3	105.8	97.4	100.2	98.8	92.1	90.7	91.3	93.3	93.3	2.05115	1.98182	2.00988	2.02449	1.98856	2.00087	1.99476	1.96426	1.95761	1.96047	1.96988	1.96988	0.904727	-0.144445	0.00298842	2.52456	691	0.026286	1.58028	No	No	No	No	No
Q5SUC9	Protein SCO1 homolog, mitochondrial OS=Mus musculus OX=10090 GN=Sco1 PE=1 SV=1	Sco1	103.5	99.2	102.3	102.6	93.6	102.7	90.1	87.1	86.7	92.6	88.5	93.4	2.01494	1.99651	2.00988	2.01115	1.97128	2.01157	1.95472	1.94002	1.93802	1.96661	1.94694	1.97035	0.904352	-0.145044	0.00493677	2.30656	860	0.0348904	1.45729	No	No	No	No	No
Q91VM9	Inorganic pyrophosphatase 2, mitochondrial OS=Mus musculus OX=10090 GN=Ppa2 PE=1 SV=1	Ppa2	107.2	95.2	105.7	105.2	100.7	98.5	99.2	85.8	96.8	91	95.2	90.9	2.03019	1.97864	2.02407	2.02202	2.00303	1.99344	1.99651	1.93349	1.98588	1.95904	1.97864	1.95856	0.904286	-0.14515	0.0034354	2.46402	735	0.0284086	1.54655	No	No	No	No	No
O70439	Syntaxin-7 OS=Mus musculus OX=10090 GN=Stx7 PE=1 SV=3	Stx7	101.1	99.3	107.5	104.2	98.9	99.4	95	90.7	88	94.7	89	93.2	2.00475	1.99695	2.03141	2.01787	1.9952	1.99739	1.97772	1.95761	1.94448	1.97635	1.94939	1.96942	0.904225	-0.145247	0.00084597	3.07265	392	0.0131168	1.88217	No	No	No	No	No
Q9Z2I8	Succinate--CoA ligase [GDP-forming] subunit beta, mitochondrial OS=Mus musculus OX=10090 GN=Suclg2 PE=1 SV=3	Suclg2	106.1	97.2	105.6	107.8	102.1	102.9	95.4	86.7	95.3	96	93.5	91.6	2.02572	1.98767	2.02366	2.03262	2.00903	2.01242	1.97955	1.93802	1.97909	1.98227	1.97081	1.9619	0.904114	-0.145424	0.00290601	2.5367	683	0.0258605	1.58736	No	No	No	No	No
O70589	Peripheral plasma membrane protein CASK OS=Mus musculus OX=10090 GN=Cask PE=1 SV=2	Cask	98.7	105.8	112.5	107.5	101.3	102.6	98.3	94.1	91.3	94.5	91.5	97.7	1.99432	2.02449	2.05115	2.03141	2.00561	2.01115	1.99255	1.97359	1.96047	1.97543	1.96142	1.98989	0.903729	-0.146038	0.00208081	2.68177	600	0.0210786	1.67616	No	Yes	No	No	No
Q99K51	Plastin-3 OS=Mus musculus OX=10090 GN=Pls3 PE=1 SV=3	Pls3	107	99.6	114.7	115.1	106.6	107.3	101.1	94.3	94.4	95.1	102	99.1	2.02938	1.99826	2.05956	2.06108	2.02776	2.0306	2.00475	1.97451	1.97497	1.97818	2.0086	1.99607	0.90346	-0.146467	0.00523336	2.28122	879	0.036187	1.44145	No	No	No	No	No
Q9Z2I0	Mitochondrial proton/calcium exchanger protein OS=Mus musculus OX=10090 GN=Letm1 PE=1 SV=1	Letm1	106.7	98.5	101.7	101.7	100.4	107.1	108.1	90.5	96.2	97.3	90.2	92.9	2.02816	1.99344	2.00732	2.00732	2.00173	2.02979	2.03383	1.95665	1.98318	1.98811	1.95521	1.96802	0.902983	-0.14723	0.000646451	3.18946	364	0.0107943	1.9668	No	No	No	No	No
Q99L60-3	Isoform 3 of V-type proton ATPase subunit C 2 OS=Mus musculus OX=10090 GN=Atp6v1c2	Atp6v1c2	105.3	93	100.8	99.9	98.8	97.2	94.9	85.5	86.9	94.9	90.1	87.5	2.02243	1.96848	2.00346	1.99957	1.99476	1.98767	1.97727	1.93197	1.93902	1.97727	1.95472	1.94201	0.902826	-0.147479	0.00166815	2.77777	541	0.0187412	1.7272	No	No	No	No	No
Q9D3D9	ATP synthase subunit delta, mitochondrial OS=Mus musculus OX=10090 GN=Atp5f1d PE=1 SV=1	Atp5f1d	104.4	91.7	107.6	105.4	99.6	105.2	98.2	87	97.5	94.1	90.4	90.2	2.0187	1.96237	2.03181	2.02284	1.99826	2.02202	1.99211	1.93952	1.989	1.97359	1.95617	1.95521	0.902795	-0.14753	0.00693655	2.15886	991	0.0425433	1.37117	No	No	No	No	No
Q8VBW8	Tetratricopeptide repeat protein 36 OS=Mus musculus OX=10090 GN=Ttc36 PE=1 SV=1	Ttc36	101.4	98.1	109.5	110.1	105.1	99.3	97.9	92.5	95.8	97.1	91.4	88.2	2.00604	1.99167	2.03941	2.04179	2.0216	1.99695	1.99078	1.96614	1.98137	1.98722	1.96095	1.94547	0.902412	-0.148142	0.00344447	2.46288	736	0.0284449	1.54599	No	No	No	No	No
Q8R4N0	Citramalyl-CoA lyase, mitochondrial OS=Mus musculus OX=10090 GN=Clybl PE=1 SV=2	Clybl	110.3	99.3	99.5	103.6	105.4	103.1	101.5	89.6	97.5	94.2	94.5	89.8	2.04258	1.99695	1.99782	2.01536	2.02284	2.01326	2.00647	1.95231	1.989	1.97405	1.97543	1.95328	0.901951	-0.148879	0.000681002	3.16685	366	0.0113091	1.94657	No	No	No	No	No
P21995	Embigin OS=Mus musculus OX=10090 GN=Emb PE=1 SV=2	Emb	98.2	97.2	106.9	103.9	98	99.5	94.1	86.5	88.7	92.9	87.8	93.1	1.99211	1.98767	2.02898	2.01662	1.99123	1.99782	1.97359	1.93702	1.94792	1.96802	1.94349	1.96895	0.900831	-0.150671	0.00113863	2.94362	450	0.0153791	1.81307	No	No	No	No	No
Q8K2Q5	Coiled-coil-helix-coiled-coil-helix domain-containing protein 7 OS=Mus musculus OX=10090 GN=Chchd7 PE=1 SV=1	Chchd7	80.6	80.8	83.1	76.2	75.1	85.1	74.6	66.4	72.7	76.4	71.9	69.7	1.90634	1.90741	1.9196	1.88195	1.87564	1.92993	1.87274	1.82217	1.86153	1.88309	1.85673	1.84323	0.899982	-0.152032	0.00602901	2.21975	938	0.0390664	1.4082	No	No	No	No	No
Q9DBB8	Trans-1,2-dihydrobenzene-1,2-diol dehydrogenase OS=Mus musculus OX=10090 GN=Dhdh PE=1 SV=1	Dhdh	113.4	99.2	100.8	97.6	97	97.5	95	92.2	87.9	88.8	88.1	92.9	2.05461	1.99651	2.00346	1.98945	1.98677	1.989	1.97772	1.96473	1.94399	1.94841	1.94498	1.96802	0.899158	-0.153354	0.00410621	2.38656	793	0.0314723	1.50207	No	No	No	No	No
O88986	2-amino-3-ketobutyrate coenzyme A ligase, mitochondrial OS=Mus musculus OX=10090 GN=Gcat PE=1 SV=2	Gcat	105.8	100.7	105.6	103.6	99.9	98.4	90.6	86.8	90.3	92.1	93.1	90.2	2.02449	2.00303	2.02366	2.01536	1.99957	1.993	1.95713	1.93852	1.95569	1.96426	1.96895	1.95521	0.899092	-0.15346	0.00245994	2.60907	635	0.0235457	1.62809	No	No	No	No	No
P62880	Guanine nucleotide-binding protein G(I)/G(S)/G(T) subunit beta-2 OS=Mus musculus OX=10090 GN=Gnb2 PE=1 SV=3	Gnb2	93.9	99.3	100.1	97.7	97.9	101.3	99.8	81.4	94.5	82.7	93.4	90.7	1.97267	1.99695	2.00043	1.98989	1.99078	2.00561	1.99913	1.91062	1.97543	1.91751	1.97035	1.95761	0.898232	-0.15484	0.0030775	2.5118	701	0.0266834	1.57376	No	No	No	No	No
Q9QZS5	Serine/threonine-protein kinase Sgk2 OS=Mus musculus OX=10090 GN=Sgk2 PE=1 SV=1	Sgk2	108.3	101.2	108.6	112.4	102	95.1	96.9	86.2	96.4	95.7	94.6	91.7	2.03463	2.00518	2.03583	2.05077	2.0086	1.97818	1.98632	1.93551	1.98408	1.98091	1.97589	1.96237	0.897778	-0.15557	0.00881144	2.05495	1091	0.0490889	1.30902	No	Yes	No	No	No
P40240	CD9 antigen OS=Mus musculus OX=10090 GN=Cd9 PE=1 SV=2	Cd9	100.7	99.7	112	109	99.4	100.1	96	85	87.9	94.8	95.7	96.2	2.00303	1.9987	2.04922	2.03743	1.99739	2.00043	1.98227	1.92942	1.94399	1.97681	1.98091	1.98318	0.897531	-0.155966	0.00800311	2.09674	1042	0.0466823	1.33085	No	No	No	No	No
Q9D517	1-acyl-sn-glycerol-3-phosphate acyltransferase gamma OS=Mus musculus OX=10090 GN=Agpat3 PE=1 SV=2	Agpat3	103	111.6	95.3	100.9	104.9	99	107.9	97.3	94.8	91.7	89.3	90.1	2.01284	2.04766	1.97909	2.00389	2.02078	1.99564	2.03302	1.98811	1.97681	1.96237	1.95085	1.95472	0.897426	-0.156135	0.00293502	2.53239	685	0.0260424	1.58432	No	No	No	No	No
P10518	Delta-aminolevulinic acid dehydratase OS=Mus musculus OX=10090 GN=Alad PE=1 SV=1	Alad	108.6	103.3	101.8	101.9	99.9	99.4	100	91.3	87.7	94.6	91	93.6	2.03583	2.0141	2.00775	2.00817	1.99957	1.99739	2	1.96047	1.943	1.97589	1.95904	1.97128	0.8973	-0.156337	0.000107806	3.96736	151	0.00433938	2.36257	No	No	No	No	No
Q9JHW2	Omega-amidase NIT2 OS=Mus musculus OX=10090 GN=Nit2 PE=1 SV=1	Nit2	105.8	92.1	92	93.2	102	92	97.3	85.2	90.9	86.4	87.2	82.5	2.02449	1.96426	1.96379	1.96942	2.0086	1.96379	1.98811	1.93044	1.95856	1.93651	1.94052	1.91645	0.897212	-0.156479	0.00402648	2.39507	783	0.0312553	1.50508	No	No	No	No	No
B2RSH2	Guanine nucleotide-binding protein G(i) subunit alpha-1 OS=Mus musculus OX=10090 GN=Gnai1 PE=1 SV=1	Gnai1	101.4	105.4	114.4	115.1	101.2	107	105.4	95.4	103	94	92.6	95.4	2.00604	2.02284	2.05843	2.06108	2.00518	2.02938	2.02284	1.97955	2.01284	1.97313	1.96661	1.97955	0.896866	-0.157035	0.00317476	2.49829	712	0.0271014	1.56701	No	No	No	No	No
P50518	V-type proton ATPase subunit E 1 OS=Mus musculus OX=10090 GN=Atp6v1e1 PE=1 SV=2	Atp6v1e1	103.8	90.5	98.8	101.7	98	99.5	96	84.1	94.6	89.1	87.9	85.1	2.0162	1.95665	1.99476	2.00732	1.99123	1.99782	1.98227	1.9248	1.97589	1.94988	1.94399	1.92993	0.896586	-0.157486	0.00199996	2.69898	585	0.0207791	1.68237	No	No	No	No	No
P00375	Dihydrofolate reductase OS=Mus musculus OX=10090 GN=Dhfr PE=1 SV=3	Dhfr	105.8	106	104.7	107.3	109.8	99.1	103.7	91.5	101.1	93.6	93.7	91.6	2.02449	2.02531	2.01995	2.0306	2.0406	1.99607	2.01578	1.96142	2.00475	1.97128	1.97174	1.9619	0.896388	-0.157805	0.000382838	3.41699	285	0.00816452	2.08807	No	No	No	No	No
Q8K1Z0	Ubiquinone biosynthesis protein COQ9, mitochondrial OS=Mus musculus OX=10090 GN=Coq9 PE=1 SV=1	Coq9	103.5	97.7	106.4	108.4	99.5	105.3	91.1	86.6	96.6	92.8	90.1	89.6	2.01494	1.98989	2.02694	2.03503	1.99782	2.02243	1.95952	1.93752	1.98498	1.96755	1.95472	1.95231	0.896165	-0.158163	0.00596021	2.22474	932	0.0388693	1.41039	No	No	No	No	No
P26043	Radixin OS=Mus musculus OX=10090 GN=Rdx PE=1 SV=3	Rdx	108.7	104.9	113.2	111.1	112.8	108.4	108.8	95.2	103	100.1	99.5	93.3	2.03623	2.02078	2.05385	2.04571	2.05231	2.03503	2.03663	1.97864	2.01284	2.00043	1.99782	1.96988	0.895351	-0.159475	0.000170355	3.76864	195	0.00530984	2.27492	No	No	No	No	No
Q8R0S9	Solute carrier family 22 member 22 OS=Mus musculus OX=10090 GN=Slc22a22 PE=1 SV=1	Slc22a22	94.4	108.5	97.7	98.6	97.8	96	96.8	84.9	94.9	88.7	83.4	89	1.97497	2.03543	1.98989	1.99388	1.99034	1.98227	1.98588	1.92891	1.97727	1.94792	1.92117	1.94939	0.894839	-0.1603	0.00242468	2.61534	628	0.0234669	1.62954	Yes	No	No	No	No
Q91V64	Isochorismatase domain-containing protein 1 OS=Mus musculus OX=10090 GN=Isoc1 PE=1 SV=1	Isoc1	106.2	101.7	103.5	104.2	103.4	104.9	101.7	91.5	91.8	95.1	93.2	92.1	2.02612	2.00732	2.01494	2.01787	2.01452	2.02078	2.00732	1.96142	1.96284	1.97818	1.96942	1.96426	0.89468	-0.160556	2.77301e-07	6.55705	4	0.000421359	3.37535	No	No	No	No	No
Q8CJ61	CKLF-like MARVEL transmembrane domain-containing protein 4 OS=Mus musculus OX=10090 GN=Cmtm4 PE=1 SV=1	Cmtm4	91.6	100.1	105.1	103.1	90.7	95	95.3	86.1	84.9	89	83.9	91.1	1.9619	2.00043	2.0216	2.01326	1.95761	1.97772	1.97909	1.935	1.92891	1.94939	1.92376	1.95952	0.894404	-0.161001	0.00330875	2.48034	723	0.0278155	1.55571	No	No	No	No	No
Q61411	GTPase HRas OS=Mus musculus OX=10090 GN=Hras PE=1 SV=2	Hras	106.2	95.4	102.9	109.2	96.5	103.4	98.2	92.5	87.7	93.6	83.7	97.2	2.02612	1.97955	2.01242	2.03822	1.98453	2.01452	1.99211	1.96614	1.943	1.97128	1.92273	1.98767	0.894324	-0.16113	0.00534652	2.27193	885	0.0367188	1.43511	No	No	No	No	No
P70349	Adenosine 5'-monophosphoramidase HINT1 OS=Mus musculus OX=10090 GN=Hint1 PE=1 SV=3	Hint1	107.6	97	100.8	103.2	98.9	99.9	94.5	85.2	92.4	90.4	93.2	87	2.03181	1.98677	2.00346	2.01368	1.9952	1.99957	1.97543	1.93044	1.96567	1.95617	1.96942	1.93952	0.893974	-0.161696	0.000858	3.06651	397	0.0131358	1.88154	No	No	No	No	No
Q3TNA1	Xylulose kinase OS=Mus musculus OX=10090 GN=Xylb PE=1 SV=1	Xylb	105.6	104.2	92.3	93.6	103	96	95.5	88.9	93	87.2	88.4	83.1	2.02366	2.01787	1.9652	1.97128	2.01284	1.98227	1.98	1.9489	1.96848	1.94052	1.94645	1.9196	0.893712	-0.162118	0.00339624	2.469	731	0.0282385	1.54916	No	No	No	No	No
Q61133	Glutathione S-transferase theta-2 OS=Mus musculus OX=10090 GN=Gstt2 PE=1 SV=4	Gstt2	110.9	110.7	116.3	117.5	114.8	103.1	107.3	91	101	104.6	103.5	97.9	2.04493	2.04415	2.06558	2.07004	2.05994	2.01326	2.0306	1.95904	2.00432	2.01953	2.01494	1.99078	0.893159	-0.163011	0.00333906	2.47638	727	0.0279158	1.55415	No	No	No	No	No
P48962	ADP/ATP translocase 1 OS=Mus musculus OX=10090 GN=Slc25a4 PE=1 SV=4	Slc25a4	102.7	90.8	101.7	104	91.7	103.4	94.8	82.6	92.4	88.6	88.3	87.7	2.01157	1.95809	2.00732	2.01703	1.96237	2.01452	1.97681	1.91698	1.96567	1.94743	1.94596	1.943	0.893107	-0.163095	0.0045354	2.34338	829	0.0332523	1.47818	Yes	No	No	No	No
Q9CR23	Proton-transporting V-type ATPase complex assembly regulator TMEM9 OS=Mus musculus OX=10090 GN=Tmem9 PE=1 SV=1	Tmem9	103.5	106.9	101.3	101.9	95.6	101.2	95.2	91.4	89.6	90.8	85.8	92.4	2.01494	2.02898	2.00561	2.00817	1.98046	2.00518	1.97864	1.96095	1.95231	1.95809	1.93349	1.96567	0.892857	-0.163499	0.000394387	3.40408	290	0.00826581	2.08271	No	No	No	No	No
P60060	Protein transport protein Sec61 subunit gamma OS=Mus musculus OX=10090 GN=Sec61g PE=3 SV=1	Sec61g	100.1	115.6	102.8	106	107.9	111.2	116.2	102.1	90.1	95.5	98.6	98	2.00043	2.06296	2.01199	2.02531	2.03302	2.0461	2.06521	2.00903	1.95472	1.98	1.99388	1.99123	0.892366	-0.164292	0.00437745	2.35878	812	0.0327662	1.48457	No	No	No	No	No
Q8R0Y8	Mitochondrial coenzyme A transporter SLC25A42 OS=Mus musculus OX=10090 GN=Slc25a42 PE=1 SV=1	Slc25a42	102.8	113.2	98.7	107.1	107.5	102.4	104.4	87.1	99.5	93.3	95.8	93.3	2.01199	2.05385	1.99432	2.02979	2.03141	2.0103	2.0187	1.94002	1.99782	1.96988	1.98137	1.96988	0.891998	-0.164887	0.00165506	2.78119	539	0.0186632	1.72901	Yes	No	No	No	No
Q9QYC0	Alpha-adducin OS=Mus musculus OX=10090 GN=Add1 PE=1 SV=2	Add1	102	102.3	98.2	99.7	97.4	96.3	95.8	87.9	90.5	89	85.5	87.7	2.0086	2.00988	1.99211	1.9987	1.98856	1.98363	1.98137	1.94399	1.95665	1.94939	1.93197	1.943	0.891774	-0.16525	1.12731e-05	4.94796	45	0.00152261	2.81741	No	No	No	No	No
A2AJL3	FGGY carbohydrate kinase domain-containing protein OS=Mus musculus OX=10090 GN=Fggy PE=1 SV=1	Fggy	114.8	103.6	96.3	98.7	104.1	96.5	100.4	90.4	93	90.1	92	89.2	2.05994	2.01536	1.98363	1.99432	2.01745	1.98453	2.00173	1.95617	1.96848	1.95472	1.96379	1.95036	0.891069	-0.16639	0.00246752	2.60774	640	0.0234338	1.63016	No	No	No	No	No
P52480-2	Isoform M1 of Pyruvate kinase PKM OS=Mus musculus OX=10090 GN=Pkm	Pkm	106.6	90.2	106.4	106	97.6	102.5	96.6	93.8	87.6	93.1	85.8	88.9	2.02776	1.95521	2.02694	2.02531	1.98945	2.01072	1.98498	1.9722	1.9425	1.96895	1.93349	1.9489	0.890891	-0.166679	0.00513279	2.28965	875	0.0356539	1.44789	No	No	No	No	No
P51661	Corticosteroid 11-beta-dehydrogenase isozyme 2 OS=Mus musculus OX=10090 GN=Hsd11b2 PE=1 SV=2	Hsd11b2	93.6	101.4	108.2	100.5	105.1	98.7	100	87.4	88.6	91.4	91	91.8	1.97128	2.00604	2.03423	2.00217	2.0216	1.99432	2	1.94151	1.94743	1.96095	1.95904	1.96284	0.890855	-0.166737	0.000446874	3.34982	303	0.00896402	2.0475	No	No	No	No	No
Q9QZW0	Phospholipid-transporting ATPase 11C OS=Mus musculus OX=10090 GN=Atp11c PE=1 SV=2	Atp11c	88.2	97.1	99.5	97.6	95.9	94.5	92.6	79.2	90.1	86.2	81.2	86.7	1.94547	1.98722	1.99782	1.98945	1.98182	1.97543	1.96661	1.89873	1.95472	1.93551	1.90956	1.93802	0.890833	-0.166774	0.00140703	2.8517	496	0.0172417	1.76342	No	No	No	No	No
Q9R0M4	Podocalyxin OS=Mus musculus OX=10090 GN=Podxl PE=1 SV=2	Podxl	94.3	101.2	111.7	103.3	107.2	103.5	91.5	88.5	90.4	93.4	92.5	88.5	1.97451	2.00518	2.04805	2.0141	2.03019	2.01494	1.96142	1.94694	1.95617	1.97035	1.96614	1.94694	0.890445	-0.167402	0.00595256	2.2253	931	0.0388611	1.41049	No	No	No	No	No
Q64105	Sepiapterin reductase OS=Mus musculus OX=10090 GN=Spr PE=1 SV=1	Spr	109	94.8	100.5	101.3	102.1	99.9	98.5	87.3	93	88.2	93.3	87.3	2.03743	1.97681	2.00217	2.00561	2.00903	1.99957	1.99344	1.94101	1.96848	1.94547	1.96988	1.94101	0.89044	-0.167409	0.000496914	3.30372	318	0.00949762	2.02239	No	No	No	No	No
Q9WV85	Nucleoside diphosphate kinase 3 OS=Mus musculus OX=10090 GN=Nme3 PE=1 SV=3	Nme3	103.2	100.1	97	98.5	98.7	98.7	96.4	87.1	87.9	91.2	87.1	87.2	2.01368	2.00043	1.98677	1.99344	1.99432	1.99432	1.98408	1.94002	1.94399	1.95999	1.94002	1.94052	0.890413	-0.167454	3.20732e-06	5.49386	20	0.000974704	3.01113	No	No	No	No	No
Q9ER35	Fructosamine-3-kinase OS=Mus musculus OX=10090 GN=Fn3k PE=1 SV=1	Fn3k	98.4	95.2	103.3	98.8	98	98.3	94.4	83.1	90.3	91.6	84.5	87	1.993	1.97864	2.0141	1.99476	1.99123	1.99255	1.97497	1.9196	1.95569	1.9619	1.92686	1.93952	0.890297	-0.167641	0.00019034	3.72047	208	0.00556196	2.25477	No	No	No	No	No
Q9DCQ2	Putative L-aspartate dehydrogenase OS=Mus musculus OX=10090 GN=Aspdh PE=1 SV=1	Aspdh	111.9	103.3	93.9	96	101.3	98	100.2	89.8	93.6	89.2	86.5	88.9	2.04883	2.0141	1.97267	1.98227	2.00561	1.99123	2.00087	1.95328	1.97128	1.95036	1.93702	1.9489	0.89015	-0.167879	0.00211465	2.67476	605	0.0212443	1.67276	No	No	No	No	No
Q2TPA8	Hydroxysteroid dehydrogenase-like protein 2 OS=Mus musculus OX=10090 GN=Hsdl2 PE=1 SV=1	Hsdl2	102.4	107.4	105.8	119.1	101.6	102.5	101.9	85.2	98.3	96.2	96.7	94	2.0103	2.031	2.02449	2.07591	2.00689	2.01072	2.00817	1.93044	1.99255	1.98318	1.98543	1.97313	0.889105	-0.169574	0.00549642	2.25992	894	0.0373683	1.4275	No	No	No	No	No
O35598	Disintegrin and metalloproteinase domain-containing protein 10 OS=Mus musculus OX=10090 GN=Adam10 PE=1 SV=2	Adam10	94.8	97.7	101.3	99.4	92.8	92.4	96	82.4	89	85.4	86	85.4	1.97681	1.98989	2.00561	1.99739	1.96755	1.96567	1.98227	1.91593	1.94939	1.93146	1.9345	1.93146	0.888909	-0.169893	8.75516e-05	4.05774	130	0.00409337	2.38792	No	No	No	No	No
Q8BGA8	Acyl-coenzyme A synthetase ACSM5, mitochondrial OS=Mus musculus OX=10090 GN=Acsm5 PE=1 SV=1	Acsm5	108.6	102.6	93	90.8	101.8	97.5	102	86.8	93.5	91.2	85.9	84.7	2.03583	2.01115	1.96848	1.95809	2.00775	1.989	2.0086	1.93852	1.97081	1.95999	1.93399	1.92788	0.888898	-0.169909	0.00458621	2.33855	831	0.0335439	1.47439	No	No	No	No	No
Q64324	Syntaxin-binding protein 2 OS=Mus musculus OX=10090 GN=Stxbp2 PE=1 SV=1	Stxbp2	100.8	96.6	106.9	114.4	98.4	96.8	96	85.4	91	92.1	90.6	91.5	2.00346	1.98498	2.02898	2.05843	1.993	1.98588	1.98227	1.93146	1.95904	1.96426	1.95713	1.96142	0.888632	-0.170342	0.00434262	2.36225	808	0.0326664	1.4859	No	No	No	No	No
Q8BFP9	[Pyruvate dehydrogenase (acetyl-transferring)] kinase isozyme 1, mitochondrial OS=Mus musculus OX=10090 GN=Pdk1 PE=1 SV=2	Pdk1	105.9	97	115.2	115.1	107.6	109.1	104.3	88.6	95.1	103	93.9	98.1	2.0249	1.98677	2.06145	2.06108	2.03181	2.03782	2.01828	1.94743	1.97818	2.01284	1.97267	1.99167	0.888597	-0.170399	0.00606977	2.21683	941	0.0392052	1.40666	No	Yes	No	No	No
Q9DAS9	Guanine nucleotide-binding protein G(I)/G(S)/G(O) subunit gamma-12 OS=Mus musculus OX=10090 GN=Gng12 PE=1 SV=3	Gng12	102	108.3	117.5	115.3	112.7	109	109.3	91.6	106.3	100.8	96.1	96.4	2.0086	2.03463	2.07004	2.06183	2.05192	2.03743	2.03862	1.9619	2.02653	2.00346	1.98272	1.98408	0.888361	-0.170783	0.00252062	2.59849	646	0.0237157	1.62496	No	No	No	No	No
P48193	Protein 4.1 OS=Mus musculus OX=10090 GN=Epb41 PE=1 SV=2	Epb41	99.3	99.8	108.7	106.2	99	99.2	99.5	83.5	94.9	96.7	86.5	90	1.99695	1.99913	2.03623	2.02612	1.99564	1.99651	1.99782	1.92169	1.97727	1.98543	1.93702	1.95424	0.888352	-0.170797	0.00200862	2.6971	586	0.0208334	1.68124	No	No	No	No	No
Q9R0Q6	Actin-related protein 2/3 complex subunit 1A OS=Mus musculus OX=10090 GN=Arpc1a PE=1 SV=1	Arpc1a	101.6	102.6	100.2	98.1	106.3	103.3	106.6	93.4	96.3	93	88.8	84.2	2.00689	2.01115	2.00087	1.99167	2.02653	2.0141	2.02776	1.97035	1.98363	1.96848	1.94841	1.92531	0.887686	-0.171878	0.000498251	3.30255	320	0.00946366	2.02394	No	No	No	No	No
Q9DBL1	Short/branched chain specific acyl-CoA dehydrogenase, mitochondrial OS=Mus musculus OX=10090 GN=Acadsb PE=1 SV=1	Acadsb	103.8	94.4	108.9	110.5	101.5	110.2	99.4	89.2	94.9	96.3	90	91.5	2.0162	1.97497	2.03703	2.04336	2.00647	2.04218	1.99739	1.95036	1.97727	1.98363	1.95424	1.96142	0.887416	-0.172318	0.00254046	2.59509	648	0.0238285	1.6229	No	No	No	No	No
Q3UMF0-2	Isoform 2 of Cordon-bleu protein-like 1 OS=Mus musculus OX=10090 GN=Cobll1	Cobll1	100.5	104	101.8	103.3	99.9	101.7	95.8	87.4	90	92.8	89.5	88	2.00217	2.01703	2.00775	2.0141	1.99957	2.00732	1.98137	1.94151	1.95424	1.96755	1.95182	1.94448	0.886535	-0.173751	1.17963e-05	4.92826	47	0.00152548	2.81659	No	No	No	No	No
Q8BTZ5	Ankyrin repeat domain-containing protein 46 OS=Mus musculus OX=10090 GN=Ankrd46 PE=1 SV=1	Ankrd46	106	117.8	100.9	102.2	101.5	105.3	103	97.4	103	84.9	93.3	87.6	2.02531	2.07115	2.00389	2.00945	2.00647	2.02243	2.01284	1.98856	2.01284	1.92891	1.96988	1.9425	0.885951	-0.174701	0.00890987	2.05013	1101	0.0491864	1.30816	No	No	No	No	No
Q9DCG6	Phenazine biosynthesis-like domain-containing protein 1 OS=Mus musculus OX=10090 GN=Pbld1 PE=1 SV=2	Pbld1	106.8	102.4	99.8	103.4	105.3	101.5	103.2	89	95.4	93.6	90	88.9	2.02857	2.0103	1.99913	2.01452	2.02243	2.00647	2.01368	1.94939	1.97955	1.97128	1.95424	1.9489	0.885465	-0.175493	1.5061e-05	4.82215	52	0.0017604	2.75439	No	No	No	No	No
Q91X52	L-xylulose reductase OS=Mus musculus OX=10090 GN=Dcxr PE=1 SV=2	Dcxr	111	96.1	105.2	109.8	101	100.9	99.2	86.3	99.1	91.4	91.3	89.1	2.04532	1.98272	2.02202	2.0406	2.00432	2.00389	1.99651	1.93601	1.99607	1.96095	1.96047	1.94988	0.885066	-0.176142	0.00267853	2.5721	657	0.0247794	1.60591	No	No	No	No	No
P97450	ATP synthase-coupling factor 6, mitochondrial OS=Mus musculus OX=10090 GN=Atp5pf PE=1 SV=1	Atp5pf	105	102.2	97.6	106	89.5	110.7	97.5	87.7	93.7	91.1	87	88.4	2.02119	2.00945	1.98945	2.02531	1.95182	2.04415	1.989	1.943	1.97174	1.95952	1.93952	1.94645	0.885053	-0.176164	0.00510753	2.29179	874	0.0355189	1.44954	No	No	No	No	No
P70441	Na(+)/H(+) exchange regulatory cofactor NHE-RF1 OS=Mus musculus OX=10090 GN=Slc9a3r1 PE=1 SV=3	Slc9a3r1	112.6	97.5	106.6	110.9	107.6	103.4	98.8	89.8	98.1	93.5	93.5	91.1	2.05154	1.989	2.02776	2.04493	2.03181	2.01452	1.99476	1.95328	1.99167	1.97081	1.97081	1.95952	0.88473	-0.176691	0.00140975	2.85086	497	0.0172404	1.76345	No	No	No	No	No
Q5SQX6	Cytoplasmic FMR1-interacting protein 2 OS=Mus musculus OX=10090 GN=Cyfip2 PE=1 SV=2	Cyfip2	101	101.3	113.2	114.5	99.9	100	99	90.5	92.5	96.4	85.1	95.7	2.00432	2.00561	2.05385	2.05881	1.99957	2	1.99564	1.95665	1.96614	1.98408	1.92993	1.98091	0.883907	-0.178033	0.00476396	2.32203	850	0.0340651	1.46769	No	No	No	No	No
Q64442	Sorbitol dehydrogenase OS=Mus musculus OX=10090 GN=Sord PE=1 SV=3	Sord	114.5	98.1	98.7	105	104.8	102.4	99.3	85.2	100.9	89.3	92.9	87.1	2.05881	1.99167	1.99432	2.02119	2.02036	2.0103	1.99695	1.93044	2.00389	1.95085	1.96802	1.94002	0.88207	-0.181035	0.00460472	2.3368	834	0.0335581	1.4742	No	No	No	No	No
Q9Z2Z6	Mitochondrial carnitine/acylcarnitine carrier protein OS=Mus musculus OX=10090 GN=Slc25a20 PE=1 SV=1	Slc25a20	97.8	103.8	103.3	111.1	99.3	94.7	92.7	80.1	95.6	87.6	93.6	85.6	1.99034	2.0162	2.0141	2.04571	1.99695	1.97635	1.96708	1.90363	1.98046	1.9425	1.97128	1.93247	0.8816	-0.181805	0.00811438	2.09074	1048	0.0470603	1.32735	Yes	No	No	No	No
Q99LS3	Phosphoserine phosphatase OS=Mus musculus OX=10090 GN=Psph PE=1 SV=1	Psph	121.8	96	111.9	108.2	106	103.3	102.9	96.5	92.5	94.1	95.1	94	2.08565	1.98227	2.04883	2.03423	2.02531	2.0141	2.01242	1.98453	1.96614	1.97359	1.97818	1.97313	0.881322	-0.182258	0.0048049	2.31832	852	0.0342772	1.46499	No	No	No	No	No
Q8BH00	2-aminomuconic semialdehyde dehydrogenase OS=Mus musculus OX=10090 GN=Aldh8a1 PE=1 SV=1	Aldh8a1	111.4	103	102.6	106.1	103.4	100.9	105.1	89.6	97.4	91.2	94	88.7	2.04689	2.01284	2.01115	2.02572	2.01452	2.00389	2.0216	1.95231	1.98856	1.95999	1.97313	1.94792	0.880901	-0.182948	9.55683e-05	4.01969	142	0.00409059	2.38821	No	No	No	No	No
Q9DB73	NADH-cytochrome b5 reductase 1 OS=Mus musculus OX=10090 GN=Cyb5r1 PE=1 SV=1	Cyb5r1	94.5	92.1	105	96.8	100.3	106.9	114.8	86.5	93.5	91	89.1	86.5	1.97543	1.96426	2.02119	1.98588	2.0013	2.02898	2.05994	1.93702	1.97081	1.95904	1.94988	1.93702	0.880124	-0.184222	0.007072	2.15046	999	0.0430267	1.36626	No	No	No	No	No
Q9Z1G3	V-type proton ATPase subunit C 1 OS=Mus musculus OX=10090 GN=Atp6v1c1 PE=1 SV=4	Atp6v1c1	100.1	93.5	102.5	102	94.1	97.1	98.9	80	92	86.7	88.4	85.4	2.00043	1.97081	2.01072	2.0086	1.97359	1.98722	1.9952	1.90309	1.96379	1.93802	1.94645	1.93146	0.879831	-0.184701	0.000470278	3.32765	310	0.00922048	2.03525	No	No	No	No	No
P31649	Sodium- and chloride-dependent GABA transporter 2 OS=Mus musculus OX=10090 GN=Slc6a13 PE=1 SV=1	Slc6a13	93.4	94.7	103	102.4	85.2	91	86.7	84.2	85.5	83.7	77.8	80.9	1.97035	1.97635	2.01284	2.0103	1.93044	1.95904	1.93802	1.92531	1.93197	1.92273	1.89098	1.90795	0.878946	-0.186154	0.00574091	2.24102	909	0.0383864	1.41582	Yes	No	No	No	No
Q9D8F3	Solute carrier family 52, riboflavin transporter, member 2 OS=Mus musculus OX=10090 GN=Slc52a2 PE=2 SV=1	Slc52a2	101.5	93.7	89.3	88.3	86.7	87.9	91.7	77.6	81.3	85	75.1	81.7	2.00647	1.97174	1.95085	1.94596	1.93802	1.94399	1.96237	1.88986	1.91009	1.92942	1.87564	1.91222	0.877766	-0.188092	0.00161084	2.79295	533	0.018369	1.73591	Yes	No	No	No	No
Q91YL7	PGAP2-interacting protein OS=Mus musculus OX=10090 GN=Cwh43 PE=1 SV=1	Cwh43	95.8	99.7	103.4	105.6	101.8	100.1	95.7	84.3	81	94.4	86.6	93.7	1.98137	1.9987	2.01452	2.02366	2.00775	2.00043	1.98091	1.92583	1.90849	1.97497	1.93752	1.97174	0.877368	-0.188746	0.00128501	2.89109	478	0.0163395	1.78676	No	No	No	No	No
Q8CAQ8-3	Isoform 3 of MICOS complex subunit Mic60 OS=Mus musculus OX=10090 GN=Immt	Immt	98.2	95	97.1	100.3	96.7	104.9	92.9	82.6	90.3	89.3	83.9	82.9	1.99211	1.97772	1.98722	2.0013	1.98543	2.02078	1.96802	1.91698	1.95569	1.95085	1.92376	1.91855	0.87666	-0.18991	0.000252378	3.59795	240	0.00639147	2.1944	No	No	No	No	No
P52760	2-iminobutanoate/2-iminopropanoate deaminase OS=Mus musculus OX=10090 GN=Rida PE=1 SV=3	Rida	124.5	102.1	108.9	116.1	107	110.4	97	90.1	99.4	94.7	99.6	95.7	2.09517	2.00903	2.03703	2.06483	2.02938	2.04297	1.98677	1.95472	1.99739	1.97635	1.99826	1.98091	0.876371	-0.190387	0.00888214	2.05148	1097	0.0492121	1.30793	No	No	No	No	No
Q8QZY6	Tetraspanin-14 OS=Mus musculus OX=10090 GN=Tspan14 PE=1 SV=1	Tspan14	90	89.7	92.7	88.9	84.4	80	90.9	71	82.6	79.1	79.4	73.8	1.95424	1.95279	1.96708	1.9489	1.92634	1.90309	1.95856	1.85126	1.91698	1.89818	1.89982	1.86806	0.876192	-0.190681	0.00215495	2.66656	609	0.021507	1.66742	No	No	No	No	No
O88335	ATP-sensitive inward rectifier potassium channel 1 OS=Mus musculus OX=10090 GN=Kcnj1 PE=2 SV=1	Kcnj1	103.9	110.1	119.8	121.3	110.1	117	108.2	98.7	87.2	103.9	103	101.6	2.01662	2.04179	2.07846	2.08386	2.04179	2.06819	2.03423	1.99432	1.94052	2.01662	2.01284	2.00689	0.875709	-0.191477	0.00504759	2.29692	869	0.0353041	1.45218	Yes	No	No	No	No
P51863	V-type proton ATPase subunit d 1 OS=Mus musculus OX=10090 GN=Atp6v0d1 PE=1 SV=2	Atp6v0d1	107.1	99.4	110.5	108.7	99.5	98.7	94.6	82.4	96.4	90.6	91.5	88.4	2.02979	1.99739	2.04336	2.03623	1.99782	1.99432	1.97589	1.91593	1.98408	1.95713	1.96142	1.94645	0.875463	-0.191882	0.0029556	2.52935	688	0.0261107	1.58318	No	No	No	No	No
Q5SWT3	Solute carrier family 25 member 35 OS=Mus musculus OX=10090 GN=Slc25a35 PE=1 SV=2	Slc25a35	103.5	99.7	115	112.1	100.6	111.4	98.1	90.7	91.6	98.6	87.2	94.6	2.01494	1.9987	2.0607	2.04961	2.0026	2.04689	1.99167	1.95761	1.9619	1.99388	1.94052	1.97589	0.874905	-0.192801	0.00295247	2.52981	687	0.026121	1.58301	Yes	No	No	No	No
P97364	Selenide, water dikinase 2 OS=Mus musculus OX=10090 GN=Sephs2 PE=1 SV=3	Sephs2	105.1	105.6	121.1	114.1	110.8	103.3	96.6	87.2	99.1	97.8	94.4	93.9	2.0216	2.02366	2.08314	2.05729	2.04454	2.0141	1.98498	1.94052	1.99607	1.99034	1.97497	1.97267	0.874121	-0.194095	0.00577782	2.23824	914	0.0384219	1.41542	No	No	No	No	No
Q9CS42	Ribose-phosphate pyrophosphokinase 2 OS=Mus musculus OX=10090 GN=Prps2 PE=1 SV=4	Prps2	104.5	91.4	105.2	107.6	106.9	108.1	100.4	90.3	93.3	93.9	88.6	85.8	2.01912	1.96095	2.02202	2.03181	2.02898	2.03383	2.00173	1.95569	1.96988	1.97267	1.94743	1.93349	0.873719	-0.194759	0.00127546	2.89433	475	0.0163205	1.78727	No	No	No	No	No
P56392	Cytochrome c oxidase subunit 7A1, mitochondrial OS=Mus musculus OX=10090 GN=Cox7a1 PE=1 SV=1	Cox7a1	104.3	98.2	115.7	115	104.2	110.4	96.9	96.4	93.6	96.1	90.2	88.2	2.01828	1.99211	2.06333	2.0607	2.01787	2.04297	1.98632	1.98408	1.97128	1.98272	1.95521	1.94547	0.873238	-0.195554	0.00356784	2.44759	747	0.0290299	1.53715	No	No	No	No	No
P31428	Dipeptidase 1 OS=Mus musculus OX=10090 GN=Dpep1 PE=1 SV=2	Dpep1	120.1	101	107.2	102.7	109.3	102.8	97.5	84.6	94.1	96	96.6	90.5	2.07954	2.00432	2.03019	2.01157	2.03862	2.01199	1.989	1.92737	1.97359	1.98227	1.98498	1.95665	0.872968	-0.196	0.00442045	2.35453	817	0.0328855	1.483	No	No	No	No	No
Q8R0F8	Acylpyruvase FAHD1, mitochondrial OS=Mus musculus OX=10090 GN=Fahd1 PE=1 SV=2	Fahd1	107.3	97.3	96.1	95.9	96.8	99.1	96.1	83.2	91.4	85.6	87.1	82	2.0306	1.98811	1.98272	1.98182	1.98588	1.99607	1.98272	1.92012	1.96095	1.93247	1.94002	1.91381	0.872814	-0.196253	0.000214089	3.66941	220	0.00591469	2.22807	No	No	No	No	No
Q9Z260	Claudin-8 OS=Mus musculus OX=10090 GN=Cldn8 PE=1 SV=1	Cldn8	91.6	101.5	97.2	96.6	86.7	100.4	87.2	79.6	81.2	92.4	78.2	80.2	1.9619	2.00647	1.98767	1.98498	1.93802	2.00173	1.94052	1.90091	1.90956	1.96567	1.89321	1.90417	0.871506	-0.198417	0.00492139	2.30791	859	0.0348221	1.45814	Yes	No	No	No	No
Q8C3K5	Transmembrane protein 72 OS=Mus musculus OX=10090 GN=Tmem72 PE=2 SV=1	Tmem72	110.7	104	116.2	111.2	118.3	108.9	107.7	96.4	96	102.5	99.6	88.9	2.04415	2.01703	2.06521	2.0461	2.07298	2.03703	2.03222	1.98408	1.98227	2.01072	1.99826	1.9489	0.870991	-0.19927	0.000603429	3.21937	351	0.0104491	1.98092	No	No	No	No	No
O08601	Microsomal triglyceride transfer protein large subunit OS=Mus musculus OX=10090 GN=Mttp PE=1 SV=2	Mttp	92.9	111	89.6	98.6	97.9	87.7	91.5	83.9	85.9	82.1	80.3	83.8	1.96802	2.04532	1.95231	1.99388	1.99078	1.943	1.96142	1.92376	1.93399	1.91434	1.90472	1.92324	0.870293	-0.200427	0.00446402	2.35027	825	0.0328877	1.48297	No	No	No	No	No
Q99PG0	Arylacetamide deacetylase OS=Mus musculus OX=10090 GN=Aadac PE=1 SV=3	Aadac	108.3	110.9	90.2	95	102	99	100.4	93.1	90	85.6	81.7	88.2	2.03463	2.04493	1.95521	1.97772	2.0086	1.99564	2.00173	1.96895	1.95424	1.93247	1.91222	1.94547	0.869991	-0.200927	0.00406015	2.39146	788	0.0313167	1.50422	No	No	No	No	No
Q3THF9	Coenzyme Q-binding protein COQ10 homolog B, mitochondrial OS=Mus musculus OX=10090 GN=Coq10b PE=1 SV=1	Coq10b	89.2	96.6	98.4	86.3	98	95.6	92.1	80.2	89.2	86	78.7	73.3	1.95036	1.98498	1.993	1.93601	1.99123	1.98046	1.96426	1.90417	1.95036	1.9345	1.89597	1.8651	0.869186	-0.202263	0.00310171	2.5084	705	0.0267407	1.57283	No	No	No	No	No
Q3UUY6	Prominin-2 OS=Mus musculus OX=10090 GN=Prom2 PE=1 SV=1	Prom2	84.7	93.6	99.9	99.7	96.6	92.2	84.5	76.4	79	88.1	76.7	83.7	1.92788	1.97128	1.99957	1.9987	1.98498	1.96473	1.92686	1.88309	1.89763	1.94498	1.8848	1.92273	0.868335	-0.203676	0.0048444	2.31476	854	0.0344781	1.46246	No	No	No	No	No
Q9CY64	Biliverdin reductase A OS=Mus musculus OX=10090 GN=Blvra PE=1 SV=1	Blvra	108.4	98.4	102.2	104.5	103.4	94.9	99.3	89.4	87.1	89.8	86.5	87.5	2.03503	1.993	2.00945	2.01912	2.01452	1.97727	1.99695	1.95134	1.94002	1.95328	1.93702	1.94201	0.866854	-0.206139	4.54131e-05	4.34282	92	0.00300023	2.52285	No	No	No	No	No
Q8CHT0	Delta-1-pyrroline-5-carboxylate dehydrogenase, mitochondrial OS=Mus musculus OX=10090 GN=Aldh4a1 PE=1 SV=3	Aldh4a1	120.7	94.6	95.2	101.9	102.6	105.6	104.5	85.7	98.1	90	91.3	83.7	2.08171	1.97589	1.97864	2.00817	2.01115	2.02366	2.01912	1.93298	1.99167	1.95424	1.96047	1.92273	0.866529	-0.20668	0.00833264	2.07922	1059	0.0478242	1.32035	No	No	No	No	No
P30275	Creatine kinase U-type, mitochondrial OS=Mus musculus OX=10090 GN=Ckmt1 PE=1 SV=1	Ckmt1	96.5	87.2	102.4	102.7	87.9	96.7	89.1	76.8	80.4	86.3	84.2	82.1	1.98453	1.94052	2.0103	2.01157	1.94399	1.98543	1.94988	1.88536	1.90526	1.93601	1.92531	1.91434	0.865992	-0.207574	0.00261572	2.58241	654	0.0243094	1.61423	No	No	No	No	No
Q8BIG7	Catechol O-methyltransferase domain-containing protein 1 OS=Mus musculus OX=10090 GN=Comtd1 PE=1 SV=1	Comtd1	109.2	95.2	102.8	102.4	90.1	102	103.4	88	86.1	88.5	85.8	87.7	2.03822	1.97864	2.01199	2.0103	1.95472	2.0086	2.01452	1.94448	1.935	1.94694	1.93349	1.943	0.865891	-0.207742	0.000602489	3.22005	350	0.0104626	1.98036	No	No	No	No	No
Q8JZS0	Protein lin-7 homolog A OS=Mus musculus OX=10090 GN=Lin7a PE=1 SV=2	Lin7a	107.6	88.6	105.1	104.3	99.1	106.3	100.9	84.8	87.3	90.7	87	90.5	2.03181	1.94743	2.0216	2.01828	1.99607	2.02653	2.00389	1.9284	1.94101	1.95761	1.93952	1.95665	0.86588	-0.207761	0.00122668	2.91127	465	0.0160339	1.79496	No	No	No	No	No
Q920R6	V-type proton ATPase 116 kDa subunit a isoform 4 OS=Mus musculus OX=10090 GN=Atp6v0a4 PE=1 SV=1	Atp6v0a4	106.4	101.9	116.5	114.7	102.4	99.9	95.5	84.9	93.9	95.8	91.7	89.7	2.02694	2.00817	2.06633	2.05956	2.0103	1.99957	1.98	1.92891	1.97267	1.98137	1.96237	1.95279	0.865862	-0.207791	0.00332928	2.47765	724	0.0279494	1.55363	No	No	No	No	No
Q9R0N0	Galactokinase OS=Mus musculus OX=10090 GN=Galk1 PE=1 SV=2	Galk1	108.7	106.3	106.7	106.4	100.7	102	97	89.5	84.5	92.4	93.3	90.3	2.03623	2.02653	2.02816	2.02694	2.00303	2.0086	1.98677	1.95182	1.92686	1.96567	1.96988	1.95569	0.865622	-0.20819	0.000104175	3.98224	150	0.00422116	2.37457	No	No	No	No	No
P63030	Mitochondrial pyruvate carrier 1 OS=Mus musculus OX=10090 GN=Mpc1 PE=1 SV=1	Mpc1	96.8	87.6	87.3	90	89.1	101.7	97	69.1	81.3	82.2	84.6	83.6	1.98588	1.9425	1.94101	1.95424	1.94988	2.00732	1.98677	1.83948	1.91009	1.91487	1.92737	1.92221	0.863926	-0.21102	0.0049672	2.30389	862	0.035024	1.45563	Yes	No	No	No	No
Q91YH6	V-type proton ATPase subunit B, kidney isoform OS=Mus musculus OX=10090 GN=Atp6v1b1 PE=1 SV=1	Atp6v1b1	105.4	93.3	104	103	98.5	99.9	96.5	81.3	86.1	90.5	89.2	84.9	2.02284	1.96988	2.01703	2.01284	1.99344	1.99957	1.98453	1.91009	1.935	1.95665	1.95036	1.92891	0.86326	-0.212133	0.000171176	3.76656	196	0.0053082	2.27505	No	No	No	No	No
Q8BH59	Calcium-binding mitochondrial carrier protein Aralar1 OS=Mus musculus OX=10090 GN=Slc25a12 PE=1 SV=1	Slc25a12	97	92.6	102.4	100	95.5	101.7	93.5	81	85.7	88.1	81.1	85	1.98677	1.96661	2.0103	2	1.98	2.00732	1.97081	1.90849	1.93298	1.94498	1.90902	1.92942	0.863132	-0.212347	7.1372e-05	4.14647	114	0.00380526	2.41962	No	No	No	No	No
Q3TW96	UDP-N-acetylhexosamine pyrophosphorylase-like protein 1 OS=Mus musculus OX=10090 GN=Uap1l1 PE=1 SV=1	Uap1l1	115.4	99.3	96.5	97.9	99.8	89.7	88.5	85.2	82	84.1	85.9	85.8	2.06221	1.99695	1.98453	1.99078	1.99913	1.95279	1.94694	1.93044	1.91381	1.9248	1.93399	1.93349	0.861883	-0.214436	0.00470887	2.32708	846	0.0338304	1.47069	No	No	No	No	No
P35822	Receptor-type tyrosine-protein phosphatase kappa OS=Mus musculus OX=10090 GN=Ptprk PE=1 SV=1	Ptprk	104.1	104.8	110.2	104.4	100.6	97.1	97.5	83.8	89.3	91.8	86.2	91.1	2.01745	2.02036	2.04218	2.0187	2.0026	1.98722	1.989	1.92324	1.95085	1.96284	1.93551	1.95952	0.861389	-0.215264	0.000133411	3.87481	174	0.00466018	2.3316	No	No	No	No	No
Q9JIY7	N-acetyltransferase 8 OS=Mus musculus OX=10090 GN=Nat8 PE=1 SV=1	Nat8	96.6	113	100.5	101.5	107.8	110.2	112.9	91.3	94.2	97.6	89.7	83.2	1.98498	2.05308	2.00217	2.00647	2.03262	2.04218	2.05269	1.96047	1.97405	1.98945	1.95279	1.92012	0.859798	-0.21793	0.00181622	2.74083	558	0.0197831	1.70371	No	No	No	No	No
Q8BGC3	Monocarboxylate transporter 12 OS=Mus musculus OX=10090 GN=Slc16a12 PE=1 SV=1	Slc16a12	88.7	96.7	99.7	100.5	90.3	94.8	104.3	73.4	91.2	87.9	81.4	80.6	1.94792	1.98543	1.9987	2.00217	1.95569	1.97681	2.01828	1.8657	1.95999	1.94399	1.91062	1.90634	0.859704	-0.218089	0.0039638	2.40189	777	0.0310064	1.50855	Yes	No	No	No	No
Q8K2I3	Dimethylaniline monooxygenase [N-oxide-forming] 2 OS=Mus musculus OX=10090 GN=Fmo2 PE=1 SV=3	Fmo2	109.5	115.5	104.4	100.5	109.2	101.9	101	88.1	94.5	94.2	90.4	88.4	2.03941	2.06258	2.0187	2.00217	2.03822	2.00817	2.00432	1.94498	1.97543	1.97405	1.95617	1.94645	0.859623	-0.218225	0.000216433	3.66468	221	0.00595239	2.22531	No	No	No	No	No
Q62468	Villin-1 OS=Mus musculus OX=10090 GN=Vil1 PE=1 SV=3	Vil1	106.1	101.3	111.3	112.5	105.4	101.4	95.9	86	92.9	91.6	88.8	90.9	2.02572	2.00561	2.0465	2.05115	2.02284	2.00604	1.98182	1.9345	1.96802	1.9619	1.94841	1.95856	0.858809	-0.219591	0.000288135	3.5404	253	0.00692206	2.15976	No	No	No	No	No
Q9D6M3	Mitochondrial glutamate carrier 1 OS=Mus musculus OX=10090 GN=Slc25a22 PE=1 SV=1	Slc25a22	98.4	113.4	104.3	109.2	100.1	103.9	117.8	91.4	88.2	94.5	97.7	86.3	1.993	2.05461	2.01828	2.03822	2.00043	2.01662	2.07115	1.96095	1.94547	1.97543	1.98989	1.93601	0.858439	-0.220212	0.00151091	2.82076	517	0.0177627	1.75049	Yes	No	No	No	No
P49282-3	Isoform 3 of Natural resistance-associated macrophage protein 2 OS=Mus musculus OX=10090 GN=Slc11a2	Slc11a2	97.3	103.1	98.5	97.8	99.4	92.4	106.5	84.9	85.3	84.8	84.8	85.9	1.98811	2.01326	1.99344	1.99034	1.99739	1.96567	2.02735	1.92891	1.93095	1.9284	1.9284	1.93399	0.857525	-0.221749	2.22181e-05	4.65329	58	0.00232831	2.63296	Yes	No	No	No	No
Q5FW57	Glycine N-acyltransferase-like protein OS=Mus musculus OX=10090 GN=Gm4952 PE=1 SV=3	Gm4952	108.2	108.3	98.1	98.5	98.2	99.8	108.1	91.8	84.8	94.2	85.1	84.6	2.03423	2.03463	1.99167	1.99344	1.99211	1.99913	2.03383	1.96284	1.9284	1.97405	1.92993	1.92737	0.857481	-0.221824	0.00039002	3.40891	288	0.00823105	2.08454	No	No	No	No	No
Q3KNJ2	Non-homologous end-joining factor 1 OS=Mus musculus OX=10090 GN=Nhej1 PE=1 SV=1	Nhej1	108.6	99.7	100.7	98.6	99.3	100.6	95.2	92.6	83.7	82.7	87.9	83.1	2.03583	1.9987	2.00303	1.99388	1.99695	2.0026	1.97864	1.96661	1.92273	1.91751	1.94399	1.9196	0.856696	-0.223145	0.000117305	3.93068	158	0.00451252	2.34558	No	No	No	No	No
Q8R404	MICOS complex subunit MIC13 OS=Mus musculus OX=10090 GN=Micos13 PE=1 SV=1	Micos13	113.3	106	103.8	105	104.6	115.3	106.6	89.3	96.1	94.1	85.6	96.6	2.05423	2.02531	2.0162	2.02119	2.01953	2.06183	2.02776	1.95085	1.98272	1.97359	1.93247	1.98498	0.856586	-0.22333	0.000186919	3.72835	207	0.00548837	2.26056	No	No	No	No	No
Q9QXY6	EH domain-containing protein 3 OS=Mus musculus OX=10090 GN=Ehd3 PE=1 SV=2	Ehd3	97.1	101.6	109.5	104.8	106.1	107.7	97.5	83.5	88.1	93.8	84.6	92.5	1.98722	2.00689	2.03941	2.02036	2.02572	2.03222	1.989	1.92169	1.94498	1.9722	1.92737	1.96614	0.855309	-0.225483	0.000292	3.53462	255	0.00695991	2.1574	No	No	No	No	No
Q5BLK4	Terminal uridylyltransferase 7 OS=Mus musculus OX=10090 GN=Tut7 PE=1 SV=3	Tut7	104.3	105.1	94.4	98.2	107.2	99.6	106.3	91.9	87.9	85.5	86	85.3	2.01828	2.0216	1.97497	1.99211	2.03019	1.99826	2.02653	1.96332	1.94399	1.93197	1.9345	1.93095	0.854762	-0.226406	7.91199e-05	4.10171	123	0.00390968	2.40786	No	No	No	No	No
O08966	Solute carrier family 22 member 1 OS=Mus musculus OX=10090 GN=Slc22a1 PE=1 SV=2	Slc22a1	103.3	99.9	107.8	104.8	93.2	98.1	96	75	90.7	87.5	83.4	92.1	2.0141	1.99957	2.03262	2.02036	1.96942	1.99167	1.98227	1.87506	1.95761	1.94201	1.92117	1.96426	0.85362	-0.228335	0.00196383	2.7069	580	0.0205796	1.68656	Yes	No	No	No	No
Q91VF2	Histamine N-methyltransferase OS=Mus musculus OX=10090 GN=Hnmt PE=1 SV=1	Hnmt	107.9	112	118.4	107.8	110.6	104.9	101.3	90	89.9	102	91	92.1	2.03302	2.04922	2.07335	2.03262	2.04376	2.02078	2.00561	1.95424	1.95376	2.0086	1.95904	1.96426	0.853323	-0.228836	0.000347983	3.45844	275	0.00769105	2.11401	No	No	No	No	No
P28825	Meprin A subunit alpha OS=Mus musculus OX=10090 GN=Mep1a PE=1 SV=4	Mep1a	109.9	115.7	105.8	108	125.5	104.3	107.4	96.4	100.9	94.9	90.7	90.2	2.041	2.06333	2.02449	2.03342	2.09864	2.01828	2.031	1.98408	2.00389	1.97727	1.95761	1.95521	0.852871	-0.2296	0.000877555	3.05673	401	0.0133012	1.87611	No	No	No	No	No
Q8BXK9	Chloride intracellular channel protein 5 OS=Mus musculus OX=10090 GN=Clic5 PE=1 SV=1	Clic5	102.8	100.8	113	109.7	100	101.1	96	83	84.4	92.6	86.9	93.3	2.01199	2.00346	2.05308	2.04021	2	2.00475	1.98227	1.91908	1.92634	1.96661	1.93902	1.96988	0.851921	-0.231208	0.000580952	3.23586	344	0.0102646	1.98866	Yes	No	No	No	No
O35215	D-dopachrome decarboxylase OS=Mus musculus OX=10090 GN=Ddt PE=1 SV=3	Ddt	148.4	133.9	134.9	137.7	141.3	136.1	117.5	109.6	116.8	126.1	114.1	111.3	2.17143	2.12678	2.13001	2.13893	2.15014	2.13386	2.07004	2.03981	2.06744	2.10072	2.05729	2.0465	0.851821	-0.231377	0.00195319	2.70926	579	0.0205034	1.68817	No	No	No	No	No
Q3V0K9	Plastin-1 OS=Mus musculus OX=10090 GN=Pls1 PE=1 SV=1	Pls1	112.8	97.2	107.2	110.2	100.3	99.5	99.9	82.5	90.7	91.3	88	89.7	2.05231	1.98767	2.03019	2.04218	2.0013	1.99782	1.99957	1.91645	1.95761	1.96047	1.94448	1.95279	0.851437	-0.232028	0.000367305	3.43497	279	0.00800171	2.09682	No	No	No	No	No
Q7TMS5	Broad substrate specificity ATP-binding cassette transporter ABCG2 OS=Mus musculus OX=10090 GN=Abcg2 PE=1 SV=1	Abcg2	109.1	98.3	104.4	107.9	101.9	98	100	83	94.8	88.5	88.4	82.8	2.03782	1.99255	2.0187	2.03302	2.00817	1.99123	2	1.91908	1.97681	1.94694	1.94645	1.91803	0.851167	-0.232485	0.000207967	3.682	217	0.005825	2.2347	Yes	No	No	No	No
Q91VA1	Choline transporter-like protein 4 OS=Mus musculus OX=10090 GN=Slc44a4 PE=1 SV=1	Slc44a4	91.4	95.7	89.3	94	98.2	93.9	101.1	80.7	81.2	81.2	76.4	83.9	1.96095	1.98091	1.95085	1.97313	1.99211	1.97267	2.00475	1.90687	1.90956	1.90956	1.88309	1.92376	0.851055	-0.232676	3.41439e-05	4.46669	72	0.00288232	2.54026	Yes	No	No	No	No
O35082	Klotho OS=Mus musculus OX=10090 GN=Kl PE=1 SV=2	Kl	92.8	102.6	93.7	86.6	90.7	104.8	101.6	80	82	85.4	77.7	83.5	1.96755	2.01115	1.97174	1.93752	1.95761	2.02036	2.00689	1.90309	1.91381	1.93146	1.89042	1.92169	0.850238	-0.234062	0.00105701	2.97592	433	0.0148372	1.82865	No	No	No	No	No
Q9WVD4-2	Isoform 2 of H(+)/Cl(-) exchange transporter 5 OS=Mus musculus OX=10090 GN=Clcn5	Clcn5	102	89.2	99.9	103.8	94.5	94.2	94.7	79.8	88.9	84.3	76.8	82.1	2.0086	1.95036	1.99957	2.0162	1.97543	1.97405	1.97635	1.902	1.9489	1.92583	1.88536	1.91434	0.850155	-0.234203	0.000452726	3.34416	307	0.00896309	2.04754	Yes	No	No	No	No
P35846	Folate receptor alpha OS=Mus musculus OX=10090 GN=Folr1 PE=1 SV=2	Folr1	108.4	89.8	101.6	103.6	91.4	92.4	92.9	77.6	85.1	80.1	90.4	79.7	2.03503	1.95328	2.00689	2.01536	1.96095	1.96567	1.96802	1.88986	1.92993	1.90363	1.95617	1.90146	0.849963	-0.234528	0.00251463	2.59953	645	0.023696	1.62532	No	No	No	No	No
Q64471	Glutathione S-transferase theta-1 OS=Mus musculus OX=10090 GN=Gstt1 PE=1 SV=4	Gstt1	116.3	106.3	102.2	100.4	110.6	95.9	89.2	91.1	87	82.5	90.2	86.8	2.06558	2.02653	2.00945	2.00173	2.04376	1.98182	1.95036	1.95952	1.93952	1.91645	1.95521	1.93852	0.849827	-0.23476	0.00384178	2.41547	764	0.0305633	1.5148	No	No	No	No	No
P51655	Glypican-4 OS=Mus musculus OX=10090 GN=Gpc4 PE=1 SV=2	Gpc4	90.8	102.3	100.7	94.7	95.2	93.5	99.2	78.6	85.1	85.3	77	83.1	1.95809	2.00988	2.00303	1.97635	1.97864	1.97081	1.99651	1.89542	1.92993	1.93095	1.88649	1.9196	0.846747	-0.239996	8.35904e-05	4.07784	127	0.00400049	2.39789	No	No	No	No	No
Q8VC69	Solute carrier family 22 member 6 OS=Mus musculus OX=10090 GN=Slc22a6 PE=1 SV=1	Slc22a6	95.3	95	81.4	87.6	84.8	88.5	96.5	70.7	90.6	72.9	74.1	72.1	1.97909	1.97772	1.91062	1.9425	1.9284	1.94694	1.98453	1.84942	1.95713	1.86273	1.86982	1.85794	0.846543	-0.240345	0.00542899	2.26528	892	0.0369926	1.43189	Yes	No	No	No	No
Q02956	Protein kinase C zeta type OS=Mus musculus OX=10090 GN=Prkcz PE=1 SV=2	Prkcz	114.7	96.5	112.9	116.1	97.2	100.8	102.7	92.4	92.7	89.4	90.2	82.2	2.05956	1.98453	2.05269	2.06483	1.98767	2.00346	2.01157	1.96567	1.96708	1.95134	1.95521	1.91487	0.844459	-0.2439	0.00203081	2.69233	591	0.0208854	1.68016	No	Yes	No	No	No
P58735	Sulfate anion transporter 1 OS=Mus musculus OX=10090 GN=Slc26a1 PE=1 SV=1	Slc26a1	104.8	94.4	104.8	102.2	85.9	88.6	93.3	74.6	87.1	83.1	78	83.6	2.02036	1.97497	2.02036	2.00945	1.93399	1.94743	1.96988	1.87274	1.94002	1.9196	1.89209	1.92221	0.844154	-0.244421	0.00297616	2.52634	690	0.0262161	1.58143	Yes	No	No	No	No
A2ARV4	Low-density lipoprotein receptor-related protein 2 OS=Mus musculus OX=10090 GN=Lrp2 PE=1 SV=1	Lrp2	101.7	95.7	95.1	92.2	92.5	93.8	98.4	77.2	91.7	79.3	79.3	76.1	2.00732	1.98091	1.97818	1.96473	1.96614	1.9722	1.993	1.88762	1.96237	1.89927	1.89927	1.88138	0.844099	-0.244516	0.000319282	3.49583	262	0.00740686	2.13037	No	No	No	No	No
O35488	Very long-chain acyl-CoA synthetase OS=Mus musculus OX=10090 GN=Slc27a2 PE=1 SV=2	Slc27a2	96.5	99.3	81.6	86	101.9	93.1	107.5	78.8	88.3	77.2	80.8	76.3	1.98453	1.99695	1.91169	1.9345	2.00817	1.96895	2.03141	1.89653	1.94596	1.88762	1.90741	1.88252	0.84391	-0.244838	0.00646135	2.18968	964	0.0407387	1.38999	Yes	No	No	No	No
P28665	Murinoglobulin-1 OS=Mus musculus OX=10090 GN=Mug1 PE=1 SV=3	Mug1	121.9	113.5	129.2	113.8	130.5	108.4	129.6	103	98.4	112.6	106.4	89.7	2.086	2.055	2.11126	2.05614	2.11561	2.03503	2.11261	2.01284	1.993	2.05154	2.02694	1.95279	0.84324	-0.245985	0.00448877	2.34787	827	0.03299	1.48162	No	No	No	No	No
P13808	Anion exchange protein 2 OS=Mus musculus OX=10090 GN=Slc4a2 PE=1 SV=1	Slc4a2	86.2	100.5	111.9	95.9	108.9	100.3	106.4	87.4	87.9	90.4	73.2	88.7	1.93551	2.00217	2.04883	1.98182	2.03703	2.0013	2.02694	1.94151	1.94399	1.95617	1.86451	1.94792	0.843036	-0.246334	0.00767921	2.11468	1027	0.0454472	1.34249	Yes	No	No	No	No
P19258	Protein Mpv17 OS=Mus musculus OX=10090 GN=Mpv17 PE=1 SV=1	Mpv17	111.2	107.4	105.5	98.6	109.8	101.7	97.3	89.2	89.9	89.5	87.3	84.4	2.0461	2.031	2.02325	1.99388	2.0406	2.00732	1.98811	1.95036	1.95376	1.95182	1.94101	1.92634	0.842679	-0.246944	5.66192e-05	4.24704	102	0.00337384	2.47188	No	No	No	No	No
Q9D0Z3	Transmembrane protein 53 OS=Mus musculus OX=10090 GN=Tmem53 PE=2 SV=1	Tmem53	105.9	110.1	101.5	100.2	98.4	96.3	87.4	85	80.9	86.4	80.6	86.8	2.0249	2.04179	2.00647	2.00087	1.993	1.98363	1.94151	1.92942	1.90795	1.93651	1.90634	1.93852	0.83964	-0.252157	0.00070849	3.14967	369	0.0116699	1.93293	No	No	No	No	No
Q9Z307	Inward rectifier potassium channel 16 OS=Mus musculus OX=10090 GN=Kcnj16 PE=1 SV=2	Kcnj16	94.6	95.6	99.2	105	90.3	96.7	88.7	76.3	78.3	86	75.5	85.5	1.97589	1.98046	1.99651	2.02119	1.95569	1.98543	1.94792	1.88252	1.89376	1.9345	1.87795	1.93197	0.839039	-0.25319	0.000480837	3.318	313	0.00933714	2.02979	Yes	No	No	No	No
O88844	Isocitrate dehydrogenase [NADP] cytoplasmic OS=Mus musculus OX=10090 GN=Idh1 PE=1 SV=2	Idh1	114.1	86.6	92.1	106.1	89	97.8	86.9	75.6	85.8	79.3	81.5	80.8	2.05729	1.93752	1.96426	2.02572	1.94939	1.99034	1.93902	1.87852	1.93349	1.89927	1.91116	1.90741	0.838834	-0.253542	0.00734165	2.13421	1009	0.0442246	1.35434	No	No	No	No	No
O88343-2	Isoform 2 of Electrogenic sodium bicarbonate cotransporter 1 OS=Mus musculus OX=10090 GN=Slc4a4	Slc4a4	110.5	100.8	113.5	122.6	94.4	108.9	105.1	81.8	101.3	92.3	87.8	89.4	2.04336	2.00346	2.055	2.08849	1.97497	2.03703	2.0216	1.91275	2.00561	1.9652	1.94349	1.95134	0.83837	-0.254341	0.00435185	2.36133	809	0.0326953	1.48551	Yes	No	No	No	No
Q14DH7	Acyl-CoA synthetase short-chain family member 3, mitochondrial OS=Mus musculus OX=10090 GN=Acss3 PE=1 SV=2	Acss3	91.4	89	100.6	103.2	87.5	96	87.4	72.2	83.2	82.3	74.9	79.3	1.96095	1.94939	2.0026	2.01368	1.94201	1.98227	1.94151	1.85854	1.92012	1.9154	1.87448	1.89927	0.837521	-0.255803	0.000939083	3.0273	411	0.0138875	1.85738	No	No	No	No	No
P85094	Isochorismatase domain-containing protein 2A OS=Mus musculus OX=10090 GN=Isoc2a PE=1 SV=1	Isoc2a	118.5	102.3	97	97.9	108.5	106.2	98.3	87.3	93.1	87.6	88.5	78.9	2.07372	2.00988	1.98677	1.99078	2.03543	2.02612	1.99255	1.94101	1.96895	1.9425	1.94694	1.89708	0.836503	-0.257557	0.00116359	2.9342	455	0.0155436	1.80845	No	No	No	No	No
Q99L20	Glutathione S-transferase theta-3 OS=Mus musculus OX=10090 GN=Gstt3 PE=1 SV=1	Gstt3	107	99.5	111.4	111.1	106.9	98.1	97	85.5	87.7	86	87.7	89.4	2.02938	1.99782	2.04689	2.04571	2.02898	1.99167	1.98677	1.93197	1.943	1.9345	1.943	1.95134	0.835595	-0.259124	7.09801e-05	4.14886	113	0.00381785	2.41818	No	No	No	No	No
Q64176	Carboxylesterase 1E OS=Mus musculus OX=10090 GN=Ces1e PE=1 SV=1	Ces1e	102.5	112.9	107.3	112.5	110	109.2	103.7	87.9	99.6	94.2	83.7	86.6	2.01072	2.05269	2.0306	2.05115	2.04139	2.03822	2.01578	1.94399	1.99826	1.97405	1.92273	1.93752	0.834718	-0.260639	0.00015876	3.79926	189	0.00510552	2.29196	No	No	No	No	No
Q9WVD5	Mitochondrial ornithine transporter 1 OS=Mus musculus OX=10090 GN=Slc25a15 PE=1 SV=1	Slc25a15	107.7	98.7	97	93.3	97.9	101.1	102.8	78.5	87.8	85.5	83	81.1	2.03222	1.99432	1.98677	1.96988	1.99078	2.00475	2.01199	1.89487	1.94349	1.93197	1.91908	1.90902	0.833586	-0.262597	4.27231e-05	4.36934	90	0.00288523	2.53982	Yes	No	No	No	No
Q9JIL4	Na(+)/H(+) exchange regulatory cofactor NHE-RF3 OS=Mus musculus OX=10090 GN=Pdzk1 PE=1 SV=1	Pdzk1	110.2	95.4	103.4	105.6	99.2	97.9	98.8	82	93.1	84.9	81.1	81.6	2.04218	1.97955	2.01452	2.02366	1.99651	1.99078	1.99476	1.91381	1.96895	1.92891	1.90902	1.91169	0.832906	-0.263774	0.000155274	3.8089	186	0.00507395	2.29465	No	No	No	No	No
Q9WU79	Proline dehydrogenase 1, mitochondrial OS=Mus musculus OX=10090 GN=Prodh PE=1 SV=2	Prodh	106	93.5	117.3	107.8	96.5	100.2	85.2	74.3	81.9	92.7	85.4	83.9	2.02531	1.97081	2.0693	2.03262	1.98453	2.00087	1.93044	1.87099	1.91328	1.96708	1.93146	1.92376	0.828705	-0.27107	0.00773697	2.11143	1034	0.045479	1.34219	No	No	No	No	No
P56379	ATP synthase subunit ATP5MJ, mitochondrial OS=Mus musculus OX=10090 GN=Atp5mj PE=1 SV=1	Atp5mj	98	90.1	113.9	95.1	109	110.8	97.5	77.3	98	84.1	87.6	75.3	1.99123	1.95472	2.05652	1.97818	2.03743	2.04454	1.989	1.88818	1.99123	1.9248	1.9425	1.87679	0.827576	-0.273037	0.00682537	2.16587	985	0.0421163	1.37555	No	No	No	No	No
Q91YI0	Argininosuccinate lyase OS=Mus musculus OX=10090 GN=Asl PE=1 SV=1	Asl	119.3	100.7	109.7	111.1	104.3	96.9	91	80.4	89.1	93.7	86.4	83.6	2.07664	2.00303	2.04021	2.04571	2.01828	1.98632	1.95904	1.90526	1.94988	1.97174	1.93651	1.92221	0.827394	-0.273353	0.00247775	2.60594	642	0.0234576	1.62972	No	No	No	No	No
P70290	55 kDa erythrocyte membrane protein OS=Mus musculus OX=10090 GN=Mpp1 PE=1 SV=1	Mpp1	104.8	99.6	111.1	108.4	95.2	98.9	91.7	76	87.2	87.8	83.5	84.7	2.02036	1.99826	2.04571	2.03503	1.97864	1.9952	1.96237	1.88081	1.94052	1.94349	1.92169	1.92788	0.826941	-0.274144	0.000562301	3.25003	337	0.0101414	1.9939	No	No	No	No	No
Q60825	Sodium-dependent phosphate transport protein 2A OS=Mus musculus OX=10090 GN=Slc34a1 PE=1 SV=2	Slc34a1	98	115.9	106.1	105.9	103.5	95.1	104.9	84.4	87.2	85.4	92.6	81.1	1.99123	2.06408	2.02572	2.0249	2.01494	1.97818	2.02078	1.92634	1.94052	1.93146	1.96661	1.90902	0.826679	-0.2746	0.000232353	3.63385	230	0.00614018	2.21182	Yes	No	No	No	No
O88338	Cadherin-16 OS=Mus musculus OX=10090 GN=Cdh16 PE=1 SV=1	Cdh16	103.9	100.2	116.3	114.2	100.2	109.4	98.7	81.8	93.9	90.3	83.2	89.4	2.01662	2.00087	2.06558	2.05767	2.00087	2.03902	1.99432	1.91275	1.97267	1.95569	1.92012	1.95134	0.826545	-0.274835	0.000465463	3.33211	309	0.00915561	2.03831	No	No	No	No	No
Q9JII6	Aldo-keto reductase family 1 member A1 OS=Mus musculus OX=10090 GN=Akr1a1 PE=1 SV=3	Akr1a1	118.2	96.8	95	100.6	102	99.6	96.7	80.7	89.5	84.1	82.9	81.2	2.07262	1.98588	1.97772	2.0026	2.0086	1.99826	1.98543	1.90687	1.95182	1.9248	1.91855	1.90956	0.826294	-0.275272	0.000432061	3.36446	298	0.0088123	2.05491	No	No	No	No	No
Q9QXN0	Protein Shroom3 OS=Mus musculus OX=10090 GN=Shroom3 PE=1 SV=2	Shroom3	100.2	98.2	104.3	104.4	80.1	92.8	81.9	75.2	72.6	83.6	72.5	86.5	2.00087	1.99211	2.01828	2.0187	1.90363	1.96755	1.91328	1.87622	1.86094	1.92221	1.86034	1.93702	0.825744	-0.276233	0.00898813	2.04633	1103	0.0495285	1.30515	No	No	No	No	No
O35988	Syndecan-4 OS=Mus musculus OX=10090 GN=Sdc4 PE=1 SV=1	Sdc4	100.5	105.2	108.8	103.2	102.1	107.2	98	83.9	85	92.2	82.4	84.1	2.00217	2.02202	2.03663	2.01368	2.00903	2.03019	1.99123	1.92376	1.92942	1.96473	1.91593	1.9248	0.82571	-0.276292	8.9842e-06	5.04652	40	0.00136515	2.86482	No	No	No	No	No
Q9Z0S1	3'(2'),5'-bisphosphate nucleotidase 1 OS=Mus musculus OX=10090 GN=Bpnt1 PE=1 SV=2	Bpnt1	114.8	94.5	108.2	111.2	105.9	108.1	103.6	83.1	94.7	89.5	89.7	82.5	2.05994	1.97543	2.03423	2.0461	2.0249	2.03383	2.01536	1.9196	1.97635	1.95182	1.95279	1.91645	0.824467	-0.278466	0.000281604	3.55036	250	0.00684635	2.16454	No	No	No	No	No
Q63918	Caveolae-associated protein 2 OS=Mus musculus OX=10090 GN=Cavin2 PE=1 SV=3	Cavin2	103.3	106.2	115.1	112.1	109.3	102.2	98.2	81.7	87.7	93.7	85.8	89.7	2.0141	2.02612	2.06108	2.04961	2.03862	2.00945	1.99211	1.91222	1.943	1.97174	1.93349	1.95279	0.822669	-0.281616	0.000103043	3.98698	147	0.00426053	2.37054	No	No	No	No	No
Q61847	Meprin A subunit beta OS=Mus musculus OX=10090 GN=Mep1b PE=1 SV=2	Mep1b	109.2	111.2	115.1	111.3	130.4	102.3	113.1	91.9	100.4	96.2	89.6	86.9	2.03822	2.0461	2.06108	2.0465	2.11528	2.00988	2.05346	1.96332	2.00173	1.98318	1.95231	1.93902	0.821347	-0.283935	0.000574521	3.24069	342	0.0102104	1.99096	No	No	No	No	No
Q9WVM8	Kynurenine/alpha-aminoadipate aminotransferase, mitochondrial OS=Mus musculus OX=10090 GN=Aadat PE=1 SV=1	Aadat	111.5	102.1	93.7	104.5	111	100.4	94.4	76.5	97.3	84.7	78.8	83.2	2.04727	2.00903	1.97174	2.01912	2.04532	2.00173	1.97497	1.88366	1.98811	1.92788	1.89653	1.92012	0.820373	-0.285647	0.00163567	2.7863	535	0.0185825	1.7309	No	No	No	No	No
P11862	Growth arrest-specific protein 2 OS=Mus musculus OX=10090 GN=Gas2 PE=1 SV=1	Gas2	97	96.1	80.7	85.5	90.9	89.6	96.9	74.1	83.4	69.7	75	69.3	1.98677	1.98272	1.90687	1.93197	1.95856	1.95231	1.98632	1.86982	1.92117	1.84323	1.87506	1.84073	0.816868	-0.291825	0.000722169	3.14136	374	0.0117362	1.93047	No	No	No	No	No
Q91VC7	Protein phosphatase 1 regulatory subunit 14A OS=Mus musculus OX=10090 GN=Ppp1r14a PE=1 SV=1	Ppp1r14a	108.4	95.6	92.3	83.8	80	96.9	97.7	69.9	79.5	68	82.6	80.4	2.03503	1.98046	1.9652	1.92324	1.90309	1.98632	1.98989	1.84448	1.90037	1.83251	1.91698	1.90526	0.813441	-0.29789	0.00464308	2.33319	837	0.0337164	1.47216	No	No	No	No	No
Q8VI47	ATP-binding cassette sub-family C member 2 OS=Mus musculus OX=10090 GN=Abcc2 PE=1 SV=2	Abcc2	107.4	106	120.6	116	103.7	103.2	107.7	85.8	86.2	98	88.6	85	2.031	2.02531	2.08135	2.06446	2.01578	2.01368	2.03222	1.93349	1.93551	1.99123	1.94743	1.92942	0.812242	-0.300019	0.000123071	3.90984	164	0.00456115	2.34093	Yes	No	No	No	No
Q8R1H0	Homeodomain-only protein OS=Mus musculus OX=10090 GN=Hopx PE=1 SV=1	Hopx	104.7	103.9	125.7	128.7	131	115.8	96.4	88.5	96.4	94.4	88.1	100.2	2.01995	2.01662	2.09934	2.10958	2.11727	2.06371	1.98408	1.94694	1.98408	1.97497	1.94498	2.00087	0.812007	-0.300436	0.00601356	2.22087	937	0.0390079	1.40885	No	No	Yes	No	No
Q8R5M8	Cell adhesion molecule 1 OS=Mus musculus OX=10090 GN=Cadm1 PE=1 SV=2	Cadm1	93.9	113.2	117.1	107.8	100.2	92.3	90.4	73.8	80.9	90.7	81.3	87.6	1.97267	2.05385	2.06856	2.03262	2.00087	1.9652	1.95617	1.86806	1.90795	1.95761	1.91009	1.9425	0.81133	-0.301639	0.00396172	2.40212	775	0.0310701	1.50766	No	No	No	No	No
Q8CFJ7	Solute carrier family 25 member 45 OS=Mus musculus OX=10090 GN=Slc25a45 PE=1 SV=1	Slc25a45	109.3	94.6	99.4	96	85.3	96.6	96.6	76.3	82.6	82.2	77.3	73.9	2.03862	1.97589	1.99739	1.98227	1.93095	1.98498	1.98498	1.88252	1.91698	1.91487	1.88818	1.86864	0.810298	-0.303475	0.000245399	3.61013	237	0.00629339	2.20112	Yes	No	No	No	No
P82343	N-acylglucosamine 2-epimerase OS=Mus musculus OX=10090 GN=Renbp PE=1 SV=3	Renbp	125.7	102	103.6	102.3	100.1	93.7	88.7	81.7	81.8	82.4	84.3	80.7	2.09934	2.0086	2.01536	2.00988	2.00043	1.97174	1.94792	1.91222	1.91275	1.91593	1.92583	1.90687	0.803324	-0.315947	0.00154837	2.81013	524	0.0179599	1.7457	No	No	No	No	No
P41216	Long-chain-fatty-acid--CoA ligase 1 OS=Mus musculus OX=10090 GN=Acsl1 PE=1 SV=2	Acsl1	101.3	109.1	122.2	127.2	104.6	106.7	89.6	77.8	93.2	92.6	90.8	81.9	2.00561	2.03782	2.08707	2.10449	2.01953	2.02816	1.95231	1.89098	1.96942	1.96661	1.95809	1.91328	0.802971	-0.31658	0.00537089	2.26995	887	0.036803	1.43412	No	No	No	No	No
Q6Q477	Plasma membrane calcium-transporting ATPase 4 OS=Mus musculus OX=10090 GN=Atp2b4 PE=1 SV=1	Atp2b4	101.5	98	107.7	108.6	91.7	100.7	88.9	75.5	78.1	86.8	75.3	83.3	2.00647	1.99123	2.03222	2.03583	1.96237	2.00303	1.9489	1.87795	1.89265	1.93852	1.87679	1.92065	0.80132	-0.31955	0.000328989	3.48282	269	0.00743344	2.12881	No	No	No	No	No
P16460	Argininosuccinate synthase OS=Mus musculus OX=10090 GN=Ass1 PE=1 SV=1	Ass1	110.7	98.7	87.6	91.4	101.8	98.5	94.8	72.7	86.6	81.6	79.4	70.9	2.04415	1.99432	1.9425	1.96095	2.00775	1.99344	1.97681	1.86153	1.93752	1.91169	1.89982	1.85065	0.801287	-0.319608	0.000712992	3.14692	372	0.0116494	1.9337	No	No	No	No	No
O35316	Sodium- and chloride-dependent taurine transporter OS=Mus musculus OX=10090 GN=Slc6a6 PE=1 SV=2	Slc6a6	108.3	108	121.5	104.1	104.1	100.3	91.1	78.9	79.4	94.4	88	80.4	2.03463	2.03342	2.08458	2.01745	2.01745	2.0013	1.95952	1.89708	1.89982	1.97497	1.94448	1.90526	0.799485	-0.322858	0.00106738	2.97168	437	0.0148457	1.8284	Yes	No	No	No	No
Q9R022	DnaJ homolog subfamily C member 12 OS=Mus musculus OX=10090 GN=Dnajc12 PE=1 SV=1	Dnajc12	103.7	106.4	94.5	97.1	95.2	103.4	92	71.1	83.4	83.7	80.8	76.1	2.01578	2.02694	1.97543	1.98722	1.97864	2.01452	1.96379	1.85187	1.92117	1.92273	1.90741	1.88138	0.798989	-0.323753	9.63745e-05	4.01604	144	0.00406781	2.39064	No	No	No	No	No
Q49B93	Sodium-coupled monocarboxylate transporter 2 OS=Mus musculus OX=10090 GN=Slc5a12 PE=1 SV=1	Slc5a12	109.8	105.6	116	115.4	95.6	102.1	98.3	75.2	82.5	91.9	88.6	85.5	2.0406	2.02366	2.06446	2.06221	1.98046	2.00903	1.99255	1.87622	1.91645	1.96332	1.94743	1.93197	0.798573	-0.324504	0.000503879	3.29767	323	0.00948165	2.02312	Yes	No	No	No	No
Q9CXN7	Phenazine biosynthesis-like domain-containing protein 2 OS=Mus musculus OX=10090 GN=Pbld2 PE=1 SV=1	Pbld2	108.6	98.1	105.2	104.7	102.8	103.5	95.3	79	82.3	85.5	78.6	81.6	2.03583	1.99167	2.02202	2.01995	2.01199	2.01494	1.97909	1.89763	1.9154	1.93197	1.89542	1.91169	0.793372	-0.33393	2.04734e-06	5.68881	14	0.000888837	3.05118	No	No	No	No	No
Q9Z1K8	Y+L amino acid transporter 1 OS=Mus musculus OX=10090 GN=Slc7a7 PE=1 SV=1	Slc7a7	108.5	89.2	98.2	93.1	82.1	86.1	78.2	67.4	74.5	73	71	73.5	2.03543	1.95036	1.99211	1.96895	1.91434	1.935	1.89321	1.82866	1.87216	1.86332	1.85126	1.86629	0.791879	-0.336648	0.00141914	2.84797	500	0.0172511	1.76318	Yes	No	No	No	No
Q925N2	Sideroflexin-2 OS=Mus musculus OX=10090 GN=Sfxn2 PE=1 SV=1	Sfxn2	112.4	106.2	111.9	102	102.4	96	89.7	78.4	80.4	85.5	79.7	81.9	2.05077	2.02612	2.04883	2.0086	2.0103	1.98227	1.95279	1.89432	1.90526	1.93197	1.90146	1.91328	0.788593	-0.342647	0.000122462	3.912	162	0.00459461	2.33775	Yes	No	No	No	No
Q8VDT1	Sodium/glucose cotransporter 4 OS=Mus musculus OX=10090 GN=Slc5a9 PE=1 SV=3	Slc5a9	111.1	126	102.5	99.2	106.2	97	90.4	81	81.1	89.2	79.7	81.4	2.04571	2.10037	2.01072	1.99651	2.02612	1.98677	1.95617	1.90849	1.90902	1.95036	1.90146	1.91062	0.788312	-0.343161	0.00104416	2.98123	432	0.0146907	1.83296	Yes	No	No	No	No
P10852	4F2 cell-surface antigen heavy chain OS=Mus musculus OX=10090 GN=Slc3a2 PE=1 SV=1	Slc3a2	115.1	92.2	106.3	106.9	91.2	94.4	89.6	70.5	83.4	81.4	75.9	79.4	2.06108	1.96473	2.02653	2.02898	1.95999	1.97497	1.95231	1.84819	1.92117	1.91062	1.88024	1.89982	0.786028	-0.347347	0.000852061	3.06953	394	0.0131442	1.88126	Yes	No	No	No	No
Q9WVT6	Carbonic anhydrase 14 OS=Mus musculus OX=10090 GN=Ca14 PE=1 SV=1	Ca14	123.7	97.8	123.9	112.8	89.5	99.5	96.9	74.4	92.2	86.3	82.9	81	2.09237	1.99034	2.09307	2.05231	1.95182	1.99782	1.98632	1.87157	1.96473	1.93601	1.91855	1.90849	0.784196	-0.350714	0.00443174	2.35343	819	0.0328891	1.48295	No	No	No	No	No
P55014	Solute carrier family 12 member 1 OS=Mus musculus OX=10090 GN=Slc12a1 PE=1 SV=2	Slc12a1	101	101.7	129.6	117.9	123.4	114	108.5	81.1	95.4	95.5	91.3	81.7	2.00432	2.00732	2.11261	2.07151	2.09132	2.0569	2.03543	1.90902	1.97955	1.98	1.96047	1.91222	0.782565	-0.353717	0.000900881	3.04533	406	0.0134866	1.8701	Yes	No	No	No	No
Q3U9N9	Monocarboxylate transporter 10 OS=Mus musculus OX=10090 GN=Slc16a10 PE=1 SV=1	Slc16a10	120.7	114.1	127.8	134.4	100.8	114.5	104.2	81.4	89.7	100.3	84.2	100.8	2.08171	2.05729	2.10653	2.1284	2.00346	2.05881	2.01787	1.91062	1.95279	2.0013	1.92531	2.00346	0.78256	-0.353727	0.00209177	2.67949	602	0.0211193	1.67532	Yes	No	No	No	No
Q8VCZ9	Hydroxyproline dehydrogenase OS=Mus musculus OX=10090 GN=Prodh2 PE=1 SV=1	Prodh2	102	97.9	112.5	104.8	90.2	93.3	78.8	68.1	78.1	80.7	75.2	76.7	2.0086	1.99078	2.05115	2.02036	1.95521	1.96988	1.89653	1.83315	1.89265	1.90687	1.87622	1.8848	0.780456	-0.35761	0.00173843	2.75984	552	0.0191416	1.71802	No	No	No	No	No
Q8VCT4	Carboxylesterase 1D OS=Mus musculus OX=10090 GN=Ces1d PE=1 SV=1	Ces1d	100.2	95.4	92.5	108.9	100.5	105.5	101.7	76.1	90.3	72.8	74.8	77.7	2.00087	1.97955	1.96614	2.03703	2.00217	2.02325	2.00732	1.88138	1.95569	1.86213	1.8739	1.89042	0.778175	-0.361833	9.13343e-05	4.03937	134	0.00414276	2.38271	No	No	No	No	No
O35855	Branched-chain-amino-acid aminotransferase, mitochondrial OS=Mus musculus OX=10090 GN=Bcat2 PE=1 SV=2	Bcat2	105.1	87.8	110.6	114.2	98.9	116.7	97.9	78.5	85.3	85.5	80.6	76	2.0216	1.94349	2.04376	2.05767	1.9952	2.06707	1.99078	1.89487	1.93095	1.93197	1.90634	1.88081	0.777161	-0.363715	0.000514738	3.28841	327	0.00956751	2.0192	No	No	No	No	No
Q99NB1	Acetyl-coenzyme A synthetase 2-like, mitochondrial OS=Mus musculus OX=10090 GN=Acss1 PE=1 SV=1	Acss1	125.9	84.8	111	114.2	90.9	97.8	90	69.2	84.2	82.3	80.4	80.3	2.10003	1.9284	2.04532	2.05767	1.95856	1.99034	1.95424	1.84011	1.92531	1.9154	1.90526	1.90472	0.776602	-0.364752	0.00675503	2.17037	977	0.0420236	1.37651	No	No	No	No	No
E0CYR6	N-acetyltransferase family 8 member 7 OS=Mus musculus OX=10090 GN=Nat8f7 PE=1 SV=1	Nat8f7	121	121.3	102.2	107	106	107.6	120	95	96.6	88.7	76.1	78.3	2.08279	2.08386	2.00945	2.02938	2.02531	2.03181	2.07918	1.97772	1.98498	1.94792	1.88138	1.89376	0.775162	-0.36743	0.000618082	3.20895	354	0.0106122	1.9742	No	No	No	No	No
Q3T9X0	Solute carrier family 2, facilitated glucose transporter member 9 OS=Mus musculus OX=10090 GN=Slc2a9 PE=1 SV=1	Slc2a9	99.1	109.3	115.8	114.9	96.2	93.8	96.9	79.3	75.3	84.5	78	83.3	1.99607	2.03862	2.06371	2.06032	1.98318	1.9722	1.98632	1.89927	1.87679	1.92686	1.89209	1.92065	0.772121	-0.373101	0.000171848	3.76486	197	0.00530198	2.27556	Yes	No	No	No	No
Q99J94	Solute carrier organic anion transporter family member 1A6 OS=Mus musculus OX=10090 GN=Slco1a6 PE=1 SV=1	Slco1a6	98.6	90.7	80.3	87.8	82.8	90.3	99.8	66.8	79.3	67.8	68.1	64.9	1.99388	1.95761	1.90472	1.94349	1.91803	1.95569	1.99913	1.82478	1.89927	1.83123	1.83315	1.81224	0.770522	-0.376092	0.000244223	3.61221	235	0.00631655	2.19952	Yes	No	No	No	No
P16331	Phenylalanine-4-hydroxylase OS=Mus musculus OX=10090 GN=Pah PE=1 SV=4	Pah	109.6	94.9	93.6	97.5	98.4	98.3	100.8	63.6	85.1	77.2	82.7	72.8	2.03981	1.97727	1.97128	1.989	1.993	1.99255	2.00346	1.80346	1.92993	1.88762	1.91751	1.86213	0.770394	-0.376332	0.000292354	3.53409	256	0.00694113	2.15857	No	No	No	No	No
Q8R2N1	Aquaporin-3 OS=Mus musculus OX=10090 GN=Aqp3 PE=1 SV=1	Aqp3	94.8	115	106.4	91.3	95.1	92	92.4	71.9	71.8	77.2	76.8	78.9	1.97681	2.0607	2.02694	1.96047	1.97818	1.96379	1.96567	1.85673	1.85612	1.88762	1.88536	1.89708	0.767453	-0.38185	0.000120818	3.91787	160	0.00458958	2.33823	Yes	No	No	No	No
Q9JIM1	Equilibrative nucleoside transporter 1 OS=Mus musculus OX=10090 GN=Slc29a1 PE=1 SV=3	Slc29a1	105.9	101.1	105.5	105.9	93.2	100.8	89.4	74	71.4	83.1	74.8	78.8	2.0249	2.00475	2.02325	2.0249	1.96942	2.00346	1.95134	1.86923	1.8537	1.9196	1.8739	1.89653	0.76224	-0.391683	2.88915e-05	4.53923	66	0.00266064	2.57501	Yes	No	No	No	No
O88576	Sodium-dependent neutral amino acid transporter B(0)AT3 OS=Mus musculus OX=10090 GN=Slc6a18 PE=1 SV=1	Slc6a18	111.1	100	115.1	112.4	101.5	103.6	89.7	78.8	77.9	85.5	75.2	81.8	2.04571	2	2.06108	2.05077	2.00647	2.01536	1.95279	1.89653	1.89154	1.93197	1.87622	1.91275	0.76204	-0.392062	9.46718e-05	4.02378	139	0.00413968	2.38303	Yes	No	No	No	No
Q9WUB6	Chloride channel protein ClC-Kb OS=Mus musculus OX=10090 GN=Clcnkb PE=1 SV=2	Clcnkb	106.3	101.6	114	111.9	97.2	103.7	99.7	77.2	78.4	86.1	76	81.1	2.02653	2.00689	2.0569	2.04883	1.98767	2.01578	1.9987	1.88762	1.89432	1.935	1.88081	1.90902	0.76024	-0.395474	7.31041e-06	5.13606	33	0.00134644	2.87081	Yes	No	No	No	No
Q5SWY8	Sodium/glucose cotransporter 5 OS=Mus musculus OX=10090 GN=Slc5a10 PE=1 SV=1	Slc5a10	99.6	103.8	138.5	132	100.9	116.9	94.7	71	88.8	95	85.4	86.2	1.99826	2.0162	2.14145	2.12057	2.00389	2.06781	1.97635	1.85126	1.94841	1.97772	1.93146	1.93551	0.759105	-0.397629	0.00620243	2.20744	948	0.0397662	1.40049	Yes	No	No	No	No
Q8BNW9	Kelch repeat and BTB domain-containing protein 11 OS=Mus musculus OX=10090 GN=Kbtbd11 PE=1 SV=3	Kbtbd11	92.9	110.1	100.3	103.7	87.9	85	90	64.3	75.2	76.6	73.2	73	1.96802	2.04179	2.0013	2.01578	1.94399	1.92942	1.95424	1.80821	1.87622	1.88423	1.86451	1.86332	0.757158	-0.401334	0.000254911	3.59361	242	0.00640227	2.19367	No	No	No	No	No
Q8VIM4	Barttin OS=Mus musculus OX=10090 GN=Bsnd PE=1 SV=3	Bsnd	110.1	109.3	108.3	114.1	97.7	112.6	104.5	82.6	80.7	83.5	75.7	85	2.04179	2.03862	2.03463	2.05729	1.98989	2.05154	2.01912	1.91698	1.90687	1.92169	1.8791	1.92942	0.754031	-0.407304	2.04042e-06	5.69028	13	0.000953973	3.02046	Yes	No	No	No	No
P24472	Glutathione S-transferase A4 OS=Mus musculus OX=10090 GN=Gsta4 PE=1 SV=3	Gsta4	119.2	94.2	104.1	102.8	111	102.6	94.8	74.2	77.7	78.6	83	76.8	2.07628	1.97405	2.01745	2.01199	2.04532	2.01115	1.97681	1.8704	1.89042	1.89542	1.91908	1.88536	0.749856	-0.415315	3.60356e-05	4.44327	78	0.00280801	2.5516	No	No	No	No	No
Q9D939	Sulfotransferase 1C2 OS=Mus musculus OX=10090 GN=Sult1c2 PE=1 SV=1	Sult1c2	124.3	98.5	108.7	107.9	101	98.4	85.7	75.1	79.8	81	74.6	77.3	2.09447	1.99344	2.03623	2.03302	2.00432	1.993	1.93298	1.87564	1.902	1.90849	1.87274	1.88818	0.749372	-0.416246	0.000355869	3.44871	277	0.00780857	2.10743	No	No	No	No	No
Q8K0H1	Multidrug and toxin extrusion protein 1 OS=Mus musculus OX=10090 GN=Slc47a1 PE=1 SV=2	Slc47a1	107.8	97.5	86.8	97.1	92.1	97.4	99.4	68.7	81.9	70.8	72	67	2.03262	1.989	1.93852	1.98722	1.96426	1.98856	1.99739	1.83696	1.91328	1.85003	1.85733	1.82607	0.744079	-0.426472	3.36196e-05	4.47341	71	0.00287802	2.54091	Yes	No	No	No	No
Q8VCV9	Sodium-dependent glucose transporter 1A OS=Mus musculus OX=10090 GN=Mfsd4b1 PE=2 SV=2	Mfsd4b1	111.4	110.4	109.4	100.2	115.2	101.6	104.4	83	81.7	85.6	77.3	72.1	2.04689	2.04297	2.03902	2.00087	2.06145	2.00689	2.0187	1.91908	1.91222	1.93247	1.88818	1.85794	0.743529	-0.427539	5.89894e-06	5.22923	28	0.00128049	2.89262	No	No	No	No	No
Q99JG3	Annexin A13 OS=Mus musculus OX=10090 GN=Anxa13 PE=1 SV=3	Anxa13	110.1	116.6	91.5	85.6	122.8	89.5	104.3	80.2	72.7	84.3	74.7	70	2.04179	2.0667	1.96142	1.93247	2.0892	1.95182	2.01828	1.90417	1.86153	1.92583	1.87332	1.8451	0.742171	-0.430176	0.00182554	2.73861	560	0.0198136	1.70304	No	No	No	No	No
Q3UZZ6	Sulfotransferase 1 family member D1 OS=Mus musculus OX=10090 GN=Sult1d1 PE=1 SV=1	Sult1d1	123.1	93.6	133.9	134.6	108.1	111.3	92.2	73.6	88.9	88.3	91.1	80.3	2.09026	1.97128	2.12678	2.12905	2.03383	2.0465	1.96473	1.86688	1.9489	1.94596	1.95952	1.90472	0.741817	-0.430864	0.00387033	2.41225	767	0.03067	1.51329	No	No	No	No	No
Q9ES07	Solute carrier family 15 member 2 OS=Mus musculus OX=10090 GN=Slc15a2 PE=1 SV=1	Slc15a2	106.6	96.6	111	113.7	101.8	99	95.7	75.6	76.8	81	73	77.3	2.02776	1.98498	2.04532	2.05576	2.00775	1.99564	1.98091	1.87852	1.88536	1.90849	1.86332	1.88818	0.741552	-0.431381	5.09875e-06	5.29254	24	0.00129126	2.88899	Yes	No	No	No	No
Q8CFZ5	Solute carrier family 22 member 12 OS=Mus musculus OX=10090 GN=Slc22a12 PE=1 SV=1	Slc22a12	118.9	108.8	98.2	101.7	100.8	92.9	104.6	73.4	86.4	78.9	76.9	68.5	2.07518	2.03663	1.99211	2.00732	2.00346	1.96802	2.01953	1.8657	1.93651	1.89708	1.88593	1.83569	0.740791	-0.432862	9.30044e-05	4.0315	138	0.00409624	2.38761	Yes	No	No	No	No
O70451	Monocarboxylate transporter 2 OS=Mus musculus OX=10090 GN=Slc16a7 PE=1 SV=1	Slc16a7	96.8	89	118.9	116.4	105.3	109.4	110	71.5	87.3	86.3	77.9	69.4	1.98588	1.94939	2.07518	2.06595	2.02243	2.03902	2.04139	1.85431	1.94101	1.93601	1.89154	1.84136	0.736605	-0.441037	0.000506246	3.29564	325	0.00946758	2.02376	Yes	No	No	No	No
Q9QXW9	Large neutral amino acids transporter small subunit 2 OS=Mus musculus OX=10090 GN=Slc7a8 PE=1 SV=1	Slc7a8	117.2	89.3	106.3	109.9	87.5	94	90.8	60.8	81.9	76.9	69.7	72.9	2.06893	1.95085	2.02653	2.041	1.94201	1.97313	1.95809	1.7839	1.91328	1.88593	1.84323	1.86273	0.729612	-0.4548	0.000856207	3.06742	396	0.0131415	1.88136	Yes	No	No	No	No
Q8K0E3	Sodium/myo-inositol cotransporter 2 OS=Mus musculus OX=10090 GN=Slc5a11 PE=1 SV=1	Slc5a11	103.7	86.9	104.3	102.4	81.8	88.7	86.2	60	74.3	68.3	68.9	67.7	2.01578	1.93902	2.01828	2.0103	1.91275	1.94792	1.93551	1.77815	1.87099	1.83442	1.83822	1.83059	0.726116	-0.461728	0.00016822	3.77412	193	0.00529762	2.27592	Yes	No	No	No	No
Q8VC12	Urocanate hydratase OS=Mus musculus OX=10090 GN=Uroc1 PE=1 SV=2	Uroc1	136.7	92.7	115.4	125.9	90.1	95.9	86.2	72	80.2	80	74.9	78.2	2.13577	1.96708	2.06221	2.10003	1.95472	1.98182	1.93551	1.85733	1.90417	1.90309	1.87448	1.89321	0.7261	-0.461759	0.0044863	2.34811	826	0.0330118	1.48133	No	No	No	No	No
P35576	Glucose-6-phosphatase catalytic subunit 1 OS=Mus musculus OX=10090 GN=G6pc1 PE=1 SV=2	G6pc1	104.2	102.1	104.6	96.7	100.3	111.5	102.5	61.5	90.2	70.7	82.2	67.3	2.01787	2.00903	2.01953	1.98543	2.0013	2.04727	2.01072	1.78888	1.95521	1.84942	1.91487	1.82802	0.721236	-0.471457	0.000246465	3.60825	238	0.00629417	2.20106	No	No	No	No	No
Q06318	Uteroglobin OS=Mus musculus OX=10090 GN=Scgb1a1 PE=1 SV=1	Scgb1a1	112.3	134.6	130.2	156.6	86.1	112.4	133.4	90.9	85.4	85.1	95.2	89.3	2.05038	2.12905	2.11461	2.19479	1.935	2.05077	2.12516	1.95856	1.93146	1.92993	1.97864	1.95085	0.721188	-0.471553	0.00538412	2.26889	890	0.0367693	1.43451	No	No	No	No	No
Q3UP75	UDP-glucuronosyltransferase 3A1 OS=Mus musculus OX=10090 GN=Ugt3a1 PE=1 SV=1	Ugt3a1	110.6	108.1	94.9	97.3	103.6	112	115.8	72.9	82.5	76.6	72.1	76.5	2.04376	2.03383	1.97727	1.98811	2.01536	2.04922	2.06371	1.86273	1.91645	1.88423	1.85794	1.88366	0.717823	-0.4783	7.1834e-06	5.14367	32	0.0013644	2.86506	No	No	No	No	No
Q8BGD4	Solute carrier organic anion transporter family member 4C1 OS=Mus musculus OX=10090 GN=Slco4c1 PE=1 SV=1	Slco4c1	111.1	113.7	105.1	110.8	110.7	92.1	80.3	71.3	75.4	83.7	66.1	71.3	2.04571	2.05576	2.0216	2.04454	2.04415	1.96426	1.90472	1.85309	1.87737	1.92273	1.8202	1.85309	0.711412	-0.491243	0.000525446	3.27947	328	0.00973677	2.01158	Yes	No	No	No	No
Q9CQH0	PDZK1-interacting protein 1 OS=Mus musculus OX=10090 GN=Pdzk1ip1 PE=1 SV=1	Pdzk1ip1	109.1	118.6	102.6	116.9	79.8	108.1	87.5	64.7	73.4	75.4	72.5	79.9	2.03782	2.07408	2.01115	2.06781	1.902	2.03383	1.94201	1.8109	1.8657	1.87737	1.86034	1.90255	0.708912	-0.496321	0.000981988	3.00789	418	0.0142788	1.84531	No	No	No	No	No
Q9ESG4	Collectrin OS=Mus musculus OX=10090 GN=Cltrn PE=1 SV=1	Cltrn	102.6	91.6	108.4	105	96.4	95.5	102.2	61.7	78.5	75.2	68.9	67.1	2.01115	1.9619	2.03503	2.02119	1.98408	1.98	2.00945	1.79029	1.89487	1.87622	1.83822	1.82672	0.701097	-0.512313	1.11334e-05	4.95337	44	0.00153792	2.81307	No	No	No	No	No
Q923I7	Sodium/glucose cotransporter 2 OS=Mus musculus OX=10090 GN=Slc5a2 PE=1 SV=1	Slc5a2	105	88.6	105.9	100.6	89.1	88	85.9	57	78.1	66.4	66.4	59.1	2.02119	1.94743	2.0249	2.0026	1.94988	1.94448	1.93399	1.75587	1.89265	1.82217	1.82217	1.77159	0.690394	-0.534509	0.00012261	3.91147	163	0.00457192	2.3399	Yes	No	No	No	No
Q64FW2	All-trans-retinol 13,14-reductase OS=Mus musculus OX=10090 GN=Retsat PE=1 SV=3	Retsat	115.4	127.9	127.5	188.1	111.9	93.2	112.2	70.5	100	85.7	91.9	82.1	2.06221	2.10687	2.10551	2.27439	2.04883	1.96942	2.04999	1.84819	2	1.93298	1.96332	1.91434	0.687377	-0.540826	0.00819541	2.08643	1052	0.0473495	1.32468	No	No	No	No	No
Q9D687	Sodium-dependent neutral amino acid transporter B(0)AT1 OS=Mus musculus OX=10090 GN=Slc6a19 PE=1 SV=1	Slc6a19	113.1	93.4	119.7	116.2	93.7	109	94.8	59.1	79.3	79.7	72.3	70.1	2.05346	1.97035	2.07809	2.06521	1.97174	2.03743	1.97681	1.77159	1.89927	1.90146	1.85914	1.84572	0.682119	-0.551904	0.000191793	3.71717	209	0.00557761	2.25355	Yes	No	No	No	No
Q9QXN5	Inositol oxygenase OS=Mus musculus OX=10090 GN=Miox PE=1 SV=2	Miox	119.3	94.5	93.8	95.4	95.1	103.7	95	59.1	84.4	67.2	64.9	60.2	2.07664	1.97543	1.9722	1.97955	1.97818	2.01578	1.97772	1.77159	1.92634	1.82737	1.81224	1.7796	0.674684	-0.567716	0.000129429	3.88797	171	0.00460041	2.3372	No	No	No	No	No
Q9D964	Glycine amidinotransferase, mitochondrial OS=Mus musculus OX=10090 GN=Gatm PE=1 SV=1	Gatm	109.7	79.3	86.1	89.3	78.7	102	84.7	51.9	69.3	64.5	60	54.8	2.04021	1.89927	1.935	1.95085	1.89597	2.0086	1.92788	1.71517	1.84073	1.80956	1.77815	1.73878	0.66799	-0.582102	0.000221841	3.65396	227	0.00593986	2.22622	No	No	No	No	No
O70250	Phosphoglycerate mutase 2 OS=Mus musculus OX=10090 GN=Pgam2 PE=1 SV=3	Pgam2	108.7	83.5	101.7	113.8	94.6	101.3	93.2	56	73	71.8	64.1	62.3	2.03623	1.92169	2.00732	2.05614	1.97589	2.00561	1.96942	1.74819	1.86332	1.85612	1.80686	1.79449	0.657405	-0.605145	4.84508e-05	4.3147	94	0.00313281	2.50407	No	No	No	No	No
Q9JM63	ATP-sensitive inward rectifier potassium channel 10 OS=Mus musculus OX=10090 GN=Kcnj10 PE=1 SV=1	Kcnj10	82.1	84.6	103	98.1	87.7	91.9	97.3	51.7	62.3	67.4	56.7	55.4	1.91434	1.92737	2.01284	1.99167	1.943	1.96332	1.98811	1.71349	1.79449	1.82866	1.75358	1.74351	0.637351	-0.649841	8.12539e-06	5.09016	35	0.00141103	2.85046	Yes	No	No	No	No
Q8QZW3	Protein FAM151A OS=Mus musculus OX=10090 GN=Fam151a PE=1 SV=1	Fam151a	115.2	96.4	92.2	96.1	94.2	79	81	57.7	62.3	62	56.5	54.9	2.06145	1.98408	1.96473	1.98272	1.97405	1.89763	1.90849	1.76118	1.79449	1.79239	1.75205	1.73957	0.627977	-0.671216	1.8501e-05	4.7328	57	0.00197279	2.70492	No	No	No	No	No
Q8R519	2-amino-3-carboxymuconate-6-semialdehyde decarboxylase OS=Mus musculus OX=10090 GN=Acmsd PE=1 SV=2	Acmsd	125.1	77	75.1	81.9	75	85.8	90.1	51.4	59.3	56.4	51.4	48.4	2.09726	1.88649	1.87564	1.91328	1.87506	1.93349	1.95472	1.71096	1.77305	1.75128	1.71096	1.68485	0.612557	-0.707083	0.000265172	3.57647	246	0.0065517	2.18365	No	No	No	No	No
O88909	Solute carrier family 22 member 8 OS=Mus musculus OX=10090 GN=Slc22a8 PE=1 SV=2	Slc22a8	107.5	105.1	99	94.1	99.4	90.6	80.9	47	66.3	59.5	55.4	58.9	2.03141	2.0216	1.99564	1.97359	1.99739	1.95713	1.90795	1.6721	1.82151	1.77452	1.74351	1.77012	0.594059	-0.751323	9.91731e-06	5.00361	42	0.00143518	2.84309	Yes	No	No	No	No
P15105	Glutamine synthetase OS=Mus musculus OX=10090 GN=Glul PE=1 SV=6	Glul	117.5	80.8	99.6	89.9	76.4	94.9	84.3	43.3	54.2	48.2	57.7	50.8	2.07004	1.90741	1.99826	1.95376	1.88309	1.97727	1.92583	1.63649	1.734	1.68305	1.76118	1.70586	0.553124	-0.854325	1.84494e-05	4.73402	56	0.00200241	2.69845	No	No	No	No	No
P32848	Parvalbumin alpha OS=Mus musculus OX=10090 GN=Pvalb PE=1 SV=3	Pvalb	130.1	76.1	108.2	144.2	94.9	131.7	144.2	58.9	69.1	71.5	56.9	67.3	2.11428	1.88138	2.03423	2.15897	1.97727	2.11959	2.15897	1.77012	1.83948	1.85431	1.75511	1.82802	0.546395	-0.871984	0.00048226	3.31672	314	0.00933496	2.02989	No	No	No	No	No
P15947	Kallikrein-1 OS=Mus musculus OX=10090 GN=Klk1 PE=1 SV=3	Klk1	133.4	82.1	108.7	100.9	101.5	82.8	87	51.2	49.6	62.6	55.9	51.1	2.12516	1.91434	2.03623	2.00389	2.00647	1.91803	1.93952	1.70927	1.69548	1.79657	1.74741	1.70842	0.543596	-0.879394	3.99781e-05	4.39818	84	0.0028927	2.5387	No	No	No	No	No
P12658	Calbindin OS=Mus musculus OX=10090 GN=Calb1 PE=1 SV=2	Calb1	115.9	64.3	96.6	109.1	69.5	107.7	97.1	38.3	53.7	49.7	45.8	45	2.06408	1.80821	1.98498	2.03782	1.84198	2.03222	1.98722	1.5832	1.72997	1.69636	1.66087	1.65321	0.493032	-1.02025	0.000126007	3.8996	168	0.00455876	2.34115	No	No	No	No	No
P70414	Sodium/calcium exchanger 1 OS=Mus musculus OX=10090 GN=Slc8a1 PE=1 SV=1	Slc8a1	104.7	85.6	107.5	116.9	92.3	108.2	107	42.8	53.5	52.7	46.7	47.8	2.01995	1.93247	2.03141	2.06781	1.9652	2.03423	2.02938	1.63144	1.72835	1.72181	1.66932	1.67943	0.47203	-1.08305	1.74859e-07	6.75731	3	0.000354264	3.45067	Yes	No	No	No	No
P97816	Protein S100-G OS=Mus musculus OX=10090 GN=S100g PE=1 SV=3	S100g	154.3	77.5	91.3	122.3	83.4	108.3	84.8	42.7	48.9	55.9	45.2	36.3	2.18837	1.8893	1.96047	2.08743	1.92117	2.03463	1.9284	1.63043	1.68931	1.74741	1.65514	1.55991	0.444106	-1.17102	9.49383e-05	4.02256	141	0.00409245	2.38802	No	No	No	No	No
A2APV2	Formin-like protein 2 OS=Mus musculus OX=10090 GN=Fmnl2 PE=1 SV=2	Fmnl2	93.7	103.5	120.6	110.1	106.7	103	94.1	128	108.3	121.2	121.5	132.4	1.97174	2.01494	2.08135	2.04179	2.02816	2.01284	1.97359	2.10721	2.03463	2.0835	2.08458	2.12189	1.16982	0.226291	0.00913875	2.03911	1107	0.0501764	1.2995	No	No	No	No	No
Q8K0C8	Cytochrome c oxidase assembly protein COX19 OS=Mus musculus OX=10090 GN=Cox19 PE=1 SV=1	Cox19	106.6	104.4	97.3	94.9	97.8	101.1	102.1	110.1	106.4	102.7	109.9	111.4	2.02776	2.0187	1.98811	1.97727	1.99034	2.00475	2.00903	2.04179	2.02694	2.01157	2.041	2.04689	1.07455	0.103736	0.00918568	2.03689	1108	0.0503886	1.29767	No	No	No	No	No
Q9CQS4	Solute carrier family 25 member 46 OS=Mus musculus OX=10090 GN=Slc25a46 PE=1 SV=1	Slc25a46	99.4	95.8	99.8	97.5	90.3	96.4	94.4	91.4	88.1	91.4	88.7	94	1.99739	1.98137	1.99913	1.989	1.95569	1.98408	1.97497	1.96095	1.94498	1.96095	1.94792	1.97313	0.942755	-0.0850447	0.00922985	2.03481	1109	0.0505853	1.29598	Yes	No	No	No	No
Q62313	Trans-Golgi network integral membrane protein 1 OS=Mus musculus OX=10090 GN=Tgoln1 PE=1 SV=1	Tgoln1	90.9	90	81.6	90	85.4	88.1	94	103.1	96.3	92	92.5	102.2	1.95856	1.95424	1.91169	1.95424	1.93146	1.94498	1.97313	2.01326	1.98363	1.96379	1.96614	2.00945	1.09765	0.134412	0.00923822	2.03441	1110	0.0505855	1.29597	No	No	No	No	No
Q8C2L6	Transmembrane protein 161B OS=Mus musculus OX=10090 GN=Tmem161b PE=2 SV=1	Tmem161b	101.2	106.5	99.6	98.3	91	100.9	97.2	124	99.9	118.2	105.5	116.8	2.00518	2.02735	1.99826	1.99255	1.95904	2.00389	1.98767	2.09342	1.99957	2.07262	2.02325	2.06744	1.13741	0.185755	0.00926227	2.03328	1111	0.0506715	1.29524	No	No	No	No	No
Q7TMB8	Cytoplasmic FMR1-interacting protein 1 OS=Mus musculus OX=10090 GN=Cyfip1 PE=1 SV=1	Cyfip1	95.1	112.3	107.4	97.4	100.9	96.9	104.8	112.5	109.1	110.3	111.5	117.9	1.97818	2.05038	2.031	1.98856	2.00389	1.98632	2.02036	2.05115	2.03782	2.04258	2.04727	2.07151	1.09936	0.136659	0.00926941	2.03295	1112	0.050665	1.29529	No	No	No	No	No
Q99L48	60S ribosomal export protein NMD3 OS=Mus musculus OX=10090 GN=Nmd3 PE=1 SV=1	Nmd3	86.2	87	93.4	93.3	103.3	90.4	83.6	104.6	95.7	99.7	107.3	102.6	1.93551	1.93952	1.97035	1.96988	2.0141	1.95617	1.92221	2.01953	1.98091	1.9987	2.0306	2.01115	1.12031	0.163895	0.00929459	2.03177	1113	0.050757	1.2945	No	No	No	No	No
Q9WUM5	Succinate--CoA ligase [ADP/GDP-forming] subunit alpha, mitochondrial OS=Mus musculus OX=10090 GN=Suclg1 PE=1 SV=4	Suclg1	105.2	94.9	104.2	105.9	101.9	101.8	96.8	83.6	99.5	91	96.6	86	2.02202	1.97727	2.01787	2.0249	2.00817	2.00775	1.98588	1.92221	1.99782	1.95904	1.98498	1.9345	0.899648	-0.152567	0.00929605	2.0317	1114	0.0507194	1.29483	No	No	No	No	No
Q99M28	RNA-binding protein with serine-rich domain 1 OS=Mus musculus OX=10090 GN=Rnps1 PE=1 SV=1	Rnps1	99.9	106.9	111.6	103.3	100	99.4	98.1	122.6	106.1	114.9	107.3	116.5	1.99957	2.02898	2.04766	2.0141	2	1.99739	1.99167	2.08849	2.02572	2.06032	2.0306	2.06633	1.10451	0.1434	0.00930007	2.03151	1115	0.0506958	1.29503	No	No	No	No	No
Q99KP6	Pre-mRNA-processing factor 19 OS=Mus musculus OX=10090 GN=Prpf19 PE=1 SV=1	Prpf19	93.2	100.6	107	96.7	102.8	95.8	98.1	111.2	99.7	110.4	108.1	113.2	1.96942	2.0026	2.02938	1.98543	2.01199	1.98137	1.99167	2.0461	1.9987	2.04297	2.03383	2.05385	1.09427	0.129965	0.00931506	2.03081	1116	0.050732	1.29472	No	No	No	Yes	No
Q9D0B0	Serine/arginine-rich splicing factor 9 OS=Mus musculus OX=10090 GN=Srsf9 PE=1 SV=1	Srsf9	94.5	110.8	105.3	97.9	102.4	96.7	95.3	115.3	104.5	113.7	107.9	112	1.97543	2.04454	2.02243	1.99078	2.0103	1.98543	1.97909	2.06183	2.01912	2.05576	2.03302	2.04922	1.10223	0.14043	0.0093163	2.03076	1117	0.0506934	1.29505	No	No	No	No	No
Q569Z6	Thyroid hormone receptor-associated protein 3 OS=Mus musculus OX=10090 GN=Thrap3 PE=1 SV=1	Thrap3	95.1	99.5	102	101.3	97.1	94.5	89.6	107.9	96.1	110.1	109.5	112.1	1.97818	1.99782	2.0086	2.00561	1.98722	1.97543	1.95231	2.03302	1.98272	2.04179	2.03941	2.04961	1.10437	0.143228	0.00932148	2.03052	1118	0.0506761	1.2952	No	No	No	No	No
P49817	Caveolin-1 OS=Mus musculus OX=10090 GN=Cav1 PE=1 SV=1	Cav1	89.2	108.3	112.2	103.1	98.9	101.2	88.9	86.5	82.5	93.8	87.3	83.4	1.95036	2.03463	2.04999	2.01326	1.9952	2.00518	1.9489	1.93702	1.91645	1.9722	1.94101	1.92117	0.864776	-0.209601	0.0093721	2.02816	1119	0.0509058	1.29323	No	No	No	No	No
Q9CQI7	U2 small nuclear ribonucleoprotein B'' OS=Mus musculus OX=10090 GN=Snrpb2 PE=1 SV=1	Snrpb2	110.7	110.9	109.7	103	105.5	104.1	107.7	113	107.4	116.8	117.4	120.6	2.04415	2.04493	2.04021	2.01284	2.02325	2.01745	2.03222	2.05308	2.031	2.06744	2.06967	2.08135	1.07142	0.0995254	0.00939727	2.027	1120	0.050997	1.29246	No	No	No	No	No
Q924L1	LETM1 domain-containing protein 1 OS=Mus musculus OX=10090 GN=Letmd1 PE=1 SV=1	Letmd1	100.5	99.9	104.8	103.2	100.6	101.7	97.4	95.8	98.3	99.1	96.6	97.1	2.00217	1.99957	2.02036	2.01368	2.0026	2.00732	1.98856	1.98137	1.99255	1.99607	1.98498	1.98722	0.962661	-0.0549008	0.00941638	2.02612	1121	0.0510551	1.29196	No	No	No	No	No
Q5U4D9	THO complex subunit 6 homolog OS=Mus musculus OX=10090 GN=Thoc6 PE=1 SV=1	Thoc6	81.2	98.5	88.4	85.1	87.3	94	91.4	97	96.9	99.6	97.1	100.5	1.90956	1.99344	1.94645	1.92993	1.94101	1.97313	1.96095	1.98677	1.98632	1.99826	1.98722	2.00217	1.09848	0.135511	0.00942505	2.02572	1122	0.0510565	1.29195	No	No	No	No	No
Q68FL6	Methionine--tRNA ligase, cytoplasmic OS=Mus musculus OX=10090 GN=Mars1 PE=1 SV=1	Mars1	99.2	99.3	94.8	97.1	95.5	97.8	98.4	107.8	98.3	101.7	100.2	107	1.99651	1.99695	1.97681	1.98722	1.98	1.99034	1.993	2.03262	1.99255	2.00732	2.00087	2.02938	1.05703	0.080016	0.00945632	2.02428	1123	0.0511803	1.2909	No	No	No	No	No
O35350	Calpain-1 catalytic subunit OS=Mus musculus OX=10090 GN=Capn1 PE=1 SV=1	Capn1	94.9	94.6	107.6	103.7	99.5	100.5	95.6	108.7	101.9	106.7	111.3	114.5	1.97727	1.97589	2.03181	2.01578	1.99782	2.00217	1.98046	2.03623	2.00817	2.02816	2.0465	2.05881	1.09182	0.126728	0.00946364	2.02394	1124	0.0511744	1.29095	No	No	No	No	No
Q91VM5	RNA binding motif protein, X-linked-like-1 OS=Mus musculus OX=10090 GN=Rbmxl1 PE=2 SV=1	Rbmxl1	95.5	102.7	105.1	91.7	106.1	97.6	95.3	109.5	101.4	107.9	117.2	114	1.98	2.01157	2.0216	1.96237	2.02572	1.98945	1.97909	2.03941	2.00604	2.03302	2.06893	2.0569	1.10951	0.149923	0.0095117	2.02174	1125	0.0513885	1.28913	No	No	No	No	No
P83882	60S ribosomal protein L36a OS=Mus musculus OX=10090 GN=Rpl36a PE=3 SV=2	Rpl36a	90	90.7	86.8	86.2	87.3	89.5	94.5	100.2	95	91.1	95	93.6	1.95424	1.95761	1.93852	1.93551	1.94101	1.95182	1.97543	2.00087	1.97772	1.95952	1.97772	1.97128	1.06378	0.0891944	0.00954214	2.02035	1126	0.0515072	1.28813	No	No	No	No	No
Q9JLJ0	Lipopolysaccharide-induced tumor necrosis factor-alpha factor homolog OS=Mus musculus OX=10090 GN=Litaf PE=1 SV=1	Litaf	84.4	89.3	118.7	108.4	90.7	98.7	92.4	139.7	98.7	126.8	130.4	120.5	1.92634	1.95085	2.07445	2.03503	1.95761	1.99432	1.96567	2.1452	1.99432	2.10312	2.11528	2.08099	1.26361	0.337551	0.00954547	2.0202	1127	0.0514795	1.28837	No	No	Yes	No	No
Q8CGA3	Large neutral amino acids transporter small subunit 4 OS=Mus musculus OX=10090 GN=Slc43a2 PE=1 SV=1	Slc43a2	100.9	91	109.9	107.6	90.5	93.3	90.9	80.6	83.2	87.5	85.1	90.5	2.00389	1.95904	2.041	2.03181	1.95665	1.96988	1.95856	1.90634	1.92012	1.94201	1.92993	1.95665	0.873644	-0.194882	0.00955604	2.01972	1128	0.0514908	1.28827	Yes	No	No	No	No
Q8VDK1-2	Isoform 2 of Deaminated glutathione amidase OS=Mus musculus OX=10090 GN=Nit1	Nit1	104.9	97.2	86.5	93.4	96.8	97.1	100	87.9	90.4	88	88.3	86.8	2.02078	1.98767	1.93702	1.97035	1.98588	1.98722	2	1.94399	1.95617	1.94448	1.94596	1.93852	0.914277	-0.129296	0.0095904	2.01816	1129	0.0516302	1.2871	No	No	No	No	No
Q6ZQL4	WD repeat-containing protein 43 OS=Mus musculus OX=10090 GN=Wdr43 PE=1 SV=2	Wdr43	95.7	107.6	98.8	93.3	86.4	94.4	95.7	113.2	112.9	178.5	116.4	111	1.98091	2.03181	1.99476	1.96988	1.93651	1.97497	1.98091	2.05385	2.05269	2.25164	2.06595	2.04532	1.31686	0.397105	0.0096256	2.01657	1130	0.0517738	1.28589	No	No	No	No	No
Q9CWY3	N-lysine methyltransferase SETD6 OS=Mus musculus OX=10090 GN=Setd6 PE=1 SV=1	Setd6	108.7	94.5	101.6	110.8	115	115.1	100.9	116.7	127.1	115.8	116.9	122.4	2.03623	1.97543	2.00689	2.04454	2.0607	2.06108	2.00389	2.06707	2.10415	2.06371	2.06781	2.08778	1.12304	0.167406	0.00964773	2.01557	1131	0.051847	1.28528	No	No	No	No	No
P14106	Complement C1q subcomponent subunit B OS=Mus musculus OX=10090 GN=C1qb PE=1 SV=2	C1qb	94.1	105.6	94.5	91.2	89.1	95.2	125.1	140.3	99.2	126.2	125.2	137.7	1.97359	2.02366	1.97543	1.95999	1.94988	1.97864	2.09726	2.14706	1.99651	2.10106	2.0976	2.13893	1.26661	0.340971	0.00974159	2.01137	1132	0.0523051	1.28146	No	No	No	No	No
P56135	ATP synthase subunit f, mitochondrial OS=Mus musculus OX=10090 GN=Atp5mf PE=1 SV=3	Atp5mf	102.1	98.2	110.6	107.8	98.6	106.5	100.1	88.7	101.1	96.6	92.4	94.2	2.00903	1.99211	2.04376	2.03262	1.99388	2.02735	2.00043	1.94792	2.00475	1.98498	1.96567	1.97405	0.914767	-0.128523	0.00975468	2.01079	1133	0.0523292	1.28126	No	No	No	No	No
O70494	Transcription factor Sp3 OS=Mus musculus OX=10090 GN=Sp3 PE=1 SV=2	Sp3	85.4	101.5	92.5	88.6	91.2	93.9	90.4	98	97.7	103.7	115.2	99.9	1.93146	2.00647	1.96614	1.94743	1.95999	1.97267	1.95617	1.99123	1.98989	2.01578	2.06145	1.99957	1.11935	0.162658	0.00975925	2.01058	1134	0.0523075	1.28144	No	No	Yes	No	No
Q6PGB6	N-alpha-acetyltransferase 50 OS=Mus musculus OX=10090 GN=Naa50 PE=1 SV=1	Naa50	98.4	96.1	94.3	93.8	94.1	98.2	105.7	112.8	104.8	99.9	103.1	106.4	1.993	1.98272	1.97451	1.9722	1.97359	1.99211	2.02407	2.05231	2.02036	1.99957	2.01326	2.02694	1.08404	0.116423	0.00977046	2.01008	1135	0.0523215	1.28132	No	No	No	No	No
Q9CQE8	RNA transcription, translation and transport factor protein OS=Mus musculus OX=10090 GN=RTRAF PE=1 SV=1	RTRAF	95.8	102.5	96.9	99.7	97.5	97.8	96.6	105.9	98.5	101.6	104.1	104.1	1.98137	2.01072	1.98632	1.9987	1.989	1.99034	1.98498	2.0249	1.99344	2.00689	2.01745	2.01745	1.04817	0.0678664	0.00977047	2.01008	1136	0.0522755	1.2817	No	No	No	No	No
Q9WTQ5	A-kinase anchor protein 12 OS=Mus musculus OX=10090 GN=Akap12 PE=1 SV=1	Akap12	96.9	96.1	104.8	101.6	91.6	101	96.7	110.3	97.3	109.8	111	115.7	1.98632	1.98272	2.02036	2.00689	1.9619	2.00432	1.98543	2.04258	1.98811	2.0406	2.04532	2.06333	1.10605	0.145423	0.0098003	2.00876	1137	0.0523889	1.28076	No	No	No	No	No
Q9R0H2	Endomucin OS=Mus musculus OX=10090 GN=Emcn PE=1 SV=1	Emcn	98.5	116	104.6	105.2	92.9	98.9	85.1	81.5	77.7	76.3	89.2	94.2	1.99344	2.06446	2.01953	2.02202	1.96802	1.9952	1.92993	1.91116	1.89042	1.88252	1.95036	1.97405	0.836366	-0.257793	0.00980821	2.00841	1138	0.0523852	1.28079	No	No	No	No	No
B1AVY7	Kinesin-like protein KIF16B OS=Mus musculus OX=10090 GN=Kif16b PE=1 SV=1	Kif16b	89.1	95.3	92.8	88.4	90	89.4	89.8	95.7	93.7	97.7	93.9	93.2	1.94988	1.97909	1.96755	1.94645	1.95424	1.95134	1.95328	1.98091	1.97174	1.98989	1.97267	1.96942	1.04581	0.0646204	0.00982143	2.00783	1139	0.0524097	1.28059	No	No	No	No	No
D3YXK2	Scaffold attachment factor B1 OS=Mus musculus OX=10090 GN=Safb PE=1 SV=2	Safb	88.8	96.8	95.2	88.9	89.5	92.1	90.2	100.2	90.3	102.2	101.4	105.8	1.94841	1.98588	1.97864	1.9489	1.95182	1.96426	1.95521	2.00087	1.95569	2.00945	2.00604	2.02449	1.09097	0.125617	0.00984322	2.00686	1140	0.0524799	1.28001	No	No	No	No	No
Q9D4F2	Phospholipid phosphatase 6 OS=Mus musculus OX=10090 GN=Plpp6 PE=1 SV=1	Plpp6	90.5	97.3	90.3	83.1	88.6	88.1	91.1	111.2	95.1	98.1	95.1	98.4	1.95665	1.98811	1.95569	1.9196	1.94743	1.94498	1.95952	2.0461	1.97818	1.99167	1.97818	1.993	1.1082	0.148223	0.00988069	2.00521	1141	0.0526335	1.27874	No	No	No	No	No
Q99J77	Sialic acid synthase OS=Mus musculus OX=10090 GN=Nans PE=1 SV=1	Nans	103.2	102.7	99.3	100.1	104.3	96.4	98.3	113.1	99.7	106	111.6	114.7	2.01368	2.01157	1.99695	2.00043	2.01828	1.98408	1.99255	2.05346	1.9987	2.02531	2.04766	2.05956	1.08354	0.115758	0.0098842	2.00506	1142	0.0526061	1.27896	No	No	No	No	No
Q3U7R1	Extended synaptotagmin-1 OS=Mus musculus OX=10090 GN=Esyt1 PE=1 SV=2	Esyt1	92.8	104.6	110.7	103.6	99.5	94.3	91.4	120.4	100.9	117.8	110.5	121.4	1.96755	2.01953	2.04415	2.01536	1.99782	1.97451	1.96095	2.08063	2.00389	2.07115	2.04336	2.08422	1.14708	0.197966	0.00988924	2.00484	1143	0.0525869	1.27912	No	No	No	No	No
Q9ES00	Ubiquitin conjugation factor E4 B OS=Mus musculus OX=10090 GN=Ube4b PE=1 SV=3	Ube4b	90.8	104.5	95.9	104.1	91	95.1	101.3	114	102.3	107.4	103.7	113	1.95809	2.01912	1.98182	2.01745	1.95904	1.97818	2.00561	2.0569	2.00988	2.031	2.01578	2.05308	1.10819	0.148203	0.00990231	2.00426	1144	0.0526104	1.27893	No	No	No	Yes	No
Q9Z0G0	PDZ domain-containing protein GIPC1 OS=Mus musculus OX=10090 GN=Gipc1 PE=1 SV=1	Gipc1	88.2	90.3	99	94	95.9	85	99.1	100.4	102.8	101.4	98.5	105.3	1.94547	1.95569	1.99564	1.97313	1.98182	1.92942	1.99607	2.00173	2.01199	2.00604	1.99344	2.02243	1.09249	0.127626	0.00991921	2.00352	1145	0.0526541	1.27857	No	No	No	No	No
P62751	60S ribosomal protein L23a OS=Mus musculus OX=10090 GN=Rpl23a PE=1 SV=1	Rpl23a	96.9	91.1	90.7	91.7	97.5	98.3	100.6	109.9	102.1	99.1	103.4	100	1.98632	1.95952	1.95761	1.96237	1.989	1.99255	2.0026	2.041	2.00903	1.99607	2.01452	2	1.08023	0.111344	0.00992393	2.00332	1146	0.0526332	1.27874	No	No	No	No	No
Q8CIM8	Integrator complex subunit 4 OS=Mus musculus OX=10090 GN=Ints4 PE=1 SV=1	Ints4	53.6	64	56.1	51.9	52.8	56.4	56.7	67	64.1	82.7	58.1	65.3	1.72916	1.80618	1.74896	1.71517	1.72263	1.75128	1.75358	1.82607	1.80686	1.91751	1.76418	1.81491	1.20582	0.270019	0.00994779	2.00227	1147	0.0527138	1.27808	No	No	No	No	No
O89103	Complement component C1q receptor OS=Mus musculus OX=10090 GN=Cd93 PE=1 SV=1	Cd93	95.8	99.3	102.3	96.8	102	89.2	91.4	103.4	101.4	105.2	105	110.5	1.98137	1.99695	2.00988	1.98588	2.0086	1.95036	1.96095	2.01452	2.00604	2.02202	2.02119	2.04336	1.08703	0.120388	0.00995091	2.00214	1148	0.0526844	1.27832	No	No	No	No	No
Q9D8N0	Elongation factor 1-gamma OS=Mus musculus OX=10090 GN=Eef1g PE=1 SV=3	Eef1g	99.6	91.3	89.6	89.8	97.6	97.7	107.7	114.5	106.6	102.7	104.9	106.2	1.99826	1.96047	1.95231	1.95328	1.98945	1.98989	2.03222	2.05881	2.02776	2.01157	2.02078	2.02612	1.11222	0.153447	0.00999859	2.00006	1149	0.0528907	1.27662	No	No	No	No	No
Q9DCS1	Transmembrane protein 176A OS=Mus musculus OX=10090 GN=Tmem176a PE=1 SV=2	Tmem176a	80.9	92.3	68.2	62	82.5	79.6	110.1	126.8	99.8	104.1	102.9	111.1	1.90795	1.9652	1.83378	1.79239	1.91645	1.90091	2.04179	2.10312	1.99913	2.01745	2.01242	2.04571	1.32484	0.405822	0.0100181	1.99922	1150	0.0529477	1.27615	No	No	No	No	No
Q9Z0S9	Prenylated Rab acceptor protein 1 OS=Mus musculus OX=10090 GN=Rabac1 PE=1 SV=1	Rabac1	90.7	93.8	93.4	88.7	89.6	85.6	93.5	142.8	118.7	97.3	95	107.2	1.95761	1.9722	1.97035	1.94792	1.95231	1.93247	1.97081	2.15473	2.07445	1.98811	1.97772	2.03019	1.23627	0.30599	0.010029	1.99874	1151	0.0529592	1.27606	No	No	No	No	No
Q61102	Iron-sulfur clusters transporter ABCB7, mitochondrial OS=Mus musculus OX=10090 GN=Abcb7 PE=1 SV=3	Abcb7	100.1	98.3	102.3	106.7	98.3	105	101.9	96.3	98.4	98.1	93.5	97.2	2.00043	1.99255	2.00988	2.02816	1.99255	2.02119	2.00817	1.98363	1.993	1.99167	1.97081	1.98767	0.949902	-0.0741498	0.0100546	1.99764	1152	0.0530485	1.27533	Yes	No	No	No	No
O88958	Glucosamine-6-phosphate isomerase 1 OS=Mus musculus OX=10090 GN=Gnpda1 PE=1 SV=3	Gnpda1	124.2	102.1	97.8	105.8	105.8	107.5	105.2	92.2	98.2	97.7	95.5	93.8	2.09412	2.00903	1.99034	2.02449	2.02449	2.03141	2.02202	1.96473	1.99211	1.98989	1.98	1.9722	0.893052	-0.163184	0.0100647	1.9972	1153	0.0530559	1.27527	No	No	No	No	No
Q91YJ5	Translation initiation factor IF-2, mitochondrial OS=Mus musculus OX=10090 GN=Mtif2 PE=1 SV=2	Mtif2	91.4	88.9	101.1	96.7	90.7	93.9	93.3	97.4	103.7	99.1	114.1	101.6	1.96095	1.9489	2.00475	1.98543	1.95761	1.97267	1.96988	1.98856	2.01578	1.99607	2.05729	2.00689	1.10101	0.138822	0.0100881	1.99619	1154	0.0531331	1.27463	No	No	No	No	No
Q9Z2U1	Proteasome subunit alpha type-5 OS=Mus musculus OX=10090 GN=Psma5 PE=1 SV=1	Psma5	108.7	97.1	104.7	101.4	106.9	100	105.1	115.4	105.3	112.3	115.1	108.4	2.03623	1.98722	2.01995	2.00604	2.02898	2	2.0216	2.06221	2.02243	2.05038	2.06108	2.03503	1.07625	0.106018	0.0100989	1.99572	1155	0.053144	1.27455	No	No	No	No	No
Q8K1J6	CCA tRNA nucleotidyltransferase 1, mitochondrial OS=Mus musculus OX=10090 GN=Trnt1 PE=1 SV=1	Trnt1	94.9	97.7	106.8	106	98.5	96.4	96.3	108.6	101	112.3	107.4	114.7	1.97727	1.98989	2.02857	2.02531	1.99344	1.98408	1.98363	2.03583	2.00432	2.05038	2.031	2.05956	1.09331	0.128703	0.0101329	1.99427	1156	0.0532767	1.27346	No	No	No	No	No
Q9D1R2	Protein KTI12 homolog OS=Mus musculus OX=10090 GN=Kti12 PE=1 SV=1	Kti12	85.9	90.1	88.5	93.6	90.3	90.4	92.7	101.3	90.6	100.4	97.1	93.8	1.93399	1.95472	1.94694	1.97128	1.95569	1.95617	1.96708	2.00561	1.95713	2.00173	1.98722	1.9722	1.07123	0.0992645	0.0101629	1.99298	1157	0.0533881	1.27256	No	No	No	No	No
Q8BH86	D-glutamate cyclase, mitochondrial OS=Mus musculus OX=10090 GN=Dglucy PE=1 SV=1	Dglucy	107	92.1	93.1	100.3	98.4	98.9	104.9	105.9	116.6	103.6	108.2	112.1	2.02938	1.96426	1.96895	2.0013	1.993	1.9952	2.02078	2.0249	2.0667	2.01536	2.03423	2.04961	1.10114	0.138994	0.0101639	1.99294	1158	0.0533475	1.27289	No	No	No	No	No
Q9D832	DnaJ homolog subfamily B member 4 OS=Mus musculus OX=10090 GN=Dnajb4 PE=1 SV=1	Dnajb4	100.2	104.5	102.1	105.9	97.3	101.3	107	116.9	100.6	119.2	110.8	123.7	2.00087	2.01912	2.00903	2.0249	1.98811	2.00561	2.02938	2.06781	2.0026	2.07628	2.04454	2.09237	1.1133	0.154836	0.0101827	1.99214	1159	0.0534001	1.27246	No	No	No	No	No
Q4VAE3	Transmembrane protein 65 OS=Mus musculus OX=10090 GN=Tmem65 PE=1 SV=1	Tmem65	96.1	93.2	113.4	106.7	99.2	103.6	87.5	85.7	90.4	91	84.9	85.2	1.98272	1.96942	2.05461	2.02816	1.99651	2.01536	1.94201	1.93298	1.95617	1.95904	1.92891	1.93044	0.874775	-0.193016	0.0102319	1.99004	1160	0.0536118	1.27074	No	No	No	No	No
Q8R3N6	THO complex subunit 1 OS=Mus musculus OX=10090 GN=Thoc1 PE=1 SV=1	Thoc1	92.2	98.5	94	90.5	94.9	100.3	97.1	105.7	96.1	104.8	100.9	103.2	1.96473	1.99344	1.97313	1.95665	1.97727	2.0013	1.98722	2.02407	1.98272	2.02036	2.00389	2.01368	1.07113	0.099135	0.010238	1.98978	1161	0.0535974	1.27086	No	No	No	No	No
P52633	Signal transducer and transcription activator 6 OS=Mus musculus OX=10090 GN=Stat6 PE=1 SV=2	Stat6	104.2	100.5	100.1	100.4	104.6	95.2	96.5	111.6	101	113.7	104.7	119.4	2.01787	2.00217	2.00043	2.00173	2.01953	1.97864	1.98453	2.04766	2.00432	2.05576	2.01995	2.077	1.09845	0.135464	0.010266	1.9886	1162	0.0536976	1.27005	No	No	Yes	No	No
Q9R0P6	Signal peptidase complex catalytic subunit SEC11A OS=Mus musculus OX=10090 GN=Sec11a PE=1 SV=1	Sec11a	91.4	101.3	96.3	94.2	101.3	97.1	104.6	111.8	108.1	103.2	100.7	108.9	1.96095	2.00561	1.98363	1.97405	2.00561	1.98722	2.01953	2.04844	2.03383	2.01368	2.00303	2.03703	1.08683	0.120121	0.0102918	1.98751	1163	0.0537864	1.26933	No	No	No	No	No
P04186	Complement factor B OS=Mus musculus OX=10090 GN=Cfb PE=1 SV=2	Cfb	95.6	88	91.5	81.8	91.4	89	101	116	95.6	97.9	102.2	109.4	1.98046	1.94448	1.96142	1.91275	1.96095	1.94939	2.00432	2.06446	1.98046	1.99078	2.00945	2.03902	1.14294	0.192752	0.0103001	1.98716	1164	0.0537836	1.26935	No	No	No	No	No
Q9Z2V4	Phosphoenolpyruvate carboxykinase, cytosolic [GTP] OS=Mus musculus OX=10090 GN=Pck1 PE=1 SV=1	Pck1	83.2	101	119.3	157.5	82.9	110.1	100.7	133.1	165.6	141.7	141.6	156.4	1.92012	2.00432	2.07664	2.19728	1.91855	2.04179	2.00303	2.12418	2.21906	2.15137	2.15106	2.19424	1.36976	0.453926	0.0103002	1.98716	1165	0.0537378	1.26972	No	No	No	No	No
Q9D0K2	Succinyl-CoA:3-ketoacid coenzyme A transferase 1, mitochondrial OS=Mus musculus OX=10090 GN=Oxct1 PE=1 SV=1	Oxct1	117.2	93.1	96	100.5	99.2	103.6	96.7	87	93.6	92.1	87.1	89.2	2.06893	1.96895	1.98227	2.00217	1.99651	2.01536	1.98543	1.93952	1.97128	1.96426	1.94002	1.95036	0.88999	-0.168139	0.0103054	1.98694	1166	0.0537189	1.26987	No	No	No	No	No
O70443	Guanine nucleotide-binding protein G(z) subunit alpha OS=Mus musculus OX=10090 GN=Gnaz PE=1 SV=4	Gnaz	115.9	113.6	114.3	112	105	107.4	101.1	101.3	88.8	106.4	91.5	102.1	2.06408	2.05538	2.05805	2.04922	2.02119	2.031	2.00475	2.00561	1.94841	2.02694	1.96142	2.00903	0.891902	-0.165043	0.0103279	1.98599	1167	0.0537898	1.2693	No	No	No	No	No
Q61205	Platelet-activating factor acetylhydrolase IB subunit alpha1 OS=Mus musculus OX=10090 GN=Pafah1b3 PE=1 SV=1	Pafah1b3	90.7	99.6	110.5	102.3	99.1	94.7	89	109.8	101.2	112.8	112.9	117.3	1.95761	1.99826	2.04336	2.00988	1.99607	1.97635	1.94939	2.0406	2.00518	2.05231	2.05269	2.0693	1.13078	0.177315	0.0103339	1.98573	1168	0.0537754	1.26942	No	No	No	No	No
P63166	Small ubiquitin-related modifier 1 OS=Mus musculus OX=10090 GN=Sumo1 PE=1 SV=1	Sumo1	128.6	112.1	114.4	109.1	113.8	108.3	113.6	134	122.9	119.6	123.8	128.2	2.10924	2.04961	2.05843	2.03782	2.05614	2.03463	2.05538	2.1271	2.08955	2.07773	2.09272	2.10789	1.10001	0.13752	0.0103357	1.98566	1169	0.0537386	1.26971	No	No	No	No	No
Q8C1B7	Septin-11 OS=Mus musculus OX=10090 GN=Septin11 PE=1 SV=4	Septin11	100.1	100.3	103.9	102.7	96.1	101.7	95.4	109.4	103	103.6	104.8	112.3	2.00043	2.0013	2.01662	2.01157	1.98272	2.00732	1.97955	2.03902	2.01284	2.01536	2.02036	2.05038	1.0659	0.0920659	0.0103649	1.98444	1170	0.0538442	1.26886	No	No	No	No	No
Q6P5C5	Single-strand selective monofunctional uracil DNA glycosylase OS=Mus musculus OX=10090 GN=Smug1 PE=1 SV=1	Smug1	94.2	92.5	112.2	98.5	100.6	94.8	97.2	118.9	108.1	104.1	106.4	112.6	1.97405	1.96614	2.04999	1.99344	2.0026	1.97681	1.98767	2.07518	2.03383	2.01745	2.02694	2.05154	1.11614	0.158524	0.0103875	1.98349	1171	0.0539154	1.26829	No	No	No	No	No
Q8QZY9	Splicing factor 3B subunit 4 OS=Mus musculus OX=10090 GN=Sf3b4 PE=1 SV=1	Sf3b4	100.7	115.3	112.5	102.4	112.3	105	105.5	114.5	116.8	112.8	120.2	118.6	2.00303	2.06183	2.05115	2.0103	2.05038	2.02119	2.02325	2.05881	2.06744	2.05231	2.0799	2.07408	1.08274	0.114685	0.0104207	1.9821	1172	0.0540419	1.26727	No	No	No	No	No
Q8VDP4	Cell cycle and apoptosis regulator protein 2 OS=Mus musculus OX=10090 GN=Ccar2 PE=1 SV=2	Ccar2	100.9	99.3	101.8	98	97.6	94.6	94	109.8	95.6	108.1	108.6	112.7	2.00389	1.99695	2.00775	1.99123	1.98945	1.97589	1.97313	2.0406	1.98046	2.03383	2.03583	2.05192	1.09111	0.125797	0.0104536	1.98073	1173	0.0541665	1.26627	No	No	No	No	No
P47758	Signal recognition particle receptor subunit beta OS=Mus musculus OX=10090 GN=Srprb PE=1 SV=1	Srprb	89.4	94.2	87.9	92.5	93.4	97.3	104.3	108.9	101	99.3	100.4	107.9	1.95134	1.97405	1.94399	1.96614	1.97035	1.98811	2.01828	2.03703	2.00432	1.99695	2.00173	2.03302	1.09939	0.136707	0.010468	1.98014	1174	0.0541947	1.26604	No	No	No	No	No
Q3UGR5	Haloacid dehalogenase-like hydrolase domain-containing protein 2 OS=Mus musculus OX=10090 GN=Hdhd2 PE=1 SV=2	Hdhd2	106.9	96.9	103.3	104.2	103.7	103.9	102.4	97.2	101	98.4	96.9	98	2.02898	1.98632	2.0141	2.01787	2.01578	2.01662	2.0103	1.98767	2.00432	1.993	1.98632	1.99123	0.953972	-0.0679812	0.0104726	1.97995	1175	0.0541721	1.26622	No	No	No	No	No
Q91X20	Set1/Ash2 histone methyltransferase complex subunit ASH2 OS=Mus musculus OX=10090 GN=Ash2l PE=1 SV=1	Ash2l	97.2	110.5	105.9	96.5	101.6	101	100.4	132.3	107.9	110.2	108.2	117.4	1.98767	2.04336	2.0249	1.98453	2.00689	2.00432	2.00173	2.12156	2.03302	2.04218	2.03423	2.06967	1.13084	0.177391	0.0104811	1.97959	1176	0.0541703	1.26624	No	No	No	No	No
Q8BTM8	Filamin-A OS=Mus musculus OX=10090 GN=Flna PE=1 SV=5	Flna	86	101.5	106.2	96.8	92.4	95.7	91.5	113.7	97.2	107.4	110.2	112.9	1.9345	2.00647	2.02612	1.98588	1.96567	1.98091	1.96142	2.05576	1.98767	2.031	2.04218	2.05269	1.13111	0.177745	0.0104833	1.9795	1177	0.0541356	1.26652	No	No	No	No	No
Q91VZ6	Stromal membrane-associated protein 1 OS=Mus musculus OX=10090 GN=Smap1 PE=1 SV=1	Smap1	82.8	101.2	81	84.5	85.4	96.2	95.6	105.1	98.4	100.6	98.3	108.5	1.91803	2.00518	1.90849	1.92686	1.93146	1.98318	1.98046	2.0216	1.993	2.0026	1.99255	2.03543	1.14131	0.190693	0.0104886	1.97928	1178	0.054117	1.26667	No	No	No	No	No
Q1W617	Protein Shroom4 OS=Mus musculus OX=10090 GN=Shroom4 PE=1 SV=1	Shroom4	86.1	94.9	99.8	97.1	91.5	82.1	88	106.3	98.2	95.8	104	110.8	1.935	1.97727	1.99913	1.98722	1.96142	1.91434	1.94448	2.02653	1.99211	1.98137	2.01703	2.04454	1.12766	0.173335	0.0105247	1.97779	1179	0.0542571	1.26554	No	No	No	No	No
Q80UP5	Ankyrin repeat domain-containing protein 13A OS=Mus musculus OX=10090 GN=Ankrd13a PE=1 SV=2	Ankrd13a	98.7	97.3	106.8	90.2	91.8	104.9	85.7	120.7	116.1	103.4	103.3	111	1.99432	1.98811	2.02857	1.95521	1.96284	2.02078	1.93298	2.08171	2.06483	2.01452	2.0141	2.04532	1.14939	0.200872	0.0105345	1.97739	1180	0.0542614	1.26551	No	No	No	No	No
Q91XD6	Vacuolar protein-sorting-associated protein 36 OS=Mus musculus OX=10090 GN=Vps36 PE=1 SV=1	Vps36	100.7	99.4	102.2	102	99.7	97.9	100.5	103.4	101.7	105.1	101.6	106.9	2.00303	1.99739	2.00945	2.0086	1.9987	1.99078	2.00217	2.01452	2.00732	2.0216	2.00689	2.02898	1.03386	0.0480344	0.0105645	1.97615	1181	0.05437	1.26464	No	No	No	No	No
P97429	Annexin A4 OS=Mus musculus OX=10090 GN=Anxa4 PE=1 SV=4	Anxa4	106	95.1	105.1	106.2	104	100.4	98.9	111.9	103.2	109.5	115.8	111.9	2.02531	1.97818	2.0216	2.02612	2.01703	2.00173	1.9952	2.04883	2.01368	2.03941	2.06371	2.04883	1.08037	0.111524	0.01058	1.97551	1182	0.0544038	1.26437	No	No	No	No	No
Q60930	Voltage-dependent anion-selective channel protein 2 OS=Mus musculus OX=10090 GN=Vdac2 PE=1 SV=2	Vdac2	98.9	98.8	101.3	100	96.2	105	95.8	92.6	96.7	95.8	95.1	90.7	1.9952	1.99476	2.00561	2	1.98318	2.02119	1.98137	1.96661	1.98543	1.98137	1.97818	1.95761	0.947213	-0.0782398	0.0105901	1.9751	1183	0.0544094	1.26433	Yes	No	No	No	No
O88967	ATP-dependent zinc metalloprotease YME1L1 OS=Mus musculus OX=10090 GN=Yme1l1 PE=1 SV=1	Yme1l1	92.9	100.3	92.1	92.2	94.2	93.5	95.8	102.3	96.5	102.2	96.3	103.1	1.96802	2.0013	1.96426	1.96473	1.97405	1.97081	1.98137	2.00988	1.98453	2.00945	1.98363	2.01326	1.05985	0.0838583	0.010654	1.97249	1184	0.0546917	1.26208	No	No	No	No	No
Q3UJD6	Ubiquitin carboxyl-terminal hydrolase 19 OS=Mus musculus OX=10090 GN=Usp19 PE=1 SV=1	Usp19	93.3	101.8	93.7	92	95.2	90.5	97.1	101.5	101	101.1	99.4	98.6	1.96988	2.00775	1.97174	1.96379	1.97864	1.95665	1.98722	2.00647	2.00432	2.00475	1.99739	1.99388	1.05823	0.0816503	0.0106842	1.97126	1185	0.0548004	1.26122	No	No	No	No	Yes
Q80YX1	Tenascin OS=Mus musculus OX=10090 GN=Tnc PE=1 SV=1	Tnc	76.7	90.9	119.1	105.5	87.8	91.6	73.5	139	95	135.7	116.8	136.7	1.8848	1.95856	2.07591	2.02325	1.94349	1.9619	1.86629	2.14301	1.97772	2.13258	2.06744	2.13577	1.35247	0.435599	0.0106866	1.97116	1186	0.0547667	1.26148	No	No	No	No	No
Q99PM3	Transcription initiation factor IIA subunit 1 OS=Mus musculus OX=10090 GN=Gtf2a1 PE=1 SV=2	Gtf2a1	107.1	97.8	92.1	107	94.8	91.6	82.5	114.1	104.3	103.6	116.1	122.3	2.02979	1.99034	1.96426	2.02938	1.97681	1.9619	1.91645	2.05729	2.01828	2.01536	2.06483	2.08743	1.16594	0.221492	0.0106869	1.97115	1187	0.0547217	1.26184	No	No	No	No	No
Q99JY9	Actin-related protein 3 OS=Mus musculus OX=10090 GN=Actr3 PE=1 SV=3	Actr3	96.3	97.1	101.6	99.2	97.6	101.9	98.6	103.9	101.3	101	101.8	105.3	1.98363	1.98722	2.00689	1.99651	1.98945	2.00817	1.99388	2.01662	2.00561	2.00432	2.00775	2.02243	1.03802	0.0538317	0.0106933	1.97089	1188	0.0547087	1.26194	No	No	No	No	No
Q80VC9	Calmodulin-regulated spectrin-associated protein 3 OS=Mus musculus OX=10090 GN=Camsap3 PE=1 SV=1	Camsap3	85.4	102	100.7	97.5	98.8	92.2	92.4	101.2	103.1	108.5	107.3	104.6	1.93146	2.0086	2.00303	1.989	1.99476	1.96473	1.96567	2.00518	2.01326	2.03543	2.0306	2.01953	1.09803	0.134913	0.0107	1.97062	1189	0.0546969	1.26204	No	No	No	No	No
Q9D9B4	Leucine-rich melanocyte differentiation-associated protein OS=Mus musculus OX=10090 GN=Lrmda PE=1 SV=1	Lrmda	89.9	92.1	95.2	94.2	94.2	93.9	84.6	88.3	82.7	87.7	79.6	87.1	1.95376	1.96426	1.97864	1.97405	1.97405	1.97267	1.92737	1.94596	1.91751	1.943	1.90091	1.94002	0.924639	-0.113038	0.0107501	1.96859	1190	0.0549067	1.26037	No	No	No	No	No
Q9D8X2	Coiled-coil domain-containing protein 124 OS=Mus musculus OX=10090 GN=Ccdc124 PE=1 SV=1	Ccdc124	93.3	105.6	96.4	88	91.4	100.4	99.4	114	100.5	109.4	102.5	109.1	1.96988	2.02366	1.98408	1.94448	1.96095	2.00173	1.99739	2.0569	2.00217	2.03902	2.01072	2.03782	1.11149	0.152495	0.0107868	1.96711	1191	0.055048	1.25926	No	No	No	No	No
P40336	Vacuolar protein sorting-associated protein 26A OS=Mus musculus OX=10090 GN=Vps26a PE=1 SV=1	Vps26a	105.3	103.8	109	106.6	106	98	102.6	99.8	97.3	100.4	93.6	100.8	2.02243	2.0162	2.03743	2.02776	2.02531	1.99123	2.01115	1.99913	1.98811	2.00173	1.97128	2.00346	0.941693	-0.0866715	0.0108056	1.96635	1192	0.0550977	1.25887	No	No	No	No	No
Q03963	Interferon-induced, double-stranded RNA-activated protein kinase OS=Mus musculus OX=10090 GN=Eif2ak2 PE=1 SV=2	Eif2ak2	112.7	99.7	106.2	101.5	89.4	100.8	105.2	128	104.3	130.8	111	120.4	2.05192	1.9987	2.02612	2.00647	1.95134	2.00346	2.02202	2.10721	2.01828	2.11661	2.04532	2.08063	1.16324	0.218152	0.0108449	1.96478	1193	0.0552515	1.25766	No	Yes	No	No	No
Q9Z306	Solute carrier family 22 member 4 OS=Mus musculus OX=10090 GN=Slc22a4 PE=1 SV=1	Slc22a4	102.9	109.8	104.8	99.4	104.6	108.8	100.3	89.4	89.3	106	95.9	93.7	2.01242	2.0406	2.02036	1.99739	2.01953	2.03663	2.0013	1.95134	1.95085	2.02531	1.98182	1.97174	0.908869	-0.137855	0.0109346	1.9612	1194	0.0556623	1.25444	Yes	No	No	No	No
Q9R1P0	Proteasome subunit alpha type-4 OS=Mus musculus OX=10090 GN=Psma4 PE=1 SV=1	Psma4	104.7	99.6	97.1	101.3	106.7	103	103.6	112.6	106	107.5	110.2	104.7	2.01995	1.99826	1.98722	2.00561	2.02816	2.01284	2.01536	2.05154	2.02531	2.03141	2.04218	2.01995	1.05782	0.0810958	0.0109415	1.96092	1195	0.0556504	1.25453	No	No	No	No	No
Q60770	Syntaxin-binding protein 3 OS=Mus musculus OX=10090 GN=Stxbp3 PE=1 SV=1	Stxbp3	99	107.1	109	108.1	101.1	102.4	103.7	94.1	100	98.9	98.7	99.9	1.99564	2.02979	2.03743	2.03383	2.00475	2.0103	2.01578	1.97359	2	1.9952	1.99432	1.99957	0.942278	-0.085775	0.0109419	1.96091	1196	0.055606	1.25488	No	No	No	No	No
P18894	D-amino-acid oxidase OS=Mus musculus OX=10090 GN=Dao PE=1 SV=3	Dao	101.9	121.2	94.5	102.1	124.4	111.3	116.9	97.5	97.9	97.5	89.2	87.1	2.00817	2.0835	1.97543	2.00903	2.09482	2.0465	2.06781	1.989	1.99078	1.989	1.95036	1.94002	0.85055	-0.233532	0.0109593	1.96022	1197	0.0556481	1.25455	No	No	No	No	No
Q9CQQ7	ATP synthase F(0) complex subunit B1, mitochondrial OS=Mus musculus OX=10090 GN=Atp5pb PE=1 SV=1	Atp5pb	108.1	98.5	111	109.5	103	108.6	98	92.8	102	99	95.3	93	2.03383	1.99344	2.04532	2.03941	2.01284	2.03583	1.99123	1.96755	2.0086	1.99564	1.97909	1.96848	0.916167	-0.126318	0.0109636	1.96005	1198	0.0556231	1.25474	No	No	No	No	No
Q9CR29	Coiled-coil domain-containing protein 43 OS=Mus musculus OX=10090 GN=Ccdc43 PE=1 SV=1	Ccdc43	87.1	92.5	90.9	86.5	90.9	93.8	98.1	96.8	98.2	97.6	94.8	103.9	1.94002	1.96614	1.95856	1.93702	1.95856	1.9722	1.99167	1.98588	1.99211	1.98945	1.97681	2.01662	1.07505	0.10441	0.0109903	1.95899	1199	0.0557121	1.25405	No	No	No	No	No
Q8VEE4	Replication protein A 70 kDa DNA-binding subunit OS=Mus musculus OX=10090 GN=Rpa1 PE=1 SV=1	Rpa1	99	105.8	106.6	105.7	101.2	92	89.6	113.6	102	120.2	111	120.6	1.99564	2.02449	2.02776	2.02407	2.00518	1.96379	1.95231	2.05538	2.0086	2.0799	2.04532	2.08135	1.13496	0.182644	0.0110099	1.95822	1200	0.055765	1.25364	No	No	No	No	No
Q9JJZ2	Tubulin alpha-8 chain OS=Mus musculus OX=10090 GN=Tuba8 PE=1 SV=1	Tuba8	87.6	81.2	82.9	62.8	58.8	70.1	82.9	108.2	119.1	85.2	94.4	87.2	1.9425	1.90956	1.91855	1.79796	1.76938	1.84572	1.91855	2.03423	2.07591	1.93044	1.97497	1.94052	1.31435	0.394344	0.0110144	1.95804	1201	0.0557417	1.25382	No	No	No	No	No
P23116	Eukaryotic translation initiation factor 3 subunit A OS=Mus musculus OX=10090 GN=Eif3a PE=1 SV=5	Eif3a	97.8	98.1	95.9	96.2	98.1	96.3	102	109.7	99.1	101.1	102.4	103.5	1.99034	1.99167	1.98182	1.98318	1.99167	1.98363	2.0086	2.04021	1.99607	2.00475	2.0103	2.01494	1.05511	0.0773988	0.0110312	1.95738	1202	0.05578	1.25352	No	No	No	No	No
Q8BND5-3	Isoform 3 of Sulfhydryl oxidase 1 OS=Mus musculus OX=10090 GN=Qsox1	Qsox1	85.5	73.2	89.6	85	81.6	78.9	86.7	98	93.4	84.6	93.9	95.1	1.93197	1.86451	1.95231	1.92942	1.91169	1.89708	1.93802	1.99123	1.97035	1.92737	1.97267	1.97818	1.12145	0.165361	0.0110343	1.95725	1203	0.0557496	1.25376	No	No	No	No	No
Q8BHS3	Pre-mRNA-splicing factor RBM22 OS=Mus musculus OX=10090 GN=Rbm22 PE=1 SV=1	Rbm22	90.8	95.5	95.8	89.1	90.4	88.5	84.9	103.8	90.3	102.9	97.8	101.1	1.95809	1.98	1.98137	1.94988	1.95617	1.94694	1.92891	2.0162	1.95569	2.01242	1.99034	2.00475	1.09332	0.128719	0.0110372	1.95714	1204	0.0557177	1.25401	No	No	No	No	No
Q9CYD3	Cartilage-associated protein OS=Mus musculus OX=10090 GN=Crtap PE=1 SV=3	Crtap	92.1	82.5	125.3	118.1	91.5	113.2	95.6	119	130	123.4	127	145.6	1.96426	1.91645	2.09795	2.07225	1.96142	2.05385	1.98046	2.07555	2.11394	2.09132	2.1038	2.16316	1.25713	0.330139	0.0110804	1.95544	1205	0.0558893	1.25267	No	No	No	No	No
Q8K0C4	Lanosterol 14-alpha demethylase OS=Mus musculus OX=10090 GN=Cyp51a1 PE=1 SV=1	Cyp51a1	99.6	99.6	92.6	93.4	101.8	105.9	122.5	119.6	126.8	112.5	110.7	120.9	1.99826	1.99826	1.96661	1.97035	2.00775	2.0249	2.08814	2.07773	2.10312	2.05115	2.04415	2.08243	1.15558	0.208614	0.0110831	1.95534	1206	0.0558565	1.25293	No	No	No	No	No
P62309	Small nuclear ribonucleoprotein G OS=Mus musculus OX=10090 GN=Snrpg PE=1 SV=1	Snrpg	91.8	102.3	97.3	93.5	95.2	92.4	86.6	109.9	94.1	107.1	102.1	113.4	1.96284	2.00988	1.98811	1.97081	1.97864	1.96567	1.93752	2.041	1.97359	2.02979	2.00903	2.05461	1.11856	0.161637	0.0111258	1.95367	1207	0.0560253	1.25162	No	No	No	No	No
Q3UFY7	7-methylguanosine phosphate-specific 5'-nucleotidase OS=Mus musculus OX=10090 GN=Nt5c3b PE=1 SV=3	Nt5c3b	86.8	94	106.1	96.7	105.2	88.2	90.6	130.1	92.1	113.5	119.5	126.3	1.93852	1.97313	2.02572	1.98543	2.02202	1.94547	1.95713	2.11428	1.96426	2.055	2.07737	2.1014	1.21944	0.286222	0.0111407	1.95309	1208	0.0560537	1.2514	No	No	No	No	No
O88819	4-galactosyl-N-acetylglucosaminide 3-alpha-L-fucosyltransferase 9 OS=Mus musculus OX=10090 GN=Fut9 PE=1 SV=1	Fut9	88.6	99	94.7	99	97.6	94.3	104.9	106.8	109.5	102	100.6	116.1	1.94743	1.99564	1.97635	1.99564	1.98945	1.97451	2.02078	2.02857	2.03941	2.0086	2.0026	2.06483	1.10456	0.143468	0.0111534	1.95259	1209	0.0560713	1.25126	No	No	No	No	No
Q61983	Sodium-dependent phosphate transport protein 1 OS=Mus musculus OX=10090 GN=Slc17a1 PE=1 SV=2	Slc17a1	89.5	96.5	107.7	110.1	93.2	99.4	105.7	79.4	90.7	93.3	84.4	90.7	1.95182	1.98453	2.03222	2.04179	1.96942	1.99739	2.02407	1.89982	1.95761	1.96988	1.92634	1.95761	0.874377	-0.193673	0.0111676	1.95204	1210	0.0560963	1.25107	Yes	No	No	No	No
Q6ZWQ0	Nesprin-2 OS=Mus musculus OX=10090 GN=Syne2 PE=1 SV=2	Syne2	93.4	102.8	100.9	92.5	96.8	95	94.3	114.1	96.9	108	101.7	109.5	1.97035	2.01199	2.00389	1.96614	1.98588	1.97772	1.97451	2.05729	1.98632	2.03342	2.00732	2.03941	1.09853	0.135581	0.0112055	1.95057	1211	0.0562403	1.24995	No	No	No	No	No
Q99M31	Heat shock 70 kDa protein 14 OS=Mus musculus OX=10090 GN=Hspa14 PE=1 SV=2	Hspa14	85.1	97	81.6	79.9	86.9	83.8	87.9	105.8	88	96	93.8	103.3	1.92993	1.98677	1.91169	1.90255	1.93902	1.92324	1.94399	2.02449	1.94448	1.98227	1.9722	2.0141	1.13195	0.17881	0.0112132	1.95027	1212	0.0562328	1.25001	No	No	No	No	No
Q3T9E4	T-cell-specific guanine nucleotide triphosphate-binding protein 2 OS=Mus musculus OX=10090 GN=Tgtp2 PE=1 SV=2	Tgtp2	93.8	90.7	73	80.7	78.1	81.6	87.2	114.5	85.1	147.4	92.9	122.6	1.9722	1.95761	1.86332	1.90687	1.89265	1.91169	1.94052	2.05881	1.92993	2.1685	1.96802	2.08849	1.34592	0.428597	0.0112652	1.94826	1213	0.0564466	1.24836	No	No	No	No	No
Q9JJA4	Ribosome biogenesis protein WDR12 OS=Mus musculus OX=10090 GN=Wdr12 PE=1 SV=1	Wdr12	95.1	92.2	96.7	103.3	114.3	113.5	115.1	129.8	115.9	122.5	133.6	110.4	1.97818	1.96473	1.98543	2.0141	2.05805	2.055	2.06108	2.11327	2.06408	2.08814	2.12581	2.04297	1.17376	0.231138	0.0112861	1.94746	1214	0.0565049	1.24791	No	No	No	No	No
P29387	Guanine nucleotide-binding protein subunit beta-4 OS=Mus musculus OX=10090 GN=Gnb4 PE=1 SV=4	Gnb4	95.9	93.5	106	90.2	90	95.8	89.1	102.5	102	102.5	115.1	101.4	1.98182	1.97081	2.02531	1.95521	1.95424	1.98137	1.94988	2.01072	2.0086	2.01072	2.06108	2.00604	1.10961	0.150058	0.0113744	1.94407	1215	0.0569002	1.24489	No	No	No	No	No
Q9D855	Cytochrome b-c1 complex subunit 7 OS=Mus musculus OX=10090 GN=Uqcrb PE=1 SV=3	Uqcrb	107.8	95.9	107.1	107.3	101.5	109.4	97.1	92.5	100.7	95.4	93.8	93.7	2.03262	1.98182	2.02979	2.0306	2.00647	2.03902	1.98722	1.96614	2.00303	1.97955	1.9722	1.97174	0.917973	-0.123477	0.0113829	1.94375	1216	0.0568956	1.24492	No	No	No	No	No
Q63961	Endoglin OS=Mus musculus OX=10090 GN=Eng PE=1 SV=2	Eng	92.4	98.8	92.8	93.7	92.4	93.6	99.3	109.1	93.3	104.9	104.1	119.6	1.96567	1.99476	1.96755	1.97174	1.96567	1.97128	1.99695	2.03782	1.96988	2.02078	2.01745	2.07773	1.12127	0.16513	0.0113896	1.94349	1217	0.0568826	1.24502	No	No	No	No	No
O88291	DBIRD complex subunit ZNF326 OS=Mus musculus OX=10090 GN=Znf326 PE=1 SV=1	Znf326	91.8	106.2	100.6	92.4	98.8	96	94.1	112.2	97	111.3	105.3	113.9	1.96284	2.02612	2.0026	1.96567	1.99476	1.98227	1.97359	2.04999	1.98677	2.0465	2.02243	2.05652	1.11131	0.152262	0.0114092	1.94274	1218	0.0569338	1.24463	No	No	No	No	No
Q8BG73	SH3 domain-binding glutamic acid-rich-like protein 2 OS=Mus musculus OX=10090 GN=Sh3bgrl2 PE=1 SV=1	Sh3bgrl2	114.3	114.4	113.9	106.1	102.5	104.2	94.7	94.4	84.5	99.6	98.4	95.9	2.05805	2.05843	2.05652	2.02572	2.01072	2.01787	1.97635	1.97497	1.92686	1.99826	1.993	1.98182	0.882442	-0.180426	0.0114173	1.94243	1219	0.0569275	1.24468	No	No	No	No	No
Q9R099	Transducin beta-like protein 2 OS=Mus musculus OX=10090 GN=Tbl2 PE=1 SV=2	Tbl2	97	108.9	93.1	95.6	96.7	94.9	104.6	114.6	105.6	104.8	104.4	118.3	1.98677	2.03703	1.96895	1.98046	1.98543	1.97727	2.01953	2.05918	2.02366	2.02036	2.0187	2.07298	1.10999	0.150545	0.011419	1.94237	1220	0.0568891	1.24497	No	No	No	No	No
Q7TSI3	Serine/threonine-protein phosphatase 6 regulatory subunit 1 OS=Mus musculus OX=10090 GN=Ppp6r1 PE=1 SV=1	Ppp6r1	93.9	91.3	94.5	95.3	97.3	94.5	107.9	108.8	101.8	105.1	100.9	107	1.97267	1.96047	1.97543	1.97909	1.98811	1.97543	2.03302	2.03663	2.00775	2.0216	2.00389	2.02938	1.08647	0.119646	0.0114627	1.94071	1221	0.0570603	1.24367	No	No	No	No	No
Q64012-2	Isoform 1 of RNA-binding protein Raly OS=Mus musculus OX=10090 GN=Raly	Raly	92	101.6	101.6	93.2	97.7	96.4	94.3	107.5	95.9	106.5	105.4	108.3	1.96379	2.00689	2.00689	1.96942	1.98989	1.98408	1.97451	2.03141	1.98182	2.02735	2.02284	2.03463	1.0831	0.115162	0.011485	1.93987	1222	0.0571244	1.24318	No	No	No	No	No
Q99JF8	PC4 and SFRS1-interacting protein OS=Mus musculus OX=10090 GN=Psip1 PE=1 SV=1	Psip1	89.7	108.7	95.8	93.3	99.1	99.9	91.4	112.3	97.2	114.5	108.5	112.6	1.95279	2.03623	1.98137	1.96988	1.99607	1.99957	1.96095	2.05038	1.98767	2.05881	2.03543	2.05154	1.12574	0.170875	0.0115064	1.93906	1223	0.0571839	1.24273	No	No	No	No	No
Q9R1Q7	Proteolipid protein 2 OS=Mus musculus OX=10090 GN=Plp2 PE=1 SV=1	Plp2	94	93	126.9	116.2	91.1	96.5	88.8	127.8	112.9	116.3	127.6	131.6	1.97313	1.96848	2.10346	2.06521	1.95952	1.98453	1.94841	2.10653	2.05269	2.06558	2.10585	2.11926	1.22106	0.288136	0.0115172	1.93865	1224	0.057191	1.24267	No	No	No	No	No
[truncated: 4,854 more rows]

## Sheet: Quantifiable pros & subclusters
Accession	Description	Gene name	Fold Change (0K/NK)	Log2FC (0K/NK)	Pvalue	Log10 p	Qvalue	Transporters and Channels	Kinases	TF	E3 Ubiquitin Ligases	DUB
[truncated: 6,078 more rows]

[truncated: 4 more sheets: Significant (q<0.05), DAVID output, Calcium signaling related genes, Phosphate signaling related gen]
