# Supplementary material for: Dietary potassium restriction causes hypercalciuria, hypocalcemia, and bone loss in male mice
Source: JCI Insight. 2026 Jan 22;11(5):e196339. doi: 10.1172/jci.insight.196339 (PMC13041686; doi:10.1172/jci.insight.196339)
Supplement: Supporting data values [file jciinsight-11-196339-s145.xlsx]

## Sheet: Table 1
	Atp2b1		Atp2b4		Calb1		CaSR		Pdzk1		Pvalb		Scnn1a		Slc8a1		Slc9a3		Slc9a3r1		Slc12a3		Slc20a2		Slc34a1		Slc34a3		Slc12a1		Trpv5
4 weeks	1K	0.1K	1K	0.1K	1K	0.1K	1K	0.1K	1K	0.1K	1K	0.1K	1K	0.1K	1K	0.1K	1K	0.1K	1K	0.1K	1K	0.1K	1K	0.1K	1K	0.1K	1K	0.1K	1K	0.1K	1K	0.1K
	0.778072	0.778072	1.08673	1.06806	1.09462	1.4	0.926619	1.16882	0.921342	0.896148	0.921342	1.29615	1.0345	1.10109	0.987869	0.677077	1.04986	0.709724	0.870606	1.04253	1.00775	1.1143	0.943059	0.774008	0.954344	1.04072	0.698339	0.753667	0.828531	0.884925	1.21042	1.06475
	0.808308	0.778072	0.757856	0.737132	0.558811	0.889109	0.721989	1.33334	0.769401	0.871642	0.769401	1.27164	0.7922	1.26045	0.934581	0.565419	0.732145	0.826565	0.798349	0.771154	1.06891	0.950093	0.758079	0.976316	0.78056	0.925036	1.16231	0.507682	0.552339	0.884925	0.529768	1.35316
	0.802724	0.819591	1.07922	0.965933	0.687977	1.25739	1.00351	1.25271	0.984053	0.921342	0.984053	1.22134	1.10875	0.894366	1.18295	0.61446	1.24986	0.783605	0.901308	0.812304	1.04329	1.19843	0.976316	1.12929	1.13885	0.918646	0.856781	0.782953	0.751907	1.17172	0.990007	0.533363
	0.872348	0.746377	1.13288	0.790039	0.979713	0.986528	1.13292	1.18925	0.862627	0.756184	0.862627	1.25618	1.06728	0.734043	0.947628	0.642778	0.907646	0.873695	0.675998	0.757907	1.10661	0.997328	0.790272	0.870804	0.991429	1.02996	0.691115	0.679242	1.04509	0.863715	0.990007	1.27386
	1.22093	0.764706	0.801067	0.823588	1.00377	0.359841	0.9107	1.27019	1.12647	0.679153	1.12647	1.20915	1.02026	0.60665	0.931348	0.681787	0.885891	0.876728	1.19341	0.637321	0.735165	0.924113	1.02131	0.939797	0.93147	0.723258	1.00486	0.443498	0.696708	0.754518	0.986582	1.36201
	1.11572	1.22942	0.666647	1.20999	0.709774	0.870811	0.873602	1.1408	1.04377	0.791032	1.04377	1.21032	0.687264	0.784006	0.967539	0.991299	0.942365	1.0141	0.982883	0.717023	0.622498	1.11045	0.939797	1.15302	0.845327	1.17087	1.11884	0.649319	0.51714	0.854781	0.789157	1.48296
	1.35002	1.0374	1.52625	1.06437	1.45441	0.517787	1.48457	1.69355	1.15014	0.977256	1.15014	1.17726	1.19246	1.12034	0.944349	0.777757	1.19682	0.480303	1.17291	0.787358	1.50123	0.671817	1.55339	1.22724	1.3173	1.09625	1.38703	0.911932	2.60924	2.1714	1.34445	1.04283
	1.05188	1.09655	0.949339	0.999997	1.51092	0.784819	0.946089	1.43898	1.14219	0.92775	1.14219	1.22775	1.09728	0.885115	1.10373	0.751264	1.03541	0.739011	1.40453	0.717023	0.914554	1.30689	1.01778	1.20199	1.04072	1.10006	1.08072	0.850863	0.999049	1.83862	1.2596	1.16137
		0.91255		0.926585		0.460231		1.41917		0.841951		1.14195		0.828709		0.636129		0.931316		0.852689		1.18193		0.956224		0.825066		0.748461		1.74548		0.930134
	Atp2b1		Atp2b4		Calb1		CaSR		Pdzk1		Pvalb		Scnn1a		Slc8a1		Slc9a3		Slc9a3r1		Slc12a3		Slc20a2		Slc34a1		Slc34a3		Slc12a1		Trpv5
8 weeks	1K	0.1K	1K	0.1K	1K	0.1K	1K	0.1K	1K	0.1K	1K	0.1K	1K	0.1K	1K	0.1K	1K	0.1K	1K	0.1K	1K	0.1K	1K	0.1K	1K	0.1K	1K	0.1K	1K	0.1K	1K	0.1K
	0.992466	1.144	0.562776	0.380412	0.603845	0.51486	0.832148	1.55284	1.028	0.641645	1.04377	1.38961	0.913031	0.503037	0.936916	0.911296	0.619501	0.432022	1.04973	0.712037	0.678513	0.381684	0.708155	0.813456	0.761441	0.516487	0.939697	0.664466	0.362066	0.131153	0.918587	1.41501
	1.0711	1.03103	1.1572	0.458703	0.65622	0.653949	1.01039	0.776422	0.965834	1.09039	1.15014	1.27164	1.02366	0.518975	1.14949	0.798848	1.10894	0.530042	0.904395	0.891944	1.15305	0.517794	1.20342	0.785747	1.04377	0.653747	1.10977	0.673741	1.57388	0.228351	0.918587	1.34688
	0.76001	0.837459	1.05018	0.592806	0.868893	0.51486	1.02449	1.74704	0.731965	0.447465	1.14219	1.32134	0.992223	0.951803	0.966601	0.56487	1.0169	0.995972	1.24403	0.982838	1.10992	0.84995	0.842143	0.853899	0.947241	0.886876	0.907687	0.843972	0.982359	0.806263	1.01571	1.18108
	1.19672	0.985611	1.21895	0.930213	0.967445	0.691236	0.975973	1.35652	1.01737	0.461642	0.984053	1.25618	1.24724	0.903587	0.956603	0.847328	1.28269	1.08236	1.10575	0.781883	1.27496	0.952935	0.980872	0.987695	1.20314	0.841948	1.25725	0.952814	1.48898	0.968835	1.34956	0.783219
	1.15596	1.26935	1.25321	1.11006	1.24595	0.72059	1.03162	1.34249	1.09039	1.18908	0.862627	1.34915	1.04155	1.11245	1.10266	1.05044	0.98226	0.514193	0.85858	0.888858	1.19371	1.38075	1.02253	1.32605	1.05468	0.816092	1.2529	0.534132	1.01348	1.41355	1.28303	0.483219
	0.989032	1.00632	1.01089	0.714811	0.937734	0.610156	1.16466	1.068	1.07166	0.560523	0.921342	1.2431	1.00607	0.995667	1.02882	0.493456	1.1968	0.499184	0.942801	0.592557	0.972958	1.02843	1.1584	1.30327	0.940698	0.893044	0.904547	0.637398	0.948897	1.14816	0.702453	0.788215
	0.958659	1.1361	0.914233	0.873956	1.23307	0.705761	0.936216	1.32401	1.10179	0.222958	0.769401	0.977256	0.878879	0.808733	0.993776	0.75838	0.975475	0.942247	0.898148	0.763143	0.892206	0.989965	1.03321	1.0404	1.16216	1.02584	0.972835	0.771248	0.741913	1.40379	0.801152	1.19282
	0.876053	1.01332	0.832564	0.592806	1.48684	0.848068	1.02449	0.959206	0.992987	1.0209	1.12647	1.32775	0.897346	1.0488	0.865132	0.557094	0.817436	0.499184	0.996558	0.861561	0.724697	1.09085	1.05127	1.11894	0.886876	0.595347	0.655318	0.986415	0.888426	0.789671	0.99092	1.15654

## Sheet: Figure 1B
1K+						0K+
Na (mM)	K (mM)	Cl (mM)	Ca2+ (mM)	Pi (mM)		Na (mM)	K (mM)	Cl (mM)	Ca2+ (mM)	Pi (mM)
154	4.36	112	2.1	2.32		158	3.36	116	1.81	2.02
156	4.18	118	1.94	2.49		160	4.02	120	1.72	2.25
156	4.64	114	2.02	2.44		154	3.68	114	1.75	2.3
160	4.28	118	1.88	2.08		158	3.52	110	1.4	2.48
156	4.16	114	1.92	2.22		160	3.52	116	1.38	2
156	4.44	114	1.94	2.72
164	4.7	122	1.9	2.35
162	4.5	122	1.86	2.15

## Sheet: Figure 1C
1K+						0K+						1K+	0K+		1K+	0K+
Fex %						Fex %						Cr clearance			Aldo excretion
Na (mM)	K (mM)	Cl (mM)	Ca2+ (mM)	Pi (mM)		Na (mM)	K (mM)	Cl (mM)	Ca2+ (mM)	Pi (mM)		ul/min/gBW			pg/gBW/24h
0.447644	24.6291	1.5151	0.0946413	5.20119		0.339304	1.18188	0.462156	1.12355	9.52556		24.4588	9.56144		156.321	4.91895
0.334943	29.2864	1.46759	0.535924	7.35793		0.41411	1.0988	0.552147	1.11812	8.23709		8.01519	11.555		52.3616	14.2171
0.545947	21.7542	1.49417	0.444537	8.45978		0.557261	1.84618	0.721425	1.62442	11.6232		6.96018	5.86291		311.349	34.7426
0.519231	22.6456	1.42764	0.251079	9.75827		0.509583	1.69432	0.650619	1.08424	9.4526		13.2407	14.1822		291.418
0.240898	18.478	0.958981	0.364382	7.07127		0.41723	1.45885	0.553355	2.27535	14.57		11.9113	6.19253		120.424	10.1936
0.440199	27.7603	1.65268	0.19514	6.3663								14.6751			128.087
0.395855	27.6256	1.57511	0.287016	9.58057								17.8281			133.663
0.465997	28.519	1.6243	0.609119	7.99793								10.4201			225.03

## Sheet: Figure 2B
Na (mM)					K (mM)					Cl (mM)					Ca2+ (mM)					Pi (mM)
4 weeks		8 weeks			4 weeks		8 weeks			4 weeks		8 weeks			4 weeks		8 weeks			4 weeks		8 weeks
1 K+	0.1 K+	1 K+	0.1 K+		1 K+	0.1 K+	1 K+	0.1 K+		1 K+	0.1 K+	1 K+	0.1 K+		1 K+	0.1 K+	1 K+	0.1 K+		1 K+	0.1 K+	1 K+	0.1 K+
151.2	146.4	144.6	148.6		3.6	3.38	3.3	2.92		113.2	109.8	109.2	112.2		1.9	1.78	1.94	1.7		2.34	2.58	2.7	3.74
145.2	148.8	149.4	145.4		4.2	2.88	3.36	2.94		115.4	112.8	114.4	114		1.94	1.78	1.84	1.7		2.46	2.24	2.46	2.8
147.4	146	146	147.6		3.42	2.44	3.44	2.78		111	112.4	111.2	111.6		2.02	1.82	1.8	1.84		2.34	2.48	2.42	2.74
146.8	148	147.8	143.8		3.54	3.36	3.58	2.86		113.2	114.6	112.4	110		1.88	1.78	1.84	1.68		2.44	2.94	2.46	2.72
148.6	144.4	143.6	143.4		3.72	3.32	3.52	2.94		113.8	112.6	111.6	110.4		1.86	1.86	1.9	1.7		2.18	3.08	2.54	2.54
145.2	146.6	144.2	146.2		3.04	2.46	3.4	2.62		112.8	112.8	110.4	112		1.84	1.38	1.96	1.8		2.38	2.58	2.48	3.24
148	145.6	137.8	145.8		3.64	2.64	3.18	2.56		113.8	111.4	106.6	113.2		1.94	1.72	1.88	1.88		2.22	2.46	2.48	2.76
		142	145.2				3.48	2.76				109.8	110.4				1.96	1.84				2.42	2.64

## Sheet: Figure 2C
Na (mM)					K (mM)					Cl (mM)					Ca2+ (mM)					Pi (mM)							Cr clearance				Aldo excretion
Fex %					Fex %					Fex %					Fex %					Fex %					ul/min/gBW					pmol/mmol
4 weeks		8 weeks			4 weeks		8 weeks			4 weeks		8 weeks			4 weeks		8 weeks			4 weeks		8 weeks			4 weeks		8 weeks			4 weeks		8 weeks
1 K+	0.1 K+	1 K+	0.1 K+		1 K+	0.1 K+	1 K+	0.1 K+		1 K+	0.1 K+	1 K+	0.1 K+		1 K+	0.1 K+	1 K+	0.1 K+		1 K+	0.1 K+	1 K+	0.1 K+		1 K+	0.1 K+	1 K+	0.1 K+		1 K+	0.1 K+	1 K+	0.1 K+
0.223857	0.158548	0.174326	0.133863		7.15674	6.18932	24.8226	3.98759		0.39034	0.280069	0.876241	0.187299		0.31463	0.859654	0.43407	0.413316		11.9495	10.3448	5.85932	2.28769		3.61311	13.8582	10.3993	24.1615		651.971	871.269	959.446	412.384
0.0577201	0.240693	0.156436	0.107476		3.87453	5.76182	18.5633	1.17655		0.226954	0.405621	0.667795	0.191308		0.57151	0.917492	0.239352	0.550676		4.75368	13.9891	6.55989	2.96857		14.5875	8.76031	18.5469	23.4393		985.034	615.656	891.362	240
0.0696993	0.391966	0.102933	0.141153		9.08587	4.82104	14.8148	2.50938		0.306496	0.599651	0.449447	0.213813		0.656592	1.03876	0.283771	0.934448		6.08637	8.00429	7.5425	7.94767		3.7808	11.1391	9.96081	6.31728		1283.05	598.441	1269.13	243.634
0.23297	0.292988	0.136559	0.278032		12.9631	2.40347	16.8732	7.29507		0.813322	0.416867	0.634375	0.490059		0.740664	1.65123	0.332609	2.3186		6.9037	5.73773	8.14287	11.1227		14.7033	19.5953	16.099	8.7075		710.032	530.931	1006.07	650.875
0.309372	0.32482	0.146727	0.321514		16.4565	4.84774	7.9098	3.32398		1.10566	0.51814	0.356728	0.541032		0.810117	2.26367	0.239895	2.27556		7.16613	9.14343	6.15289	2.85924		11.3248	6.37425	13.4427	6.06987		787.838	264.193	575.252	270.485
0.23951	0.461328	0.0755858	0.197649		15.9608	6.28311	11.3616	1.95677		0.753566	0.641724	0.363687	0.348416		0.453297	4.09242	0.281375	0.974506		5.15387	12.7313	8.47662	2.43156		17.527	8.83917	11.3802	20.2874		656.522	481.782	747.899	209.718
0.260868	0.242043	0.0797426	0.167991		17.4666	3.125	10.2865	2.46327		1.13613	0.391526	0.309484	0.277815		0.512622	1.48454	0.129888	0.715186		9.75346	6.31421	8.18417	3.89548		11.8896	26.1523	15.9326	7.05011		1682.71	331.007	817.726	161.275
		0.240025	0.162297				21.1294	1.6474				0.816893	0.284059				0.224018	0.970931				11.8313	2.68027				15.5296	9.55229		900.868	585.003	1323.92	179.811

## Sheet: Figure 2D
FGF23					VitD					PTH						Urinary DPD/Cr
pg/ml					pmol/l					pg/ml					nmol/mmol
4 weeks		8 weeks			4 weeks		8 weeks			4 weeks		8 weeks			4 weeks		8 weeks
1 K+	0.1 K+	1 K+	0.1 K+		1 K+	0.1 K+	1 K+	0.1 K+		1 K+	0.1 K+	1 K+	0.1 K+		1 K+	0.1 K+	1 K+	0.1 K+
78.52	103.21	54.84	59.81		130.03	373.24	317.69	174		49.41	109.07	101.69	143.51		10.62	10.82	5.24	13.94
68.49	47.84	23.89	88.99		578.05	228.85	254.85	158.76		164.42	169.95		161.34		5.4	12.18	8.32	14.01
45.59	65.05	28.38	24.64		183.77	183.29	258.94	312.88		59.25	176.1	126.29	185.94		5.72	11.59	8.83	15.91
66.55	130.1	33.62	23.15		220.36	270.54		79.05		99.84	227.76	70.03	149.66		7.69	12.21	7.67	11.24
54.57	144.37	14.17	22.4		528.9	462.73	183.05	223.54		64.79	161.96	101.69	169.34		7.18	12.44	8.34	10.71
54.84	43.35	62.06	19.4		203.32	504.17	67.05	505.03		109.07	360.6	55.56	225.3		7.07	9.03	13.51	16.26
34.37	44.1	5.19	11.92		540.07	371.06	393.12	123.56		143.51	115.83	133.05	125.67		8.45	9.98	9.01	10.68
92.73	50.08		32.87		376.71	561.56	444.61	124.25		60.48	382.74	78.93	238.59		9.28	9.03	9.75	10.72

## Sheet: Figure 3A
Periosteal circumference
4 weeks		8 weeks
1K	0.1K	1K	0.1K
6.96	6.44	6.71	7.43
6.99	6.66	6.47	6.87
6.66	6.75	6.51	7.19
6.79	6.45	6.71	7.2
6.84	7.45	6.9	6.51
6.77	7.1	6.91	6.61
6.66	7.21	6.71	6.5
6.46	7.08	6.8	7.12
			7.02
Endosteal circumference
4 weeks		8 weeks
1K	0.1K	1K	0.1K
5.48	5.23	5.44	5.9
5.22	5.37	4.96	5.3
5.25	5.41	5.23	5.6
5.05	5.17	5.37	5.71
5.46	5.94	5.47	4.99
5.33	5.55	5.64	5.18
5.35	5.6	5.27	5.15
5.14	5.63	5.51	5.6
			5.89
Total BMD
4 weeks		8 weeks
1K	0.1K	1K	0.1K
480.17	417.53	473.6	418.43
530.97	436.7	506.4	495.53
463.1	466.83	481.6	448.83
540.03	441.63	462.8	442.47
453.17	462.9	516.53	465.37
467	481.77	470.5	408.33
457.43	466.53	467.53	462.53
448.14	461.27	532.67	425.53
			387.23
Trabicular BMD
4 weeks		8 weeks
1K	0.1K	1K	0.1K
224.83	166.23	224.53	169.8
257.03	179.03	187.2	186.1
193.07	210.6	208.03	176.2
221.97	177.8	196.4	175.93
198.07	208.8	194.7	185.87
206.33	206.6	179.27	144.2
197.47	171.23	185.03	148.13
186.03	182.1	177.03	167.43
			174.51

## Sheet: Figure 3C
Total BMD
4 weeks		8 weeks
1K	0.1K	1K	0.1K
668.9	663.7	660.4	594.4
646.7	621.9	644.1	592.2
635.1	647	644.4	603.6
705.5	632	639.9	609.9
646.6	624.8	646.9	642.3
649.3	618.3	643.2	620.8
658.6	582.9	618.8	616.52
668.1	600.6	678	625.1
			601.7
Cortical BMD
4 weeks		8 weeks
1K	0.1K	1K	0.1K
1034.1	1003.2	1060	1031.2
990.1	1003.3	1022.5	1020.4
1005.3	1017.5	1006.7	1017.3
1064.9	976.9	1017.7	1029.5
1013.8	1028.3	1036.1	985.4
1038.8	1037.9	1021.4	1027.1
986	1001.8	1018.8	989.5
990.5	1019.6	1003.7	1062.2
Cortical thickness
4 weeks		8 weeks
1K	0.1K	1K	0.1K
0.281	0.267	0.32	0.317
0.302	0.27	0.318	0.291
0.275	0.283	0.313	0.304
0.306	0.267	0.328	0.299
0.279	0.293	0.325	0.293
0.285	0.285	0.314	0.308
0.271	0.267	0.327	0.298
0.269	0.286	0.29	0.328
			0.3
Periosteal circumference
4 weeks		8 weeks
1K	0.1K	1K	0.1K
5.316	5.631	5.24	5.83
5.675	5.252	5.193	5.669
5.235	5.368	5.211	5.565
5.414	5.061	5.431	5.374
5.229	5.766	5.339	5.788
5.414	5.772	5.482	5.95
5.305	5.856	5.193	5.631
5.146	5.924	5.425	5.898
			5.966
Endosteal circumference
4 weeks		8 weeks
1K	0.1K	1K	0.1K
3.553	3.178	3.483	4.092
3.78	3.553	3.509	3.97
3.509	3.587	3.465	3.836
3.492	3.384	3.681	3.689
3.474	3.923	3.638	3.97
3.622	3.978	3.689	4.13
3.604	4.182	3.553	3.804
3.456	4.13	3.544	4.055
			4.189

## Sheet: Figure 3D
Trabecular number
4 weeks		8 weeks
1K	0.1K	1K	0.1K
3.83	3.95	3.99	3.38
4.68	4.38	3.91	3.65
4.33	3.9	4	3.58
4.26	3.98	3.96	3.78
4.14	3.97	3.6	3.59
3.63	4.28	3.93	3.46
3.6963	4.08	3.64	3.95
3.8701	4.0565	3.83	2.9
	4.2159
Trabecular thickness
4 weeks		8 weeks
1K	0.1K	1K	0.1K
0.0501	0.0478	0.0532	0.0833
0.0447	0.0379	0.0592	0.0524
0.0479	0.0432	0.049	0.0512
0.0437	0.0403	0.0439	0.0577
0.0397	0.0752	0.065	0.063
0.0528	0.0478	0.0646	0.0548
0.0471	0.0609	0.0687	0.0506
0.0513	0.0502	0.069	0.0616
	0.0456
Trabecular spacing
4 weeks		8 weeks
1K	0.1K	1K	0.1K
0.171	0.163	0.166	0.199
0.139	0.145	0.172	0.172
0.153	0.164	0.163	0.179
0.153	0.161	0.159	0.211
0.153	0.17	0.186	0.179
0.176	0.157	0.174	0.182
0.1602	0.167	0.182	0.175
0.1613	0.162	0.181	0.222
	0.186
Trabecular BMD
4 weeks		8 weeks
1K	0.1K	1K	0.1K
95.32	102.05	113.98	78.52
158.02	118.04	108.69	80.21
148.84	99.85	107.12	71.68
138.5	97.48	113.39	101.2
135.24	112.97	96.36	77.18
103.62	123.6	115.73	66.58
117.44	96.74	90.04	115.87
106.464	121.098	132.74	82.91
	98.9729

## Sheet: Figure 3E
Total BMD
4 weeks		8 weeks
1K	0.1K	1K	0.1K
508.375	504.804	558.81	479.02
560.1	520.745	525.884	482.853
527.278	513.95	516.999	484.16
513.341	524.664	518.741	508.724
528.323	514.038	498.968	479.717
549.404	472.4	482.33	496.529
558.462	502.975	490.344	459.073
570.047	487.209	557.854	494.961
	505.327
Cortical BMD
4 weeks		8 weeks
1K	0.1K	1K	0.1K
1178.49	1194.08	1214.9	1196.26
1167.78	1195.13	1188.94	1189.99
1196.35	1186.33	1201.75	1199.74
1179.01	1181.1	1197.65	1195.82
1202.44	1183.54	1200.27	1204.45
1164.81	1170.47	1192.34	1186.68
1214.29	1200.7	1188.33	1179.62
1191.56	1185.2	1167.95	1203.4
	1187.55
Cortical thickness
4 weeks		8 weeks
1K	0.1K	1K	0.1K
0.1883	0.1832	0.2059	0.1944
0.1938	0.1921	0.1911	0.193
0.1995	0.1775	0.1899	0.1862
0.1872	0.1791	0.1918	0.2076
0.1877	0.2106	0.2109	0.202
0.1852	0.1945	0.1984	0.2032
0.2015	0.2031	0.2061	0.1939
0.2187	0.2115	0.1656	0.1891
	0.2019

[truncated: 18 more sheets: Figure 4A and B, Figure 4C, Figure 4D, Figure 5C, Figure 6C, Figure 7B, Figure 7C, Figure 8B, Supplemental Figure 1, Supplemental Table S1, Supplemental Figure 2A, Supplemental Figure 2B, Supplemental Figure 4, Supplemental Table S2, Supplemental Table S3, Supplemental Figure 5, Supplemental Figure 6, Supplemental Figure 7]
